# Supplementary material for: Candidate Genes and Gene Networks Change with Age in Japanese Black Cattle by Blood Transcriptome Analysis
Source: Genes (Basel). 2023 Feb 16;14(2):504. doi: 10.3390/genes14020504 (PMC9956108; doi:10.3390/genes14020504)
Supplement: Supplementary file 1 [file genes-14-00504-s001.zip]

Archive with 10 entries (10 files):
- Supplementary Figure S1.jpeg
- Supplementary Figure S2.jpg
- Supplementary Table S1.xlsx
- Supplementary Table S2.xlsx
- Supplementary Table S3.xlsx
- Supplementary Table S4.xlsx
- Supplementary Table S5.xlsx
- Supplementary Table S6.xlsx
- Supplementary Table S7.xlsx
- Supplementary Table S8.xlsx
