# Supplementary material for: Candidate Genes and Gene Networks Change with Age in Japanese Black Cattle by Blood Transcriptome Analysis
Source: Genes (Basel). 2023 Feb 16;14(2):504. doi: 10.3390/genes14020504 (PMC9956108; doi:10.3390/genes14020504)
Supplement: Supplementary file 1 [file genes-14-00504-s001.zip › Supplementary Table S1.xlsx]

## Sheet: Supplementary Table S1
Supplementary Table S1. Number of reads, and number of aligned reads, per cattle sample.
Sample	classes	Raw base(G)	Clean base(G)	Q20	Q30	GC content （%）	Total mapped reads (%)
old_1	old	6.16869	5.373769	5.247818	5.018617	56.937	0.9368
old_2	old	6.549563	5.706234	5.585325	5.361939	58.1211	0.9195
old_3	old	6.714215	5.848098	5.712238	5.466160	58.0516	0.9292
old_4	old	6.354229	5.532122	5.408540	5.185186	58.2322	0.9217
old_5	old	6.159841	5.36483	5.241297	5.019900	57.9851	0.8831
old_6	old	6.04845	5.268156	5.150716	4.935552	58.251	0.9137
old_7	old	8.578837	7.486449	7.32604	7.023603	56.9291	0.9425
old_8	old	6.792840	5.916853	5.787767	5.54853	58.1434	0.9362
old_9	old	6.176706	5.378859	5.255225	5.031026	57.6681	0.9165
old_10	old	6.52903	5.690480	5.557791	5.317257	57.6145	0.9367
old_11	old	6.529031	5.690480	5.557791	5.317257	57.6145	0.9365
old_12	old	6.332431	5.5173	5.389976	5.158941	57.3636	0.9306
old_13	old	6.568794	5.722023	5.593665	5.360244	57.1629	0.9302
audlt_1	audlt	6.741974	5.872882	5.743795	5.504774	57.0572	0.9295
audlt_2	audlt	6.801162	5.927053	5.797911	5.557808	57.2918	0.9364
audlt_3	audlt	6.499809	5.660575	5.52902	5.291604	57.3004	0.9007
audlt_4	audlt	6.598023	5.744458	5.612314	5.371405	57.5975	0.9165
audlt_5	audlt	6.642080	5.785157	5.660968	5.427558	58.0741	0.9275
audlt_6	audlt	6.624266	5.770312	5.637365	5.396831	58.0341	0.9318
audlt_7	audlt	6.715040	5.848889	5.717559	5.477867	57.102	0.9331
audlt_8	audlt	6.453879	5.622322	5.501850	5.275421	58.083	0.9326
audlt_9	audlt	6.678473	5.818176	5.690783	5.453857	57.6251	0.9349
audlt_10	audlt	7.000906	6.102642	5.960856	5.702437	57.7921	0.9327
audlt_11	audlt	3.044908	2.652444	2.593723	2.48919	57.6946	0.9291
audlt_12	audlt	2.971640	2.588074	2.533250	2.434320	57.5572	0.938
audlt_13	audlt	6.369674	5.548182	5.405666	5.161737	57.4461	0.9353
audlt_14	audlt	6.579854	5.731204	5.606282	5.374910	58.2607	0.9256
audlt_15	audlt	6.173217	5.377962	5.251789	5.023321	57.1273	0.9439
audlt_16	audlt	6.587403	5.737632	5.607674	5.371090	57.5064	0.9396
audlt_17	audlt	6.564515	5.717806	5.593936	5.364697	57.9764	0.9301
audlt_18	audlt	6.617906	5.762157	5.630010	5.393089	58.0006	0.9488
audlt_19	audlt	5.874761	5.115958	5.000348	4.789535	56.9875	0.9196
audlt_20	audlt	6.678781	5.816658	5.672447	5.431392	58.4445	0.9356
audlt_21	audlt	6.592457	5.742356	5.603146	5.358648	57.7468	0.9418
audlt_22	audlt	5.865577	5.111080	4.992108	4.777514	57.3488	0.9334
audlt_23	audlt	6.583494	5.735690	5.594934	5.349562	57.3954	0.9284
audlt_24	audlt	7.256123	6.329808	6.153256	5.868760	57.6478	0.9256
audlt_25	audlt	6.196315	5.396594	5.241166	4.993096	57.3251	0.9382
audlt_26	audlt	7.506548	6.537509	6.350626	6.047681	55.0972	0.9401
calf_1	calf	6.669557	5.809423	5.653381	5.401700	58.7651	0.946
calf_2	calf	5.744838	5.003712	4.863169	4.637614	57.8916	0.9419
calf_3	calf	5.815435	5.065620	4.931571	4.713774	59.2629	0.9422
calf_4	calf	6.429529	5.60052	5.451095	5.213837	59.1147	0.8864
calf_5	calf	5.911786	5.149485	5.000107	4.761381	58.1477	0.9426
calf_6	calf	6.651962	5.79492	5.633624	5.376795	58.489	0.8723
