# Supplementary material for: Candidate Genes and Gene Networks Change with Age in Japanese Black Cattle by Blood Transcriptome Analysis
Source: Genes (Basel). 2023 Feb 16;14(2):504. doi: 10.3390/genes14020504 (PMC9956108; doi:10.3390/genes14020504)
Supplement: Supplementary file 1 [file genes-14-00504-s001.zip › Supplementary Table S2.xlsx]

## Sheet: Supplementary Table S2
Supplementary Table S2. Gene expression matrix
geneID	old_1	old_2	old_3	old_4	old_5	old_6	old_7	old_8	old_9	old_10	old_11	old_12	old_13	audlt_1	audlt_2	audlt_3	audlt_4	audlt_5	audlt_6	audlt_7	audlt_8	audlt_9	audlt_10	audlt_11	audlt_12	audlt_13	audlt_14	audlt_15	audlt_16	audlt_17	audlt_18	audlt_19	audlt_20	audlt_21	audlt_22	audlt_23	audlt_24	audlt_25	audlt_26	calf_1	calf_2	calf_3	calf_4	calf_5	calf_6
A1BG	0	0	0	0	0	0	0	0	0	0	0	0	0	0	0	0	0	0	0	0	0	0	0	0	0	0	0	0	0	0	0	0	0	0	0	0	0	0	0	0	0.160577	0	0	0	0
A2M	4.43058	2.78596	21.2354	16.2811	33.2212	14.4616	19.6442	17.0129	21.926	27.3009	15.5323	35.9574	13.9389	27.5068	20.7947	12.7387	15.801	19.3885	29.5091	25.5881	25.3812	14.5057	20.0058	19.745	16.4379	36.5659	17.4332	28.8725	17.8592	15.9563	20.7621	60.4434	8.91038	13.3255	7.95431	18.7428	17.8399	16.8723	35.0936	7.32952	21.7034	6.27036	5.1192	14.4387	15.7807
A2ML1	0	0	0	0	0	0	0	0	0	0	0	0	0	0	0	0.147206	0	0.0992785	0	0	0	0	0	0	0	0	0	0	0	0	0	0	0	0	0	0	0	0	0	0	0	0	0	0	0
A3GALT2	0.395077	0	0	0	0	0	0	0	0.105441	0.312435	0.039238	0	0.210536	0	0	0	0	0.231682	0.100531	0	0.134247	0	0	0	0.05254	0	0	0	0.121448	0	0	0	0	0	0	0	0	0.302296	0.139154	0	0	0.029296	0	0.102899	0
A4GALT	3.36961	3.89632	6.68526	7.11347	7.20445	11.0609	5.17628	6.70251	7.36669	6.74984	3.92897	4.57167	5.80867	6.29242	6.37741	7.52162	7.55763	12.2219	5.29167	3.99368	5.47015	5.31824	7.77224	6.68232	5.69269	5.08777	6.16886	5.48732	4.75312	7.14897	4.19062	1.95186	4.93156	4.38649	5.09777	7.54221	3.17301	5.86709	4.58955	3.77023	3.14846	3.31964	6.27623	3.81942	5.63509
AAAS	7.83115	10.7627	11.9188	12.396	10.5011	15.1419	11.1017	12.2945	10.8946	8.14512	13.194	9.70595	9.17463	11.23	9.33131	12.0427	11.628	13.5462	14.5275	10.1208	10.7798	11.3968	14.4229	13.0522	12.6606	9.30593	8.07051	11.3588	13.8493	15.3444	15.1854	8.33271	11.7714	11.4001	12.6506	10.1046	12.4654	13.3723	8.27457	15.4309	16.3584	9.59614	18.1062	21.2926	14.8408
AACS	1.80171	3.61536	2.21443	3.81342	2.13873	2.64715	2.2211	1.39453	3.23517	1.60817	2.00045	1.47777	2.27752	2.60685	2.6836	4.4668	1.93986	1.54987	2.21957	2.28292	2.43709	4.09024	3.24039	3.38635	3.10569	2.74186	2.44304	2.92747	1.81946	1.20287	1.56031	1.15165	2.06539	2.1881	2.6535	2.03448	3.07907	3.48884	2.03262	1.68387	1.85625	0.78866	3.65311	3.73077	3.0636
AADACL3	0.0621933	0	0	0	0	0	0.0219074	0	0	0	0	0	0.0579871	0	0	0	0	0	0.111409	0	0.123279	0	0	0	0.0385066	0	0	0	0	0.049726	0	0.0658681	0	0	0	0	0	0	0.036692	0	0.0185207	0	0	0	0.0425837
AADAT	0	0	0.199589	0.120174	0	0	0	0	0	0	0	0	0	0	0	0.305329	0	0	0	0	0	0	0	0	0.198568	0	0	0	0	0	0	0	0	0	0	0	0	0	0	0	0	0	0	0	0
AAED1	0	0	0	0	0	0	0	0	0	0.173149	0.240411	0.127608	0	0	0	0	0	0	0	0	0.207617	0	0	0.0251797	0.0605869	0.157688	0	0	0.212339	0	0	0.0176473	0	0	0.0506069	0.0844657	0	0	0.83716	0	0	0	0	0	0.111627
AAGAB	1.48361	0.882621	1.58418	0.808695	0.932695	1.37763	3.43745	1.3611	1.48453	1.96416	1.99059	1.96496	1.61326	2.12093	2.06586	1.18677	1.37915	1.5031	1.57311	2.27669	1.88898	2.35674	1.46093	1.75193	1.58578	1.72983	2.70603	2.61726	2.40947	1.2369	1.12522	1.8505	0.806734	1.24211	1.45684	2.64341	2.60519	3.0598	2.61967	0.734835	1.88862	0.244247	0.5449	2.19395	1.60032
AAK1	0.319256	0.180296	0.560556	0.126366	0.4878	0.120215	0.199668	0.14378	0.430437	0.694012	0.509879	0.743206	0.328325	0.980099	0.361713	0.223876	0.220951	0.140832	0.339932	0.744983	0.535981	0.604981	0.342044	0.262091	0.46997	0.468869	0.489744	0.174438	0.240066	0.349376	0.494866	0.58236	0.150409	0.391056	0.125402	0.196426	0.65391	0.230005	0.706029	0.351953	0.608277	0.0760832	0.144255	0.289578	0.437348
AAMDC	34.8179	37.5595	29.4103	33.7324	31.3012	28.7252	42.4738	26.1077	38.2475	38.4311	36.1224	30.8958	60.2866	41.3756	36.1446	35.6698	48.0701	43.3572	55.988	33.9681	36.06	33.8	32.5279	37.039	24.7593	27.9221	47.2973	33.421	30.3554	27.5428	40.2309	17.6235	28.6613	29.3893	25.9549	29.3449	19.3399	24.3845	17.2035	34.1077	19.4105	14.1081	27.7182	23.1646	16.5145
AAMP	71.0033	84.93	80.9329	88.294	87.8921	91.256	80.6489	88.0982	96.8932	75.2575	72.143	93.402	85.3015	78.4817	83.1608	82.5387	89.1051	94.9827	91.2922	65.3392	87.1197	89.0249	108.475	84.7089	76.8536	94.091	71.463	83.8742	86.5837	89.9681	101.667	82.1064	71.0046	87.1044	63.3713	65.9914	76.1522	66.0096	64.1601	88.1732	79.6016	76.3124	86.7113	85.6268	81.05
AANAT	0	0	0	0	0	0	0	0	0.28213	0	0.552486	0	0.893837	0	0	0	0	0.340349	0	0	0.268843	0	0	0.267551	0	0.809238	0	0	0	0.754144	0.28045	0	0	0.841677	0	0.185639	0	0	1.45636	0.573067	0.166414	0.568341	0.298688	0	0.41141
AANAT-2	0	0	0	0	0	0	0	1.09307	0	0	0	0	0	0	0	0	0	0	0.310742	0	0	0	0	0	0.418092	0.197306	0	0	0	0	0.400276	0	0	0.312279	0	0	0	0	0	0.097706	0	0.377941	0	0.222569	0.368575
AAR2	6.99983	7.9157	4.26292	10.2551	7.62521	8.07136	6.19636	8.65235	6.5525	5.045	7.68661	5.8397	6.6757	7.4734	6.45656	11.2237	9.47399	6.34958	7.35634	6.66103	7.3601	8.10875	9.13828	7.43768	8.17651	6.61569	5.4032	6.80849	8.89847	8.51401	6.63647	8.06209	6.80348	6.87848	6.85119	6.38995	4.49564	6.67151	4.5012	8.10264	7.29354	5.24626	6.12612	9.58578	6.94111
AARS	5.88117	6.21244	6.01542	8.89742	6.87892	5.89157	12.0947	8.29982	13.2288	9.13506	10.5018	9.63916	10.8893	15.0661	10.2957	8.60705	12.7664	7.27348	10.6926	13.6412	8.8162	13.6433	14.2893	13.9053	12.7398	13.5929	9.04887	13.8453	16.1664	10.2134	10.9105	17.18	9.08806	9.40082	7.19719	14.4325	8.32054	13.7085	11.6304	8.06432	11.7292	4.50604	10.7534	14.933	11.0183
AARS2	2.53931	4.33312	4.22645	4.31613	3.38066	6.38347	3.30698	4.21919	3.75175	3.74428	3.98611	2.89733	3.59428	5.14001	3.34397	6.46922	4.65681	4.9975	3.9284	3.61013	4.17456	4.70834	5.13929	4.46916	3.8256	3.73541	6.98288	5.66089	4.25306	5.70889	4.23733	3.29161	4.96764	4.70968	2.8648	3.85912	5.69809	3.98794	4.47623	4.66032	5.15042	2.92547	6.03605	5.67042	7.01527
AARSD1	12.4406	12.7176	7.29371	9.82684	6.79437	9.20711	14.3414	6.90863	11.4207	8.50549	8.32286	10.1528	10.0064	11.0819	11.124	9.73443	11.1298	10.622	7.9857	8.95359	11.0541	11.1467	11.5308	10.2064	8.06469	9.075	8.84816	8.68429	11.0692	9.27713	10.6154	7.95038	10.159	9.14266	9.84234	8.65657	4.02548	9.81669	8.44077	8.34873	8.40759	4.79438	9.18308	10.4031	7.60282
AASDH	0.108169	0	0.754017	0	0.0431408	0.211637	0.145868	0.735895	0.177208	0.515683	0.416603	0.268768	0.404624	0.166143	0.330562	0.346629	0.106946	0.0695728	0.244131	0.0943356	0.117156	0.302508	0.0457055	0.277264	0.32501	0.340891	0	0.634935	0.2982	0.140271	0.214272	0.296021	0	0.199002	0.093537	0.422927	1.57797	0.238941	1.43438	0.100887	0.245859	0	0.0896539	0.242089	0.435383
AASDHPPT	0.841073	0.251197	0.547166	0.0872593	0.160375	0.0444471	1.10657	0.676714	0.458851	1.3148	0.548716	0.555491	1.04456	0.393892	0.732729	0.247289	0.216222	0.575448	0.907546	0.727775	0.395054	0.7733	0.469027	0.312663	0.630499	0.90599	0.0794525	0.750777	0.38447	0.461685	0.431837	0.688105	0.299393	0.549976	0.697825	1.17415	1.70354	0.977332	2.24552	0.591761	0.62165	0.18734	0.540416	1.17143	0.675082
AASS	0.0865585	0	0.392789	0.406844	0.337797	0	0.419757	0.163568	0.417471	0.580562	0.152804	0.894537	0.29736	0.287182	0.0916121	0.0626517	0.203599	0.0711694	0.371425	0.432312	0.24548	0.0943179	0.0905301	0.444718	0.103982	0.33301	0.325294	0.670455	0.110682	0.104902	0.338411	0.398533	0.273251	0.295151	0.179739	0.438599	0.578982	0.154441	0.58263	0.123989	0.138371	0.0545087	0.0344074	0	0.204814
AATF	2.40864	1.65581	3.19101	1.39386	1.48798	1.08414	3.18961	2.10995	3.30139	3.77042	3.2289	4.08592	2.8803	5.39273	2.99885	3.35357	3.5824	2.51773	1.72677	4.1068	2.68324	3.72371	1.67116	3.18908	2.42038	3.01706	2.50502	2.75504	3.49962	4.23002	2.67322	2.34857	1.91229	2.53933	2.19686	3.38017	3.51565	3.78205	3.70233	2.22888	2.28379	1.2893	1.71988	2.40464	2.65735
AATK	0.0535332	0.479075	0.555226	0.582718	0.817703	0.115633	0.747671	0.545257	0.363717	0.00801029	0.469248	0.564052	0.25462	0.217085	0.253126	0.100683	0.432888	0.272067	0.435751	0.287435	0.753347	0.206945	0.479045	0.150111	0.355471	0.57435	0.314051	0.251958	0.0820121	0.117622	0.209165	1.25843	0.242494	0.45193	0.156304	0.0410515	0.12418	0.610129	0.162383	0.876717	0.460792	0.0598944	0.309691	0.40168	0.936265
ABAT	0	0.108353	0	0.0724875	0.242792	0	0.434805	0.471028	0.271082	0.1556	0.0928696	0.182161	0.108607	0.212705	0.255826	0.38202	0.0339146	0.141572	0	0.508832	0.138654	0.0453258	0.193946	0.303363	0.168691	0.473771	0	0.257768	0.277647	0.107745	0.227724	0.338433	0.229787	0.366808	0	0.0850142	0	0.0767613	0.167953	0.0170476	0.186519	0.0375135	0.0627536	0.148202	0.071124
ABCA1	0.159468	0.109373	0.135642	0.0762421	0	0.0546862	0.386393	0.268455	0.237447	0.763586	0.761595	0.404149	0.453803	0.299636	0.715403	0.168435	0.26116	0.264589	0.276061	0.321448	0.283878	0.104308	0.141238	0.269981	0.334512	0.206903	0.229218	0.345786	0.266624	0.163887	0.237299	0.351919	0.215678	0.120979	0.44522	0.823746	0.960094	0.181824	1.09814	0.0950418	0.725077	0.105114	0.141655	0.250092	0.35125
ABCA10	0.264159	0.269921	0.693943	0.36661	0.74306	0.453579	1.01756	0.98973	0.374369	0.361235	0.31565	0.863072	1.08348	1.2525	0.514598	0.428548	0.189237	0.200715	0.701837	0.63498	0.551603	0.443346	0.303557	1.33729	0.47788	0.75602	0	0.487104	0.80357	0.178042	0.830856	0.771064	0.161545	0.282846	0.35727	0.791168	0.53599	0.348826	1.59883	0.112715	0.243639	0.00753584	0.0268434	0.389315	0.3486
ABCA12	0	0	0	0	0	0	0	0	0	0.028681	0	0	0	0	0	0	0	0	0	0	0	0	0	0	0	0	0	0	0	0	0	0	0	0	0	0	0	0	0	0	0	0	0	0	0
ABCA13	0.532467	1.28684	0	2.65008	0	3.42477	7.49165	1.08116	2.49996	5.56181	4.10361	2.09881	3.77486	2.52538	2.1625	2.19057	1.11317	0.683178	6.80226	1.9976	4.84129	2.36775	3.75982	2.39831	1.7698	9.32996	1.57882	2.91151	1.79626	1.15489	3.72672	24.2518	1.88509	2.0279	1.02779	2.4541	6.59579	2.57465	5.06147	0.801051	3.04281	0.148364	1.91267	4.24978	5.83289
ABCA2	1.79811	4.25676	3.24494	3.90678	4.90843	6.55334	3.08165	4.37284	2.64949	4.34554	5.09367	4.85968	5.58631	3.2636	3.48105	7.32798	3.35465	4.26513	4.78787	2.85056	4.39401	2.32706	4.69269	3.56563	3.81931	4.81968	4.84566	4.24393	6.79593	5.05917	6.89001	1.67311	2.93262	3.59302	2.30433	4.84012	5.21288	4.57398	3.88484	10.7371	10.8625	5.73058	7.14952	8.43032	11.9003
ABCA3	6.4881	15.8948	10.5959	15.2832	17.698	14.6479	10.4917	15.9331	16.1434	12.7107	12.0063	12.782	10.9187	11.0472	12.1966	10.7043	14.588	9.58018	17.2837	14.0422	15.6237	14.2991	15.0398	16.1735	13.4354	19.6473	16.6841	13.5903	16.8935	11.1527	17.5751	29.0764	9.66747	15.4084	7.66229	12.0807	14.4376	15.2632	11.7253	20.5053	18.8459	13.4715	21.3725	27.227	28.586
ABCA4	0	0	0	0	0	0	0	0	0	0	0	0	0	0	0	0	0	0	0	0	0	0	0	0	0	0	0	0	0	0.013043	0	0	0	0	0	0	0	0	0	0	0	0	0	0	0
ABCA5	0.256889	0.058187	1.27313	0.444414	2.72621	1.33859	1.49841	0.836681	0.809794	1.98869	1.65546	1.19388	1.18589	1.06726	1.01868	1.08313	1.10788	1.0506	0.617433	1.43862	1.03123	1.11098	1.09412	0.999917	0.484749	1.58293	0.390977	1.00072	0.552417	0.828922	0.603611	1.80786	0.34655	0.313421	0.568558	0.574184	0.54196	1.14911	2.3952	0.495266	0.648025	0.321711	0.312628	1.1624	0.724456
ABCA6	0.744156	0.954463	1.40286	1.30081	1.84147	1.00473	3.59813	1.08292	1.96443	2.87559	1.48986	0.740674	1.27781	2.056	2.02242	1.42301	1.35744	1.5738	1.30996	2.39305	2.06868	1.86448	0.641029	1.70284	1.17877	1.5246	1.18628	2.00887	1.5066	1.26549	1.67295	6.119	0.682416	1.92854	1.04543	1.58999	2.90853	2.04935	3.60281	1.79187	2.50352	1.31967	1.16015	1.44438	1.64343
ABCA7	1.47008	4.65701	2.758	4.77905	6.14494	5.89436	3.46162	4.98861	3.7524	4.94147	5.357	5.51218	3.62236	2.79257	3.7272	4.7464	3.93831	3.72788	5.64407	3.31015	4.57629	4.29621	4.56734	4.97556	5.03177	7.8015	3.86113	4.14485	3.02735	5.33786	5.10113	7.53885	3.13223	5.0591	2.87974	2.49473	4.6499	3.52597	6.19847	4.83103	6.32294	2.87281	5.40691	5.44044	9.522
ABCA9	0	0	0	0	0	0.099333	0	0.145426	0.121353	0.0662611	0.044009	0	0	0	0.0375562	0	0	0	0	0.00841274	0.0361727	0	0	0.0833682	0.0330474	0	0	0	0	0	0.0351659	0.0541143	0	0.0218978	0.0688842	0	0	0	0.131536	0	0.0375346	0	0.0724066	0	0.0121162
ABCB1	0.144332	0.141308	0.934299	0.422686	0.502846	0	0.551629	0.409058	0.12208	0.684175	0.371162	1.33227	0.33615	0.531506	0.823966	0.732423	0.459442	0.628804	0.693446	1.17837	0.63099	0.098071	0.207856	0.547918	0.432271	0.437255	0	0.618013	0.577063	0.192194	0.420339	0.42352	0.096907	0.242505	0.310163	0.554176	0.447274	0.343155	1.55288	0.146333	0.51064	0.141845	0.11589	0.651073	0.396332
ABCB10	0.226487	0.07256	0.759741	0.185801	0.422468	0.918292	0.699793	0.471925	0.952548	1.67252	0.314877	0.761672	0.747772	0.57944	0.396595	0.986876	1.10913	0.543889	0.279488	0.516792	0.464955	0.58216	0.932414	0.565733	0.482337	0.976966	0.610752	1.50735	1.21767	0.105603	0.695781	0.536795	0.550413	0.499355	0.198879	0.96435	3.14355	1.44694	2.74372	0.719412	0.587034	0.120241	0.500188	1.44691	0.728549
ABCB11	0	0	0	0	0	0	0	0.114529	0	0.0445845	0	0	0.0391639	0.0489358	0	0	0	0	0	0	0	0	0	0	0	0	0	0	0	0	0	0	0	0	0	0	0	0	0.034087	0	0	0	0	0	0
ABCB4	0.0269831	0	0.0884296	0.233962	0	0	0.0415177	0.111928	0.181097	0.200268	0.0546599	0	0	0	0.0366529	0	0	0	0	0.053596	0.0874443	0.0856211	0.193802	0	0	0.0203876	0	0	0	0	0.0935104	0	0	0.0880783	0.189096	0	0	0	0.0861625	0.0126187	0.0170585	0.0338603	0.0404946	0	0.0721235
ABCB6	4.13601	3.72388	5.98877	4.67564	2.91805	6.9159	4.74782	5.29012	3.01927	4.16076	5.49773	4.02423	4.30298	5.3913	4.99701	9.30295	6.81103	3.96651	5.0983	5.90011	6.24681	6.83718	5.44004	6.49165	5.27221	5.17885	5.21591	3.21204	5.84543	5.83572	5.0304	2.86191	5.80473	5.10731	4.19982	4.27941	4.68241	3.45563	3.31628	5.89075	7.47991	4.76639	5.66983	7.76258	7.44539
ABCB7	0.509233	0.227207	0.928951	0.394682	1.01821	0.544159	1.20996	0.708415	1.30606	1.42463	1.24538	1.71782	1.34083	2.08127	1.36475	0.810926	1.14478	0.485468	1.43415	1.91446	1.28027	0.990638	0.944283	1.25694	1.47466	1.87491	0.859966	1.94223	0.902899	0.720017	0.947991	1.25039	0.830937	0.5662	0.868491	1.36413	4.26012	1.52274	3.18322	0.485573	1.07426	0.32548	0.193767	2.40028	1.11306
ABCB8	6.53016	13.4739	12.4104	12.5744	12.0186	10.8563	7.04723	13.2094	11.8716	8.67884	10.6041	9.91657	8.40574	12.4796	8.11763	15.2172	12.5377	9.57033	12.7952	10.138	10.2384	10.0739	14.5281	12.4019	11.1909	10.9618	11.1781	8.81943	10.3568	13.9147	13.9702	8.41029	9.24788	10.8505	9.29504	8.99288	11.971	10.7384	8.43864	16.388	18.5147	9.7141	21.3839	17.3975	22.6808
ABCB9	0.674373	1.15736	0.404131	0.517	0.998193	0.314055	0.0918666	1.25799	1.28131	0.971575	0.895918	1.13116	0.550758	0.494548	0.545937	2.28477	0.695367	1.8024	0.557512	0.295743	0.60512	0.236774	0.563921	0.62104	0.631436	0.629912	0.837158	0.745348	0.544827	0.480145	0.678997	0.0970319	0.26163	0.885027	0.780892	0.727629	0.2306	0.537425	0.311264	0.39734	0.37881	0.405451	0.536129	0.539819	0.707943
ABCC1	5.19401	4.88377	7.1168	10.5355	6.44409	6.3044	6.91549	8.64766	7.71722	8.29269	7.01908	7.09288	7.45768	10.3375	8.81455	9.76765	8.45334	8.0827	8.51825	11.3808	9.21246	7.60087	8.39604	9.05456	9.10003	7.90255	6.76331	11.0355	12.9343	9.82014	9.16393	5.09946	5.96872	9.42918	6.97702	12.4421	15.8029	11.3254	10.4379	8.10336	11.3906	3.78701	8.02118	12.6693	10.6003
ABCC10	3.95215	5.37927	6.81337	4.92533	4.66799	5.35624	2.44406	7.02833	5.75048	4.14489	3.99771	6.04089	4.18772	5.56085	4.71059	10.118	5.93246	10.8548	6.24184	4.59733	5.26253	6.19755	6.01029	5.50833	5.96539	5.37405	7.63969	5.58771	7.63492	6.5428	6.05014	3.33197	6.28824	6.05046	3.13723	4.35048	12.6357	3.60343	6.33287	7.08626	6.8061	5.24043	10.1924	7.65808	13.9381
ABCC11	0.435881	0.027674	0.269911	0.625347	0	0	0	0.07467	0	0	0	0	0.037534	0	0.160405	0.103651	0.008105	0.127757	0.140739	0.045061	0	0.215029	0.17223	0	0.242394	0.048358	0	0	0.022669	0	0.358378	0	0.185827	0.137734	0.277388	0.206287	0.622271	0	0.018135	0.155281	0	0	0	0	0
ABCC12	0	0	0	0	0	0	0	0	0	0	0	0	0	0	0	0	0	0	0	0	0	0	0	0	0	0.032018	0	0	0	0	0	0	0	0	0	0.020816	0	0.053653	0	0	0.01773	0	0	0	0
ABCC2	0	0	0	0	0	0	0	0	0	0	0	0	0	0	0	0	0	0	0	0	0	0	0	0	0	0	0	0	0	0	0	0.061553	0	0	0	0	0	0	0.026139	0	0	0	0.013359	0	0
ABCC3	0.81707	0.922035	0.970314	1.59707	3.03965	1.35946	1.70478	2.24574	2.10155	2.38829	1.65728	1.71958	1.85756	2.01844	1.3654	1.29741	1.26419	1.67176	2.44402	1.69407	2.54893	2.11263	1.8398	3.39195	1.63364	2.44408	1.4682	1.59789	2.92697	1.46453	2.7831	2.0651	1.08685	3.07233	1.4955	1.5864	3.15152	1.55533	1.95878	1.27342	2.01548	0.80142	1.3804	1.30951	2.26902
ABCC5	0.00338826	0	0.0349409	0.0818743	0.0478103	0.157888	0.088282	0.0347407	0.179447	0.13047	0	0	0.128538	0.062846	0.0462398	0	0.0374243	0.156218	0.109287	0.154744	0.171617	0.0321602	0	0	0.164635	0.0581879	0	0.121074	0.133435	0.0308749	0.0761881	0.0204583	0.0784028	0.0770393	0.113494	0	0.427034	0.0591864	0.200299	0.0130922	0.111505	0.0598696	0.0361222	0.215336	0.106733
ABCC6	0	0	0	0	0	0	0	0	0	0	0	0	0	0	0	0	0	0	0.0412392	0	0	0	0	0	0	0	0	0	0	0	0	0	0	0	0	0	0	0	0	0	0	0	0	0	0
ABCC8	0.0577748	0	0.0528158	0.0617202	0.160366	0	0	0	0	0	0	0.131394	0	0	0	0	0	0	0.0561999	0.0375584	0	0	0	0.149783	0.102485	0.0841701	0	0	0.126184	0	0	0.0737014	0.0460961	0	0.0827479	0.0695673	0	0.015309	0.0248586	0	0	0	0	0	0
ABCC9	0	0	0	0	0	0.0883848	0	0.0645895	0	0	0	0	0	0.0201941	0.0355189	0	0.0875502	0	0	0	0	0	0	0	0	0	0.0977331	0	0	0	0	0.00433872	0	0	0	0	0	0	0.0184003	0	0.0131437	0	0	0	0.00425732
ABCD1	8.50427	10.3706	11.3998	14.3067	11.9613	10.0715	10.1233	16.975	12.1696	11.392	12.3124	12.1447	12.8043	12.1649	9.33887	10.4697	7.99302	12.1274	9.58288	10.3821	9.98105	9.69266	12.7829	11.0198	11.6491	12.5321	11.1988	10.172	13.0094	11.8215	12.8372	11.8742	5.82017	11.7763	7.70128	10.0007	9.85023	11.2556	6.02964	11.4805	14.9076	8.02308	13.3899	13.498	15.2909
ABCD2	0	0	0	0	0	0	0	0	0	0	0	0	0	0	0	0	0	0	0	0	0	0	0	0	0	0	0	0	0	0	0	0	0	0	0	0	0	0	0	0	0	0	0	0	0
ABCD3	0.248789	0.152477	0	0.115005	0.489323	0	0.592189	0.602979	0.544986	0.762527	1.14996	1.81086	1.02236	1.16672	0.863513	0.600084	0.676148	0.255	0.592529	0.858263	0.680532	0.420681	0.921061	0.798457	0.726353	0.941699	0	0.473877	0.351599	0.171794	0.160022	0.480193	0.198641	0.386601	0.30044	0.705597	3.37818	0.563152	2.09052	0.565092	0.482973	0.155435	0	1.06373	0.455594
ABCD4	2.04845	2.09865	1.80804	1.22216	1.44225	1.67283	2.04868	1.5952	1.1762	1.70692	0.856279	2.3989	2.34316	1.40422	2.80546	1.39868	2.24127	1.49712	2.22559	3.86969	1.26169	2.23908	2.48308	2.82468	2.25007	1.76704	1.46957	1.92841	2.28324	2.2299	1.61814	0.979417	1.24529	3.09504	1.74929	2.09855	4.14731	2.30813	4.32433	2.36235	2.94237	1.46774	1.9261	3.28342	2.18084
ABCD4-2	0.345289	0.38282	0.404702	0.418812	0.262587	1.17694	0.350867	0.0991336	0.296044	0.565266	0.464674	0.492729	0.491582	0.288729	0.433213	0.733069	0.447705	0.160075	0.819679	0.434913	0.385866	0.651661	0.366521	0.764994	0.542955	0.775485	0.435422	1.09466	0.251862	0.235352	0.805285	0.266153	0.392361	0.439133	0.239008	0.361572	0	1.01566	0.538864	0.440417	0.792461	0.393919	0.812982	0.579448	0.222257
ABCE1	0.349167	0.272475	1.75671	0.585887	1.30639	1.25313	2.10496	0.829773	0.825699	2.60324	1.24917	1.12833	1.77928	2.81261	1.75937	0.946176	1.29415	0.245201	1.22918	2.35147	0.568357	1.97781	2.29039	1.99946	0.739445	1.471	0.59621	2.05127	0.914769	1.10234	1.56656	1.02679	0.284931	0.803006	0.586356	1.3953	2.97951	0.973928	5.31869	0.876871	1.12122	0.467548	0.340338	1.81324	1.34248
ABCF1	3.07293	3.10568	7.8451	6.22749	6.8011	7.0734	8.67271	8.07247	8.78002	8.93009	8.82332	8.03955	8.14365	10.0247	7.54699	9.58421	10.2057	9.05205	8.29485	12.7047	5.93346	10.0014	9.02167	8.26654	8.85975	9.77037	4.96602	10.981	7.06971	8.72146	8.25577	7.65901	5.15995	5.81231	3.60198	7.87175	8.46204	10.9651	14.4094	4.93657	7.73866	4.86747	5.09422	8.16413	7.33157
ABCF2	5.86288	6.34005	4.58055	3.87213	5.21875	4.57801	7.86532	4.22217	6.70966	3.20541	5.61959	6.04009	6.42063	11.7056	6.10502	6.16068	6.15979	2.34252	6.50286	9.69744	5.51359	7.40561	7.59585	8.24608	6.8243	10.8092	4.78536	9.74097	8.38076	5.89016	6.94001	8.10189	6.21314	6.31884	5.84699	11.7642	9.58615	10.1599	9.28952	5.98473	7.43739	3.28435	8.16398	8.58767	8.14509
ABCF3	7.93153	10.1276	9.07619	8.51173	9.96375	7.7529	10.9884	9.61174	10.9053	10.5941	9.95409	11.1612	10.8297	12.1629	9.47083	11.716	13.4505	9.071	11.8506	10.5909	8.46247	9.38615	10.3022	10.4695	9.99363	11.0248	8.82041	11.0948	11.7522	10.9447	10.8977	11.8852	8.86306	8.17388	9.6197	9.92745	16.0021	11.6189	10.2961	9.76511	9.15112	5.17523	9.05595	10.7058	9.50208
ABCG1	0.969742	0.536997	1.33083	0.528883	0.78632	0.983195	1.15655	0.982172	0.976684	1.11805	1.20274	1.85581	1.56312	2.11225	1.28856	0.73886	0.839804	1.03507	0.694233	1.47022	0.725741	0.619538	1.37636	1.13296	0.942489	1.2693	1.48662	0.953936	1.87448	1.09332	0.901793	1.08088	0.386878	1.13275	0.752701	1.89632	1.03802	1.42603	1.76282	0.238905	0.961624	0.371435	0.592233	1.18204	1.07191
ABCG2	0.261604	0.236649	0.149315	0.524011	0	0	0	0.208993	0	0.247005	0.126384	0.355122	0.350642	0.261922	0.0781909	0.21568	0.417373	0.133568	0.172849	0.419103	0.182914	0.31094	0.0490903	0	0.213667	0.345537	0.209358	0.20885	0.444139	0.116632	0.0974465	0.194646	0.172325	0	0.139485	0.329638	0.725903	0.160804	0.826761	0.0994986	0.150895	0.0131995	0.162781	0	0.139035
ABCG4	0.175744	0.391306	0.2382	0.518001	0.239239	0.504723	0	0.261692	0.191119	0.204132	0.71639	0.364312	0.239253	0.316046	0.113945	0.402442	0	0.177438	0.301682	0.280222	0.0908614	0.139169	0.0619673	0.347379	0.387808	0.184599	0.31882	0.280159	0.32671	0.232928	0.137756	0.307938	0.132882	0.114143	0.0509014	0	0.255377	0.230348	0.173717	0.0335621	0.138705	0	0.244829	0	0.101171
ABCG8	0	0	0	0	0	0	0	0	0	0	0	0	0	0	0	0	0	0	0	0	0	0	0	0	0	0	0	0	0	0	0	0	0	0	0	0	0	0	0.007381	0	0	0	0	0	0
ABHD1	7.40634	13.8022	10.5016	12.5523	8.86759	9.41786	12.9313	11.4444	14.2547	8.64918	6.37002	9.98504	13.4067	9.33666	7.56802	5.25942	10.2762	8.47752	9.78377	6.30396	11.3745	14.0731	12.171	9.96306	9.59251	11.5873	10.2211	7.78514	9.37529	6.0145	15.1021	14.7687	9.77368	11.9875	7.35221	8.38998	14.0915	9.91743	10.8571	8.85392	7.10156	5.98099	9.92717	15.5066	10.0195
ABHD10	3.74799	1.77026	0.300337	0.539619	0	1.36445	3.11905	1.34261	1.66262	1.71436	1.7495	0.493279	2.44466	1.24273	1.66742	1.13685	2.03035	0.262057	0.747198	2.31266	1.00068	1.58227	1.01063	1.08716	1.07105	0.48453	0.924275	0.914169	1.64664	0.482865	0.771989	0.722958	2.95114	2.93344	6.20116	3.57316	1.86311	2.1749	3.40659	2.36025	1.27257	0.964333	1.19298	1.43555	1.89084
ABHD11	3.55686	6.9123	6.38073	4.63648	6.57166	5.16245	6.406	5.27491	9.88282	5.47686	4.04075	2.73855	3.60478	5.45272	5.37054	2.35874	4.55984	4.10967	5.82769	4.11371	4.94721	5.59316	4.17017	4.82591	2.98308	5.02123	1.77512	2.65667	2.43092	4.81347	4.11669	1.5143	2.45715	5.27753	3.20707	3.35171	2.73838	5.01795	2.66172	5.26962	5.32417	3.74563	9.02007	9.33381	7.8429
ABHD12	46.3869	71.7837	55.1668	85.0525	90.0441	73.0072	66.9136	84.6871	64.4139	78.8607	67.4803	34.4779	57.357	39.2426	78.0109	79.6522	63.653	56.6935	74.8554	48.8749	67.3169	70.9767	64.0644	50.6062	54.6534	41.5257	71.033	57.2412	109.432	74.3544	69.9681	66.1506	53.3424	55.7673	36.9814	61.8139	53.5454	94.0057	46.5135	108.415	145.347	102.424	114.347	143.447	93.6436
ABHD12B	0.129157	0	0	0	0	0	0	0.143163	0.174442	0	0.0768735	0	0.138582	0.0522114	0	0	0	0	0	0.120875	0	0.0222031	0	0	0	0.0332552	0	0	0	0	0	0.0540922	0	0	0	0	0	0.0564567	0.0833683	0	0.0521017	0	0	0	0.0180028
ABHD13	1.11039	0.476213	0.204217	1.08139	0.825685	0.799193	2.46144	1.13883	0.954962	2.70486	1.15748	0.568972	1.49031	1.05057	0.950521	0.824294	1.53454	0.695612	0.974038	1.33365	0.436827	1.41522	0.811234	0.486085	0.854334	0.862521	1.10896	1.29487	0.947706	0.297811	0.756576	1.10979	0.370424	0.968456	0.916711	1.13117	1.71567	1.14128	4.28322	0.84595	0.950561	0.276648	0.721303	2.5253	0.832506
ABHD14A	3.39103	6.95292	7.1065	7.25696	8.37534	5.14744	5.46498	4.70352	5.1296	5.13885	4.57499	6.7235	4.59336	5.3543	5.91257	8.8381	4.82498	7.30034	4.78472	4.94947	4.0219	6.23438	5.86288	5.72654	6.46169	4.47996	8.4227	4.36115	5.20266	6.48752	5.16463	3.05102	5.13454	4.59592	5.10059	6.51362	3.58321	5.36766	6.05737	6.33046	6.04703	7.74903	5.2609	3.38286	3.61832
ABHD14B	23.6864	26.0115	19.9648	21.4009	21.0384	25.7142	26.8043	17.5391	25.5139	25.312	33.5314	22.0782	30.6539	25.1594	22.7598	21.9469	25.7918	21.1141	20.0541	27.3404	19.791	32.9097	33.7322	27.3351	20.9941	27.5549	21.5334	28.8285	25.9686	20.8159	25.1739	17.1073	26.411	27.5318	21.7886	25.144	25.6206	26.5757	21.9284	20.8902	22.5148	11.5764	19.7728	18.1467	21.7213
ABHD15	0	0.452548	0.227013	0.648854	0.364379	2.35398	0.92249	1.18092	2.9795	0	0.61934	1.05403	0.684581	0.367276	0.27838	0	0.794893	1.25495	0.618619	0.895792	0.715144	1.88118	0.747021	1.24101	0.675855	0.495209	0.875024	0.302721	0.763203	0.891365	0.700944	0.378391	0.573178	0.909052	0.610937	0.474646	1.43694	0.29139	0.497174	0.062079	0.100708	0.055979	0.064007	1.44092	0.395466
ABHD16A	37.1552	48.7743	53.4582	43.8772	51.2886	45.5777	41.6693	47.587	45.6041	44.8543	50.2773	45.6322	39.904	44.8742	41.5891	60.729	53.6906	62.4171	41.1037	31.826	55.2411	51.557	49.9143	45.4363	41.7924	41.1321	50.042	43.8828	52.5151	60.0122	50.8646	28.2407	36.3701	44.289	33.8545	37.4499	42.9634	41.6573	33.1744	41.2944	40.6652	36.6868	45.876	46.0251	43.2056
ABHD16B	0.292828	0.840256	0.113333	0.593968	0.999889	0.559303	1.96593	1.37404	0.372268	0.850731	0.248617	1.4513	0.392252	0.482222	0.754294	0.28776	1.26316	1.38673	1.52641	1.29151	0.86757	0.763319	1.24867	2.36213	0.412245	0.770047	0.761373	0.501628	0.865464	1.42383	1.70036	1.30174	0.676441	1.31997	0.585262	0.624486	0.557358	0.740462	0.508825	2.63479	1.34989	1.46074	1.68922	1.53094	2.58424
ABHD17A	149.393	188.611	202.567	168.743	191.4	168.202	160.199	158.243	164.193	143.503	173.032	164.761	161.009	161.567	140.722	190.078	163.259	192.603	164.027	115.104	161.056	175.035	189.397	164.099	143.548	142.549	154.396	127.965	130.904	167.838	171.336	111.005	124.146	136.287	118.794	125.895	154.042	153.546	102.811	205.375	170.96	143.177	178.939	142.87	162.535
ABHD17B	0.47147	0.0144297	0.139679	0	0.485031	0	1.61561	0.248292	0.591674	1.00212	1.03602	0.840613	0.750781	0.62859	0.518096	0.128761	0.282267	0.163386	0.280586	0.639031	0.127501	0.416668	0.492347	0.442327	0.751894	0.56972	0	0.702457	0.488871	0.314723	0.162973	0.359477	0.743369	0	0.0859231	0.486221	0.976867	0.844728	1.98188	0.219979	0.401336	0.184223	0.305061	1.1384	0.332524
ABHD17C	0.346864	0.211097	0.442192	0.303958	0.194461	0	0.481616	0.72812	0.379794	0.075334	0.255838	0.368101	0.256628	0.395705	0.220331	0	0.185526	0.379055	0.566878	0.099759	0.41799	0.343194	0	0.123063	0.227748	0.325868	0	0.76915	0	0.052061	0	0.178385	0	0.043015	0.096801	0	0.843275	0.232454	0.249366	0.252775	0.255067	0	0.03348	0.346309	0.04592
ABHD18	0.0826004	0.137065	0.304088	0.0960179	0.0809138	0	0.0791579	0.288988	0	0.75198	0.117818	0	0.064052	0.404646	0.0763056	0.0964605	0.0386715	0.146852	0	0.0218798	0.499687	0.18331	0.0427651	0.0678934	0.311894	0.112411	0.611958	0	0.157922	0.0393982	0.0641185	0.141461	0.166479	0.0376278	0	0.493799	0.74725	0.300918	1.86941	0.0303931	0.146354	0.110256	0.0669417	0.50804	0.222468
ABHD2	9.40027	4.28218	16.0299	18.6426	23.8306	19.6797	26.5063	20.0416	22.0126	33.975	32.099	35.3997	21.9202	23.4842	21.5543	14.3254	11.5569	11.5093	35.3655	20.4396	23.1432	12.4503	17.0516	17.422	20.1059	37.9451	12.4481	27.6592	20.0529	17.0604	17.3377	69.7112	9.97821	15.1471	11.3054	17.2556	25.5616	16.1576	35.357	6.19028	13.5191	3.44656	5.74088	14.5625	15.1097
ABHD3	1.7414	1.76278	1.34684	1.96464	1.94197	2.58575	5.86257	1.90637	3.3143	4.48442	3.44521	6.09865	6.07236	3.93695	2.90743	1.80052	2.76665	2.03411	1.58073	4.73397	1.43924	2.7895	2.61274	4.05075	2.35644	3.1621	0.612467	2.99856	4.23715	2.33558	1.55908	3.82433	2.5071	2.69612	2.60741	5.57266	6.04402	5.66121	8.70772	2.02417	1.84	1.13883	1.58857	2.33745	2.12051
ABHD4	28.6006	28.4877	23.8601	25.8968	24.176	37.1292	26.2575	27.4379	30.5705	23.1215	27.7491	31.0666	27.2985	28.1295	22.4304	33.2827	37.1213	26.5485	24.7871	24.2423	32.7138	33.2006	35.7794	27.1761	30.3155	25.8417	25.377	27.9182	24.2856	36.7043	28.1047	16.321	23.109	27.3268	21.251	25.1782	26.8914	25.6998	20.1141	15.7393	21.3279	11.228	18.0593	17.9425	22.1645
ABHD5	1.43539	0.706184	0.445307	0.77297	1.2295	0.79675	2.46425	0.694533	0.573758	2.39676	0.746648	1.40774	1.73997	0.992884	1.63129	1.42447	0.766345	0.512143	1.09765	1.23581	1.20729	1.12793	1.31624	1.21393	1.01596	1.0505	1.85397	1.45891	1.53894	1.15132	1.22303	1.83444	1.9901	1.06797	1.05592	1.42133	1.65683	1.97857	4.56398	1.58118	2.89492	0.216576	1.48452	2.97076	1.07003
ABHD6	2.37272	1.02277	1.03883	0.95571	0.97021	1.16994	1.79167	2.09382	1.76891	1.58723	3.32478	2.27378	1.9724	2.07227	1.75377	2.54417	3.07265	1.11172	0.952626	1.55771	0.843044	2.65321	1.7816	1.88599	1.31691	1.619	0.301784	1.22437	2.40348	1.48894	1.38281	1.17957	0.762271	2.28228	1.77475	1.75939	2.70073	2.66126	2.92849	1.35058	0.975479	0.686841	1.68532	0.849277	1.25908
ABHD8	21.5258	31.619	33.5955	37.0468	33.471	39.8229	24.2158	29.059	34.755	28.5418	41.7115	32.189	28.8921	27.2155	29.8949	38.6942	30.483	35.1658	36.6477	31.4169	28.303	37.1004	36.4283	28.9388	33.4066	34.5005	30.8626	29.9841	28.2261	35.4739	40.3301	25.2636	24.9678	31.125	23.1976	24.0164	23.9426	26.57	21.7437	43.1992	38.472	29.3886	50.1293	38.1506	38.1348
ABI1	1.67211	1.39709	2.32253	1.38996	3.09377	1.38007	5.58443	2.57713	2.94341	6.1996	5.32816	4.72753	4.21932	3.8206	3.04932	1.90883	2.05478	1.7997	3.4687	4.92556	2.89384	2.52202	2.40118	2.40984	2.47438	4.38693	1.55781	2.99217	3.12664	2.10794	2.38003	5.19642	1.44535	1.63513	2.17081	4.24971	5.00195	3.92702	12.9221	1.17887	1.74293	0.875651	1.90946	5.11214	2.52163
ABI2	0.262532	0.158369	0.230747	0.0342076	0.386804	0	0.233557	0.367625	0.10559	0.255576	0.496264	0.451132	0.417122	0.608453	0.181827	0.160248	0.386363	0.210668	0.21594	0.515424	0.237577	0.47195	0.14331	0.277602	0.576077	0.402014	0.543345	0.656512	0.207662	0.260419	0.156347	0.573829	0.159482	0.102644	0.197873	0.153512	1.08389	0.460125	1.34139	0.136777	0.358464	0.117007	0.191793	0.388172	0.326692
ABI3	18.8092	27.0629	19.7369	24.4895	30.5646	16.3929	17.9484	22.3733	57.0287	18.2612	23.8756	31.3218	19.2059	23.1585	20.8977	18.9946	20.0738	16.3241	22.2221	25.5598	22.7553	19.4126	20.0583	33.8871	17.794	21.8876	21.7947	14.5224	20.2124	20.8309	29.2518	20.6505	14.1093	23.428	12.399	22.9516	14.5333	22.4482	14.1539	23.0789	17.8098	13.6602	22.0603	37.485	23.2802
ABI3BP	0	0	0	0	0	0	0	0.018216	0	0.044933	0	0.039519	0	0	0	0	0.118668	0	0	0	0	0	0	0	0	0	0	0	0	0	0	0	0	0	0	0	0	0	0	0	0	0	0	0	0.014191
ABL1	0.986521	1.14551	1.87809	0.812151	0.547741	1.6965	1.29845	1.45298	1.54196	1.39941	1.81846	2.3117	1.29626	2.4415	1.69245	2.2823	1.44727	1.46026	2.04711	2.09011	1.54321	1.30564	1.16818	1.53171	1.69029	2.0074	1.55961	2.96418	2.61977	1.3788	1.34936	1.61435	1.94079	1.22918	0.717706	1.47863	3.14594	1.74254	2.49295	1.1946	3.33678	0.944154	1.61204	2.6115	3.46363
ABL2	0.162824	0.100713	0.428575	0.464861	0.423311	0.181902	0.212397	0.0453914	0.22866	0.474875	0.232354	0.240357	0.341936	0.212864	0.374704	0.141979	0.25874	0.249504	0.443788	0.714999	0.196799	0.265361	0.351757	0.523833	0.272669	0.444135	0.213811	0.354075	0.290328	0.109199	0.446693	0.191584	0.262055	0.154461	0.319099	0.146902	0.483314	0.385089	0.810608	0.119595	0.304109	0.104029	0.125506	0.517341	0.240445
ABLIM1	2.84842	1.95777	8.04076	4.63965	7.08953	6.85061	6.41356	5.91728	5.54193	11.3796	8.15911	9.6712	7.71091	12.4225	9.41139	9.40555	7.39952	9.96536	8.10657	16.6859	7.05051	8.63352	8.37039	6.51945	9.38684	8.40196	6.68402	11.1507	8.30015	7.90033	8.00263	4.48613	3.43378	3.88557	5.55297	9.97123	9.48111	8.84039	20.7538	3.80059	9.86889	2.21279	2.97347	10.2243	7.61266
ABLIM2	0.345651	0.340033	0.148027	0.0599289	0.392956	1.36844	0.0853239	0.284381	0.256119	0.327425	0.25155	0.659865	0.175147	0.0500611	0.178184	0.148987	0.182456	0.106309	0.237307	0.0441646	0.13559	0.0681049	0.0669395	0.172353	0.287998	0.0745928	0.0531905	0	0.233242	0.153979	0.102793	0.104132	0.0562314	0.187208	0.309059	0.0965716	0.201795	0.154974	0.034106	0.188923	0.210149	0.199434	0.145611	0.179291	0.388082
ABLIM3	0	0	0	0	0.227527	0	0	0.0543779	0.123417	0	0.128044	0.261486	0	0.0768814	0.0726442	0	0.118842	0	0.0757695	0.168834	0	0	0.0320569	0	0.0709652	0	0	0.191356	0	0	0	0	0.21064	0.0882761	0.117991	0	0.138481	0	0.0890016	0	0	0	0	0	0.106457
ABO	0.367678	0.603651	0	0.724337	0.556917	0.660292	0.630287	0.961447	0.203093	0.438178	0.280076	0.366255	0.842297	0.42687	1.08465	0.497765	0.266904	0	0.377079	0.459006	0.53096	1.22369	0.228452	0.604889	0.034881	0.486046	0.755866	0.601447	0.87197	0	0.0811245	2.42584	0.679869	0.302749	0.26441	0.887648	0.157417	0.566381	1.28493	0.749721	0.213904	0.13565	0.183823	0.0693243	0.48239
ABR	8.19474	7.16538	11.315	9.29978	9.82291	8.69523	12.5108	10.024	13.4918	13.3259	13.8197	13.6039	13.9636	13.4504	10.3663	12.0555	10.5822	8.18064	12.8093	18.8545	8.01317	14.2039	14.169	13.1958	13.6413	14.7058	7.67813	11.7743	15.2434	10.9428	11.8057	12.459	9.07278	11.8246	8.24214	12.2868	14.6039	14.7456	15.8493	7.6923	14.101	4.13176	9.44826	14.4943	13.1312
ABRACL	10.4409	8.38373	4.21132	1.64321	2.87003	2.13656	7.22293	2.5122	4.0593	6.88985	1.89424	4.66243	8.65932	3.99306	4.93268	7.0993	1.91419	3.06739	8.0657	5.54219	3.16096	4.43588	7.42987	2.12711	3.51629	5.53557	4.55108	10.6386	7.49219	3.33807	6.66071	3.18708	9.06709	10.6184	11.029	11.7048	14.3641	9.5491	19.88	14.4198	7.91679	2.92111	5.92265	17.3384	7.72185
ABRAXAS1	0.0523046	0	0.295586	0.209508	0.509407	0.319584	1.4486	0.198595	0.305226	0.7571	1.12855	1.41458	0.700208	0.318084	0.253505	0.397898	0.515195	0.186574	0.176639	0.919625	0.343669	0.233407	0.240798	0.0762474	0.203017	0.321526	0	0.397624	0	1.02556	0.156393	0.392328	0	0.397772	0.365652	0.801562	0.908113	0.79434	2.96199	0.525791	0.155147	0.153241	0.536409	0.332624	1.17947
ABRAXAS2	0.740543	0.01592	1.92862	0.874197	0.910813	0.886172	3.44673	1.824	0.975859	1.65525	0.735934	1.81155	1.51057	2.65233	1.65078	1.46795	1.29441	0.706567	1.80389	1.74205	0.743077	0.905785	1.33511	0.808168	1.29035	1.41559	1.77747	3.20305	1.16505	0.565652	0.965401	2.28443	0.437225	0.82426	0.968699	1.78119	3.21254	1.58985	4.56798	0.526108	0.725811	0.310642	0.304363	1.55872	0.940608
ABT1	1.41702	1.39855	2.68699	1.2861	2.86538	2.82391	1.65642	1.73645	1.55264	3.06167	2.65894	1.51812	1.85718	2.72431	2.87828	1.89823	2.55689	1.16086	2.06111	2.2772	3.17033	2.15909	2.75574	1.14137	1.07905	2.41481	2.47857	2.26054	1.78504	2.49541	1.50925	1.85016	2.68826	2.93402	1.21936	3.31727	3.05835	1.53856	4.41275	2.35096	2.6858	2.32581	2.00504	1.84125	2.16965
ABTB1	84.8423	108.613	118.979	109.139	149.162	188.503	101.569	144.326	123.931	103.668	135.829	118.106	98.4875	77.7003	77.8922	99.4292	86.3374	107.362	151.329	67.9101	110.742	114.089	117.007	113.582	96.768	92.2839	128.53	102.197	92.9368	118.768	119.645	67.405	88.1795	101.045	70.7208	80.0918	194.73	80.8627	102.259	86.3651	80.1966	80.3805	122.072	128.289	133.585
ABTB2	2.1775	2.6956	2.38367	3.35344	5.15586	2.32423	3.22354	3.04735	2.33293	1.76263	3.42744	2.92149	2.4114	2.15115	1.70662	2.39382	2.3054	2.68351	4.45763	2.45467	3.3761	3.42166	3.40112	2.83183	2.78402	3.74012	2.77067	3.62156	2.13446	2.29162	4.83903	4.77136	2.49009	2.72641	2.01056	2.4948	4.33538	2.35756	2.8417	3.22534	4.07842	1.96799	2.59496	3.37786	3.92144
ACAA1	114.781	173.181	163.047	168.395	211.53	198.095	133.433	148.439	159.042	141.687	156.155	142.478	145.596	121.084	141.458	165.019	140.888	165.3	193.297	133.233	201.053	148.568	178.902	158.542	129.296	166.871	168.771	159.708	126.819	174.359	147.178	248.447	104.587	130.793	119.413	99.7674	139.421	107.796	112.947	146.706	117.8	118.164	149.094	124.97	134.123
ACAA2	7.86679	2.43649	3.995	1.88167	2.8229	3.49853	9.40617	3.46986	5.76106	7.71738	6.85329	7.37931	7.51316	5.99759	5.55628	3.58463	2.52713	4.06425	4.16653	6.75101	5.58731	6.50544	3.18409	6.50681	6.44528	6.15654	3.71197	4.76495	4.63406	4.2616	4.55144	7.44159	7.32706	4.93187	4.4357	9.7646	7.20338	9.09226	11.7454	3.56288	4.21985	1.29802	2.75215	7.48005	3.38958
ACACA	0.414336	0.679886	0.991672	1.32872	1.4481	0.408819	0.815615	1.42495	0.751919	0.798554	1.20946	2.41426	1.04766	1.78291	0.849542	0.832264	0.872961	1.26788	1.10783	1.66345	0.753452	1.01247	1.43044	1.11169	1.17068	1.49551	1.1397	1.0617	2.08675	0.866925	0.775299	1.10424	0.481178	0.799183	0.450131	1.03088	0.834859	0.906253	1.11049	0.604691	1.35583	0.511592	0.845511	1.56506	1.30422
ACACB	0	0	0	0	0.055302	0	0	0	0	0	0	0	0	0	0.0329088	0	0	0	0	0	0	0	0	0	0	0.0357907	0	0	0	0	0.0546345	0	0	0.0251258	0	0.0456459	0	0	0.0339775	0.0309272	0.00894704	0.0318762	0.00190052	0	0.0138741
ACAD10	0.418125	0.339331	0.801514	0.138245	1.33541	0.534358	1.21868	1.13024	0.667727	1.09757	0.798489	1.10267	0.749427	1.8801	0.614077	1.02827	0.915147	0.911457	0.825226	1.57806	0.987697	1.00848	0.452647	0.968755	0.857037	0.898414	0.826417	1.24301	0.444032	0.606564	0.542088	0.506001	0.462137	0.660444	0.368207	0.947957	1.61633	0.94419	1.32408	0.243029	0.844417	0.241591	0.659532	0.825843	0.85964
ACAD11	0	0.11182	0	0.441517	0	0.735057	0.369709	0.290476	0.359179	0.712773	0.33905	0	0.589979	1.21224	0.548376	0	0	0.130415	0.25218	0.684606	0.123056	0	0	0.51481	0.194296	0.328265	0	0.267487	0.420992	0.337375	0.218666	0.193539	0	0.085051	0.079771	0.252851	0.946383	0.529704	1.93936	0.090644	0.275445	0.064185	0.102305	1.0879	0.182238
ACAD8	6.43058	7.76	6.54722	6.09105	5.87114	6.72347	8.27251	5.76143	3.35716	7.06717	5.54457	5.73129	6.78829	5.27414	5.74243	6.47683	3.34429	7.61983	7.75227	7.82746	5.99008	5.55865	7.80854	5.15049	6.27557	4.70597	4.35772	4.79146	9.23473	9.46101	6.27732	4.00483	7.19995	7.88934	4.55132	7.99956	9.23885	8.0661	11.1648	9.49674	10.0879	5.06957	8.97846	10.0662	10.8828
ACAD9	3.7774	5.92836	4.22772	3.43454	3.05544	8.39504	4.76816	4.25431	3.27773	4.58181	4.24231	3.22235	5.66948	5.29766	6.02398	4.74253	7.34613	4.03904	5.36215	4.16032	5.73	4.96869	6.52764	4.08116	4.24482	4.28458	6.48733	5.0388	5.23606	5.03367	6.94828	1.51555	3.74882	4.9675	4.5979	5.18553	4.90333	6.35566	4.66935	7.39611	9.1587	4.9294	7.29656	9.47474	9.59347
ACADL	0	0	0	0	0	0	0	0	0	0	0	0	0	0	0	0	0	0.0720622	0	0	0	0	0	0	0	0	0	0	0	0	0	0	0	0	0	0	0	0	0	0	0	0	0	0	0
ACADM	0.988266	0.498416	1.07621	1.12675	0.417431	0.447137	3.41878	0.425915	0.896714	2.83891	1.13653	2.32219	2.18089	1.28988	0.824781	0.611789	0.0601143	0.393965	1.52789	1.31305	0.393021	0.826209	1.16717	0.994402	1.39833	1.29217	0.777492	1.87466	0.260843	0.656516	0.808312	1.02107	0.811949	0.606866	1.06057	2.62494	2.99107	2.6141	6.56815	0.724063	0.904304	0.073248	0.560773	2.01774	1.20116
ACADS	13.7838	17.6459	15.721	15.4335	14.8852	22.7604	16.7132	17.0477	22.1673	14.1194	13.002	14.4036	11.9302	19.585	14.9826	13.7186	15.6073	16.5481	19.9071	13.9904	16.3992	22.6995	18.0617	14.274	17.7406	14.5336	17.0296	18.1368	12.6198	16.0276	12.8102	14.3302	15.0583	16.0904	12.1296	14.2768	10.386	15.4236	12.6281	25.6813	18.5335	12.9045	21.5364	19.7771	20.837
ACADSB	0.30282	0	0.348576	0.18013	0.185616	0.694058	0.58363	0.158976	0.489447	0.998039	0.771328	0.995996	0.840996	0.410036	0.313405	0.516615	0.107556	0.607539	0.528836	0.848167	0.508585	0.573585	0.504011	0.599843	0.346009	0.214521	0.710666	0.232739	0.351918	0.110278	0.547911	0.290384	0.185589	0.167615	0.253281	0.400416	0.626597	0.361123	1.4646	0.179487	0.325818	0.108668	0.0816006	0.266769	0.254061
ACADVL	48.7447	56.2239	33.6588	45.7798	37.6716	36.6298	63.7048	41.0293	44.3394	39.4675	45.2343	30.0035	48.1614	41.8937	44.8361	38.2441	43.5308	33.0018	44.7069	47.5935	46.6158	52.7576	43.968	47.1909	37.5057	50.1712	34.1877	42.1068	48.4897	41.1156	45.6387	67.3435	46.4169	53.2605	45.3004	46.6928	45.2266	51.3688	47.7106	52.0206	48.1965	29.333	53.5229	56.3435	50.5388
ACAN	0.227884	0	0.517714	0.050347	0.719584	0	0.111313	0	0.0736146	0.269856	0.315171	0	0.121461	0.0548239	0.519734	0	0	0.0725638	0	0.059874	0	0.348744	0.0516365	0.152375	0.055003	0.26606	0.156047	0.141153	0.0573736	0.159817	0.801406	0.0227768	0.0926744	0.199809	0.0556662	0	0.0430608	0.266267	0.00544999	0.148534	0.184387	0.057385	0.164026	0	0.174591
ACAP1	62.0306	79.3738	68.9084	71.2568	61.0945	73.3839	53.2836	68.2007	64.2367	58.1406	75.2538	65.676	60.6625	57.5643	52.8036	70.3794	66.3837	76.2872	63.5417	49.0741	63.695	67.814	70.7696	68.7217	59.5437	54.9462	66.5312	54.04	65.0865	73.1688	70.6922	37.1316	53.6545	53.0579	48.5483	60.3386	67.9288	62.3906	45.3364	74.8855	65.6681	53.1334	75.7314	71.444	79.5755
ACAP2	0.341673	0	0.854183	0	0.360593	0	4.17709	0.89588	1.384	3.70733	2.343	1.44536	1.63269	2.72416	0.836226	0	0.964008	0.516154	0.566052	2.4479	0.752545	0.584268	1.34249	0.707938	0.792118	1.42365	1.10037	0.831279	1.64919	1.61267	0.435278	2.41556	0	0.372213	0.860467	1.26803	2.55326	1.25256	4.65224	1.08785	1.24689	0.166209	0	1.26827	1.1753
ACAP3	3.19856	5.30821	5.02777	5.63439	6.50718	6.26032	2.5214	5.49114	5.10824	4.20165	3.7943	4.64917	3.63604	5.18865	4.00371	6.98364	5.40778	5.19012	6.62412	4.44416	3.27531	4.87663	6.485	5.49938	4.65323	4.20627	6.55896	3.57787	6.46225	5.21094	7.30891	2.50682	5.42036	5.13846	3.86875	4.65022	6.45147	4.86859	3.51704	6.26903	7.48181	4.367	8.06859	9.50628	10.7778
ACAT1	2.26423	1.34945	2.98778	3.28173	0.617769	2.81367	4.94054	2.37986	2.9514	4.37515	2.36237	2.02223	3.80782	4.04103	2.25114	3.07634	2.46648	1.64706	2.07978	2.28633	1.69476	2.52798	1.64365	1.44154	2.38646	2.60396	2.23934	4.1224	3.39611	2.43131	2.40686	1.11509	1.20776	2.05175	2.65274	3.82255	4.55292	2.84775	9.23903	1.47334	1.44128	0.67838	1.34304	3.19047	2.13637
ACAT2	6.21038	5.22246	3.7956	3.29143	4.39099	2.80431	9.26935	5.11581	6.88603	5.70787	3.74989	3.77063	6.68268	6.72237	6.08139	1.5006	5.51107	4.25834	5.30055	5.63198	6.59223	6.55771	5.45166	8.01997	5.12101	5.74246	3.16748	5.29797	4.7394	3.96131	5.09877	5.2722	6.3907	8.06243	5.19016	6.52305	7.09125	8.74358	8.93805	5.84484	5.34013	2.81279	6.35906	8.36181	8.23799
ACBD3	1.01512	0.184027	1.40105	0.726745	1.32509	0.952579	1.80753	1.21487	0.811693	2.67148	1.45752	1.6494	2.03855	2.60914	1.40758	2.64547	1.2113	1.86182	1.11579	1.91598	1.77559	1.22415	0.705704	1.62146	1.40806	1.89842	1.26529	1.58858	1.4386	0.671644	1.2844	1.58678	0.703989	0.537266	0.726093	2.68624	3.94136	1.79018	6.84181	0.350509	0.724136	0.493618	0.682264	1.71141	1.22558
ACBD4	2.49581	3.4759	2.60274	3.09585	2.81382	2.62864	2.30146	2.48946	3.43409	2.89628	3.04976	3.44482	2.4276	3.07198	2.12067	4.15635	2.29049	3.646	2.28607	2.08694	3.41898	3.92205	3.13446	2.16234	2.25406	1.8875	3.64484	1.56889	1.73488	3.45303	2.28333	1.06801	1.71028	2.41863	1.90307	2.05221	2.23608	2.19067	2.017	1.31614	1.9597	0.895236	2.16599	2.15535	1.82931
ACBD5	0.0399142	0	1.00804	0.0799706	1.50188	1.10717	1.41311	0.729798	0.502745	1.44718	0.619895	0.603347	0.738969	0.556057	0.774458	0.167133	0.122885	0.304519	0.5742	1.01662	0.655052	0.52743	0.729241	0.413754	0.52699	1.23563	0	0.805556	0.667743	0.569265	0.762787	0.968628	0.122985	0.396669	0.24439	0.683675	4.7439	0.542116	3.6415	0.488289	0.636115	0.183798	0.0967055	1.09928	0.921902
ACBD6	0.761651	1.16588	0.158869	0.769715	0.910432	2.38037	2.24943	1.14754	0	0.870534	0.624755	0.628272	0.642063	1.0439	0.822981	0	1.1892	0.611233	0.0963687	0.953239	0.102817	0.871486	0.82821	1.58563	1.59824	0.494745	1.19156	0.617705	1.6185	0.181552	0.832672	0.494674	0.68873	0.771107	0.379837	0.940122	3.40055	1.54078	2.02897	1.3722	0.786239	0.530005	0.12811	0.510553	0.232896
ACBD7	0	0	0	0	0	0	0	0	0	0	0	0	0	0	0	0	0	0	0	0	0	0	0	0	0	0	0	0	0	0	0	0	0	0	0	0	0	0	0	0	0	0	0	0	0
ACCS	3.29591	3.8921	2.79751	3.86128	2.76012	4.22009	3.36255	4.54387	3.04289	4.22312	2.16503	2.47537	3.29367	4.35572	2.19211	3.08154	4.55773	4.69987	4.19533	2.88696	4.32581	2.70381	3.79899	4.44873	2.70517	3.53585	3.54883	2.07838	2.88871	3.72675	3.65828	2.21466	2.44397	3.34448	4.53859	3.00127	1.19199	3.2701	2.35676	3.06342	2.08546	1.57626	4.01383	2.38684	2.9673
ACD	11.2596	11.3886	11.046	15.5232	12.5265	9.02579	11.372	10.0287	7.92785	12.7214	9.53724	11.423	12.7592	12.0959	10.6276	16.2031	15.0168	13.7951	10.8295	9.16725	9.90803	14.4318	12.1231	13.2818	10.1462	12.3642	10.6378	8.96339	10.1036	18.2667	13.3488	4.38719	9.32883	12.5861	8.1656	14.3936	17.3334	14.6673	11.133	11.284	12.6783	7.38999	11.3646	10.7363	10.7071
ACE	0.988263	1.57396	0.417045	0.77699	2.07848	1.51993	0.565048	1.16083	1.0173	0.744506	1.47964	0.260836	1.02036	0.813006	0.35216	0.429101	0.495907	0	1.03156	1.8065	1.09332	0.816321	0.50365	1.32183	0.930509	0.770261	0.923703	0.662391	1.08838	0.212367	1.21145	0.322228	1.25944	0.38843	0.150173	0.695493	0.639367	2.09257	0.80607	0.173741	0.236523	0	1.87118	0.889494	0.589897
ACE2	0.0407219	0	0	0	0	0	0	0	0	0	0	0	0	0	0	0	0	0	0.0336356	0	0.0628427	0	0	0	0	0	0	0	0	0	0.0108894	0	0	0	0	0	0	0	0.0925261	0	0	0	0	0	0.0129263
ACER1	0	0	0	0	0	1.9057	0	0	0	0	0	0	0	0	0	0	0	0	0	0	0	0	0	0	0	0	0	0	0	0	0	0	0	0	0	0	0	0	0	0	0	0	0	0	0
ACER2	0.242454	0.144689	0.217712	0.326939	1.47402	0.272091	0.49094	0.474484	0.729489	0.541789	0.596614	0.529007	0.337174	0.282403	0.361661	0.514897	0.349952	0.395461	0.64909	0.531012	0.54291	0.871164	0.227555	0.256917	0.270857	0.275886	0.217565	0.528145	0.460709	0.391038	0.420138	1.14877	0.316222	0.273087	0	0.444429	0.793508	0.347785	0.600585	0.332957	1.06188	0.434167	0.647272	1.10265	0.528045
ACER3	0.27153	0.136673	0	0	0	0	0.827326	0.147178	0.248017	0.534491	0.107276	0.450368	0.639074	0.306957	0.205539	0.218372	0.270188	0.100991	0.562121	0.815183	0.124515	0.514362	0	0.659762	0	0.253146	0	0.195761	0.152878	0.266989	0.551044	0.6741	0	0.598151	0.333807	0.704888	0	0.479822	0.921077	0	0.109817	0	0.281831	0.40645	0.171988
ACHE	0.34116	0.161843	0.710466	0.10157	0.570366	0	0.28753	0.549377	0.644474	0.151693	0.494538	0.64062	0.445982	0.591908	0	0.419028	0.110938	0	0.218177	0.0873656	0.295157	0.226569	0.238475	1.28778	0.576303	0.363519	0.155073	0.921943	0.395114	0.634563	0.623077	0.306232	0.346166	1.14121	0	0.185308	0	0.301319	0.062643	0.31707	0.268599	0	0.0942	0.13761	0.0983988
ACIN1	4.64851	3.12141	9.31558	8.50408	7.19604	4.40427	12.072	8.31356	10.717	13.954	12.0407	13.7759	9.99173	15.0249	9.97723	8.44223	10.8529	7.60015	11.3745	17.7762	8.41315	9.92558	9.8484	11.3361	11.163	13.3929	8.0153	13.827	9.79947	9.28445	10.9745	11.0779	6.01677	6.66632	4.1577	10.0597	21.8506	11.9764	22.7167	5.82179	10.3848	3.47213	5.93908	11.3997	11.531
ACKR1	0	0	0	0	0	0	0	1.54453	0	0	0	0	0.346215	0	0	0	0.147507	0	0	1.43561	0	0	0	0	0.527806	0	1.9728	0	0.898502	0	0	0	0.330773	0.355056	0.468786	0	0	0	0	0	0	1.89386	0.041131	0.356369	0.598974
ACKR2	0	0.0140814	0.0183421	0.0070384	0	0	0	0	0.0187707	0	0	0	0	0	0.0305347	0	0	0	0.0286182	0	0	0	0	0	0.0123778	0.0190727	0	0	0.0255269	0	0	0	0	0.042999	0	0	0	0.0291426	0	0	0	0	0.015783	0.0225517	0
ACKR3	0.709028	2.21964	1.16824	1.78865	2.12417	3.14615	2.66809	1.17768	1.08454	1.73523	1.49807	1.31394	1.24523	2.29071	1.77511	3.24672	2.0436	2.61142	1.39567	2.39887	1.46661	2.48173	1.92944	2.24186	1.7828	3.70785	0.527633	2.1551	1.67297	0.735267	1.42351	0.934384	2.43451	1.33386	2.11324	1.13274	2.80879	2.23794	1.21161	1.98059	3.05488	0.387628	1.93838	2.35686	1.48856
ACKR4	0	0	0	0	0	0	0	0	0	0.169459	0	0	0	0	0	0	0	0	0	0.079577	0	0	0	0	0	0	0	0	0	0	0	0	0	0	0	0	0	0	0	0	0.0255488	0	0	0.0785391	0
ACLY	4.5948	2.21119	8.85731	8.64651	8.65926	4.85175	10.5106	8.84629	11.5893	10.3814	9.34751	11.7483	9.5821	14.465	10.0485	9.87254	9.27596	7.68858	10.2147	13.8926	8.52255	9.82891	8.49127	11.2164	10.1302	12.0627	10.0186	9.39421	9.48031	7.43232	9.30706	10.1757	6.38591	6.06799	4.20398	10.5278	9.97852	11.445	11.0118	5.54051	10.794	2.77199	6.04892	10.1411	10.3531
ACO1	1.05629	0.818883	2.0842	2.22793	1.59832	1.78656	3.00259	1.86974	2.77384	3.45036	2.1271	4.10202	2.67999	3.30531	2.72977	3.42814	2.5739	2.16066	3.10243	4.56736	2.56863	3.12026	2.51099	3.9981	2.48394	3.98018	2.48218	2.89887	4.21053	1.96799	2.84929	4.31827	2.03929	2.18457	1.7577	1.94214	2.18258	2.71755	4.12385	1.10588	2.09299	0.38622	1.43598	1.88604	1.81593
ACO2	25.567	28.8343	24.9189	29.1754	16.8537	26.475	26.7585	28.7819	25.3311	23.9864	20.2095	23.3143	27.1974	33.7858	31.5167	21.9305	32.8063	30.5331	26.4693	36.6466	25.2561	36.4489	37.2949	34.3679	29.2299	36.5307	23.5281	30.9082	36.1821	29.7996	29.4714	29.0244	20.5656	27.755	25.1922	36.2792	26.1502	46.1617	27.9073	28.3942	32.7379	17.5862	32.6522	32.1562	36.2317
ACOD1	1.31736	1.24667	3.00471	1.66509	3.34693	3.77657	10.2274	2.6801	4.855	10.6717	4.41266	6.62422	6.46897	5.07308	3.12587	1.76402	2.11135	1.64948	5.7564	3.82181	2.31495	3.37647	1.64166	3.14277	3.05047	7.9253	3.47159	7.97645	4.46519	3.12669	4.22777	10.4493	0.401247	3.30693	3.86371	3.70978	12.0881	3.87417	25.5428	1.5756	3.34661	0.178542	1.18462	4.90815	2.52818
ACOT11	0	0	0	0	0	0	0	0	0	0	0	0	0	0.07914	0	0	0	0	0	0.032079	0	0	0	0	0	0	0	0	0	0	0	0	0	0	0	0	0	0	0	0	0.030524	0	0.170495	0	0.074257
ACOT12	0	0	0	0	0	0	0	0	0	0	0	0	0	0	0	0	0	0	0	0	0	0	0	0	0	0	0	0	0	0	0	0	0	0	0	0	0.13936	0	0	0	0	0	0	0.042074	0
ACOT13	0.668737	0	0	0.789635	0.683109	0	1.82748	0.27406	1.30165	2.31899	2.23237	2.73444	1.62845	1.46975	1.39481	1.1265	1.71268	1.57132	0.891189	2.00083	0.594945	1.38065	1.45422	0.817778	0.754732	0.76417	0	0.599293	0.600409	0.486461	0.427881	1.36214	0.141952	0.868691	0.505902	1.72738	0.917272	0.665629	4.80942	0.875975	0.629195	0.182476	0.772414	1.96135	0.778721
ACOT2	1.63915	1.6854	0.134295	0.873556	2.31351	1.88592	2.86964	1.26389	2.58495	2.31724	2.92764	1.48821	1.76107	1.63669	2.04092	1.8403	2.39084	1.89601	1.9633	1.41529	3.53016	2.2227	2.77301	2.03211	2.42521	2.34212	1.11471	1.09722	3.01621	2.65313	2.2652	1.08092	2.38856	2.63519	1.13255	2.13827	4.43573	1.71092	1.98046	2.71633	3.39237	0.731186	0.962477	1.05727	1.90831
ACOT2-2	0	0	0	0.051883	0.119983	0	0.125507	0	0.112557	0.123517	0	0.0711	0.021634	0.091617	0	0	0.228111	0.023111	0.135135	0	0.143524	0.020795	0.097061	0.010859	0.052635	0.071177	0	0.075423	0	0	0.120997	0.040913	0.16229	0.12533	0	0	0.152912	0.111904	0.039968	0.046278	0.144522	0	0	0	0.111181
ACOT4	0.066946	0.32969	0	0.124317	0	0.385505	0.317477	0.307529	0	0.467001	0.315797	0	0	0.160562	0.285427	0.880527	0	0.543167	0.134301	0	0.099983	0.482957	0	0	0	0	0	0	0	0.081277	0.100264	0.086434	0.228319	0.259328	0	0.097824	0	0.102622	0.184668	0.186827	0.14911	0	0.097386	0	0
ACOT6	0	0	0	0	0	0	0	0	0	0	0	0	0	0	0	0	0	0	0	0.01968	0	0	0	0	0	0	0	0	0	0	0	0	0.241673	0	0	0	0	0.111264	0	0	0	0	0	0	0
ACOT7	32.8859	30.2161	21.8445	34.8613	26.5724	18.3245	35.3379	38.7853	22.6229	20.4971	45.6006	29.6186	35.8979	18.4277	18.7426	24.0469	17.9907	20.6509	25.8668	19.9259	25.0086	31.7904	18.2344	24.4291	20.6035	29.6383	23.3631	32.7526	30.3495	30.992	29.9073	19.9463	16.2485	33.2727	20.2782	16.7501	30.3147	21.8741	15.5984	35.4735	29.3446	18.4181	25.0169	27.3389	29.547
ACOT8	25.8673	32.9096	32.1296	28.027	33.0443	37.1712	29.6067	30.9713	29.9895	25.0886	29.6046	26.9637	26.2811	22.2172	26.3685	35.6553	32.6627	38.4742	29.7401	19.0077	25.5629	31.7706	27.893	29.6411	24.4085	28.175	26.7793	22.5962	20.1283	29.7096	34.1464	15.2349	23.8781	27.0986	25.8061	18.1522	25.1655	21.1439	16.4409	29.9203	26.0308	26.1461	30.1853	32.5384	22.8905
ACOT9	7.00951	3.66066	4.95992	3.64293	4.43549	7.30553	12.5852	6.45532	5.14494	6.80352	8.05709	8.0921	6.75992	8.022	5.66534	4.03048	4.41891	3.23876	4.5104	6.80456	5.52918	7.85203	5.86827	6.22233	3.15171	7.38894	4.34639	6.23881	9.20074	5.88898	4.62164	5.22428	4.76721	6.78903	7.58727	10.5157	7.13939	6.67949	13.7596	4.46407	4.22203	1.29676	3.52098	9.34244	4.34621
ACOX1	1.36402	1.09896	2.64554	2.03712	4.50416	2.45417	5.61588	2.07117	3.21175	6.50449	4.42873	5.34722	3.94284	4.76045	3.67343	1.96714	2.6378	2.45518	2.9976	5.67723	3.79072	2.10061	2.27404	2.83763	2.75846	4.80677	1.54183	3.1987	3.09755	1.53166	2.50739	4.932	1.79488	2.2027	1.68123	3.44974	6.51243	3.09855	8.99277	1.52759	2.63598	0.868589	1.03379	3.25483	2.68046
ACOX2	0	0	0	0	0	0	0	0	0	0	0	0	0.0445004	0	0	0	0	0	0	0	0	0	0	0	0.0620614	0	0	0	0	0.420917	0	0	0	0	0	0	0	0	0	0	0	0	0	0	0
ACOX3	3.99131	2.41366	3.81702	3.69307	6.69464	3.34969	6.30274	5.64932	3.38705	3.9244	4.6737	4.41485	3.31769	5.25326	5.77387	4.91508	4.91238	4.13237	4.6397	4.33145	4.20445	5.16165	4.82503	4.66244	3.45896	4.63401	3.05792	3.22614	6.33	5.57813	4.88071	2.43582	4.75321	4.78761	3.30247	5.30097	3.47018	5.83378	4.88395	5.63556	6.662	3.01307	5.1794	5.9789	7.62542
ACOXL	0.438581	0.144219	0.176514	0.551054	0.350468	0	0.165915	0.289636	0.0811995	0.276341	0.680055	0.182299	0.414333	0.349102	0.571648	0.438592	0.417086	0.237159	0.439433	0.490823	0.785469	0.637154	0.838119	0.703283	0.366078	0.895134	0.059962	0.445596	0.282224	0.330983	0.543703	0.148722	1.19815	0.834936	0.223779	0.816895	0.412309	0.915929	0.583932	2.05217	1.4512	1.03015	0.580064	0.462997	0.897134
ACP1	11.9214	4.50399	2.8846	4.91934	1.96814	5.179	16.6209	3.11089	4.04135	7.33074	4.53468	3.57844	7.14902	5.36452	7.24164	2.23979	5.93466	3.26248	4.90856	6.25892	2.71111	9.77986	5.02407	4.3612	5.51147	8.67347	5.31535	5.32688	6.05456	3.31183	7.58251	5.35557	8.58581	7.94099	14.3191	8.42956	9.88978	12.8831	11.2392	8.61841	5.75598	4.384	8.27575	11.5984	3.98286
ACP2	2.49794	5.07187	3.44105	5.71936	5.5781	2.94368	7.64339	4.73002	5.80229	5.62011	6.56259	6.17859	7.637	4.83847	5.97391	4.88014	4.79837	2.84991	6.29003	5.91016	4.89232	4.24184	3.53776	5.51896	6.04781	6.25627	4.20478	4.3712	6.11902	3.50454	4.11175	8.39599	4.24446	4.70891	2.90019	4.88109	5.24284	5.07982	8.88642	4.21493	5.71208	2.67513	4.68513	6.24834	8.43394
ACP4	1.18554	3.24856	3.00553	3.02479	3.87261	2.20527	1.20299	1.04782	2.52514	2.13079	2.27675	0.783687	1.20903	1.64896	1.62439	3.24788	1.29712	0.458261	1.81412	1.15064	1.3284	1.64786	1.34502	3.11201	1.18266	2.61093	2.64431	2.18217	1.63076	1.94591	1.25289	1.46948	1.29302	1.44952	0.988856	0.456689	0	2.43877	0.986977	2.00147	2.26525	1.9654	1.30448	1.43872	1.24359
ACP5	99.2752	85.9303	100.634	84.0102	81.962	97.4441	72.7643	91.046	81.3272	82.3168	118.144	97.6142	86.7524	86.6759	91.8823	119.37	96.1996	127.207	86.7186	80.83	95.0807	94.8765	91.6618	89.3962	94.5165	72.3743	102.351	81.0669	92.5806	113.74	94.815	41.058	84.5556	72.8297	103.064	85.8938	104.591	92.5582	69.1779	110.759	96.3873	122.024	111.279	85.8077	119.328
ACP6	2.01171	3.28547	1.20604	2.53884	1.98066	1.42293	2.46257	1.86003	0.681645	2.95719	1.46558	3.20883	2.20827	2.26178	1.6745	1.73145	3.06012	0.711059	1.64542	2.18529	1.25457	3.00745	2.27756	3.00608	2.11946	2.6018	1.97003	2.81652	2.665	2.62489	2.02343	1.22376	1.80824	2.59246	2.11027	3.00718	3.00262	2.86067	3.10852	1.78571	2.08781	1.0049	2.9511	2.02801	2.59644
ACPP	0	0	0	0	0	0	0	0.0933992	0	0	0	0	0	0.0857658	0	0	0	0	0	0	0	0	0	0	0	0	0	0	0	0	0	0	0	0	0	0	0	0	0	0	0	0	0	0	0
ACR	0	0	0	0	0	0	0	0	0	0	0	0	0	0	0	0	0	0	0	0	0	0	0	0	0	0	0	0	0	0	0	0	0	0	0	0	0	0	0	0	0	0	0	0	0.0759599
ACRBP	3.58808	5.05768	2.18838	4.58257	5.29634	2.40214	5.28215	4.42984	2.49008	5.88866	1.90568	4.39681	4.06111	2.979	4.55619	7.92624	4.15765	3.65414	3.66753	3.84395	3.92429	4.1217	3.75967	4.46718	2.13592	4.30896	4.54722	4.60834	6.68775	4.80829	5.91711	3.80201	2.20653	5.13418	3.59454	5.29696	4.45658	3.63168	2.76482	4.58342	3.89214	3.33999	3.36575	2.15925	2.61686
ACSBG1	0	0	0	0	0	0.416755	0	0	0	0	0	0	0	0	0	0	0	0	0	0	0	0	0	0	0	0	0	0	0	0	0	0.104932	0	0	0	0	0	0	0	0	0	0	0	0	0
ACSF2	21.0757	20.979	11.95	15.4617	12.3858	17.6792	26.0654	19.4608	15.2002	15.7265	17.7326	16.6785	21.046	22.096	18.8748	18.7753	19.7633	13.4233	14.9483	19.9356	15.3603	22.008	21.7031	20.7091	22.7464	18.7114	17.426	14.267	23.2033	18.1754	17.0663	9.89888	13.3426	16.6774	21.5894	20.2819	19.7142	25.1196	15.8921	12.4147	12.7848	7.20778	12.6542	14.9603	10.1196
ACSF3	5.90161	5.94844	7.26156	9.69048	8.34858	8.2802	8.03398	7.00937	6.79027	6.72191	8.50339	10.5673	8.88489	6.30316	8.11898	10.745	8.3274	6.16463	9.87918	4.45099	8.61637	7.26951	9.10968	7.92969	6.57023	7.8641	7.52646	6.73164	6.44918	7.83563	7.27476	5.46919	4.49784	5.89384	7.85363	5.87854	11.5044	6.7261	4.65021	8.15341	6.70801	4.5372	8.68139	6.29253	8.40688
ACSL1	0.142489	0.179489	0.878474	0.716919	1.42407	0.443609	0.402968	0.993727	0.711023	0.966168	0.85452	0.999562	0.887855	1.26839	0.754846	1.30771	0.775074	0.655603	0.401241	1.19704	0.488308	0.381644	0.426642	0.598617	0.804017	1.23017	0.785552	1.37977	1.21335	0.622562	0.668436	1.43983	0.455459	0.54238	0.0830741	0.713439	1.04755	0.771138	2.37494	0.375504	0.643961	0.272716	0.35197	1.16108	0.50911
ACSL3	0	0.191561	0.537107	0.146285	0.966439	0	0.618372	0.341641	0.87702	1.50379	0.801279	1.353	1.15635	1.53515	0.275413	0.442708	0.216569	0.485764	0.46088	1.05658	0.342633	0.629742	0.455143	0.943826	0.276378	0.604892	0.377355	1.02585	0.49418	0.140367	0.267129	0.408975	0.150353	0.348549	0.12245	0.358251	1.53816	0.557288	2.7598	0.320911	0.223898	0.053286	0.201295	0.930829	0.4777
ACSL4	1.34993	0.539792	2.07984	1.40363	2.29072	1.00287	4.43284	2.21888	2.61493	5.38389	3.51261	3.81413	3.58491	3.16592	2.28776	1.44337	1.34639	1.29897	2.03376	3.36552	1.39701	1.88455	2.3406	1.61004	1.85251	3.58994	1.61526	3.67408	2.44048	1.29648	1.87255	2.73055	0.927006	1.14019	1.89012	1.62512	5.15036	2.71677	9.72048	0.890689	1.50592	0.501576	0.875782	3.08715	1.55424
ACSL5	6.63429	4.47874	12.789	9.0821	9.65693	10.4205	15.9093	11.2262	14.7239	11.2302	9.71618	15.5625	14.0399	18.687	9.54338	10.2975	13.0376	8.12059	11.6824	23.0031	11.1985	13.9571	14.6083	14.6403	13.0908	17.5081	10.298	17.1553	12.3573	8.48235	10.7068	22.4445	6.24622	7.2839	5.72746	10.9569	10.2511	15.1965	16.0938	5.10942	7.19655	3.40376	5.59927	13.5289	9.07783
ACSL6	0.640002	0.607478	1.36226	0.780485	2.26872	0.877264	2.89941	1.42477	2.38972	3.65889	0.865058	2.94301	2.32486	2.79457	1.93925	1.14174	1.75155	1.18932	3.07374	1.65177	1.27823	0.901315	1.72849	1.04745	1.345	3.02683	1.12921	2.23083	1.7329	1.6809	1.85894	5.62737	0.807173	1.44576	0.91251	1.91721	2.45198	1.89532	7.7668	0.739814	1.64457	0.439702	0.664869	2.04009	1.79495
ACSM1	0	0.155025	0	0	0	0	0	0	0	0	0	0	0	0	0	0	0	0	0	0	0	0	0	0	0	0	0	0	0	0	0	0	0	0	0	0	0	0	0	0	0	0	0	0	0
ACSM3	0.125004	0	0	0	0.216177	0	0	0	0	0	0.082915	0	0	0	0	0	0	0.144681	0	0	0.095291	0	0	0	0	0.131884	0	0	0.15888	0	0	0	0	0	0	0	0	0.021429	0.206538	0.065747	0.048808	0	0	0	0.009553
ACSM4	0	0	0	0	0	0	0	0	0	0	0	0	0	0	0	0	0	0	0	0	0	0	0	0	0	0	0	0	0	0	0	0.026198	0	0	0	0	0	0	0	0	0	0	0	0	0
ACSS1	23.6559	33.5385	31.3124	27.5059	28.9962	30.5722	24.2954	32.888	32.7072	29.0181	26.8459	26.9067	34.258	29.6015	27.3678	36.1476	37.4546	34.0904	36.7457	26.0041	34.497	40.9021	39.9754	35.3166	33.7125	37.7473	37.4865	28.0611	37.3035	34.595	37.1347	18.0579	25.9037	33.6239	22.1525	27.108	29.3144	37.9441	25.5956	44.0345	38.8884	31.2072	49.2944	41.8807	46.9349
ACSS2	16.8647	21.3654	13.8936	18.7421	19.302	18.2479	18.2032	16.7811	15.4588	16.7778	20.744	13.3465	18.7826	15.8823	16.5671	14.0976	19.4087	14.0867	15.3728	18.637	18.1179	19.8534	20.632	18.2166	16.0688	17.6227	16.7303	16.1082	20.2186	13.7964	18.2343	16.6749	14.97	16.008	15.1801	14.9162	20.4784	15.2378	12.8996	20.5212	19.3905	10.1232	15.6055	18.9346	14.0723
ACSS3	0.0604817	0.351249	0.694379	0.553588	1.15179	0.902332	1.16534	0.612591	0.420169	1.13452	0.807405	0.587032	0.614905	1.01267	1.22326	0.836703	0.50642	0.632606	0.836399	1.65305	0.547587	0.866269	0.516779	0.482478	0.425652	0.610417	0.564752	1.16645	0.730543	0.709858	0.450404	0.663594	0.795982	0.379599	0.290897	1.00052	5.26612	1.00294	2.39224	0.552705	0.991241	0.325298	0.130294	1.49812	0.934178
ACTA1	4.45356	0	0	0	0	926.115	0	0	0	234.17	1.53577	0	0	0.264665	0	0	0	0	0	0.180457	0	0	0	0.317984	0	0	9.09989	0	0	0	0	0.412139	0	0	25.2049	0	0	0	0.055886	0	0	0	0	0	0
ACTA2	3.57135	7.37727	9.94422	6.47643	30.951	8.85618	34.5918	38.1323	4.70986	15.163	2.55971	1.507	17.9274	6.76613	8.41318	7.54939	3.5517	10.7773	3.96546	2.19613	9.12835	5.04719	2.50696	4.46614	3.73897	0.803044	3.49221	6.14405	2.28015	10.5258	1.48587	23.3413	3.16649	5.1285	1.8069	8.49148	6.86302	7.93462	4.71434	14.776	6.03423	5.97776	4.24846	14.2096	12.1181
ACTB	691.9	576.813	900.975	760.336	987.452	791.389	1160.71	911.611	1014.29	1156.32	1139.77	1188.71	1060.42	1270.59	1061.46	884.244	949.84	756.634	989.07	1331.64	970.036	1110.43	1128.89	1070.09	1008.74	1218.44	997.838	1217.28	1149.51	883.373	906.738	2011.18	752.957	975.461	847.11	1290.35	1086.01	1765.78	1447.32	957.806	1290.22	493.884	783.041	1334.26	948.76
ACTC1	0.17988	0	0	0	0	0	0	0	0	0.895749	0	0	0	0	0	0.197529	0	0	0	0	0	0	0	0	0	0	0	0	0	1.57106	0.032652	0	0	0.80827	0	0	0	0	0	0	0	0	0	0	0
ACTG1	1489.93	1657.53	1242.55	1643.87	1329.84	1076.16	1165.06	1384.85	1599	1523.75	1468.39	1242.56	1247.09	1523.55	1551.82	1623.98	1322.65	1091.39	1238.57	1262.73	1377.69	1420.43	1673.25	1438.76	1273.15	1298.29	1158.5	1205.01	1388.55	1316.16	1440.97	1338.29	1112.18	1379.36	1344.62	1302.75	790.255	1657.75	891.69	1726.18	1973.96	891.312	1450.05	1841.61	1260.8
ACTG2	0	0.806437	0	0	0.275727	2.96042	1.11997	0	0	0	0	0	0.211714	1.58946	0	0	0	0.394135	0	2.04097	0	0.464171	0	0.416105	0.028792	0	0	0	0.183693	0	0	0.640083	0	0	0	0	0	0	0.108693	0.384133	0	0	0	0	0
ACTL6A	1.00455	0.919222	1.06178	0.952784	2.89254	0.340519	1.18591	1.97143	1.47664	1.35812	0.229101	3.1779	2.22721	2.08259	1.62781	2.76783	1.37199	1.95647	1.345	3.033	2.07739	2.34775	1.43456	2.41439	0.705567	2.57695	1.50352	1.54741	3.09083	1.00022	0.607454	1.74088	0.800992	0.966363	1.83115	1.38441	2.52311	2.0644	4.12568	0.354946	1.23847	0.579003	0.982213	2.15531	1.03738
ACTL6B	0	0	0	0	0	0	0	0	0	0	0	0	0	0	0	0	0	0	0	0	0	0	0	0	0	0	0	0	0	0	0	0	0	0	0	0	0	0.240386	0	0	0	0	0.11143	0	0.025551
ACTL7A	0	0	0	0	0	0	0	0	0	0	0	0	0	0	0	0	0	0	0	0	0	0	0	0	0	0	0	0	0	0	0	0	0	0	0	0	0	0	0.063309	0	0	0	0	0	0
ACTL7B	0	0	0	0	0	0	0	0	0	0	0	0	0	0	0	0	0	0	0	0	0	0	0	0	0	0	0	0	0.155379	0	0	0	0	0.091211	0	0	0	0	0	0	0	0	0	0	0
ACTL8	0	0	0	0	0	0.285635	0	0	0.114916	0	0	0.825915	0	0	0	0.354326	0	0	0	0.333098	0	0.120766	0.263141	0	0	0	0	0	0	0	0.027614	0.043475	0	0.044688	0	0	0	0	0	1.3221	1.7774	0.384765	0.216893	2.50381	1.74889
ACTN1	10.0819	5.75246	15.229	14.0758	15.3962	8.1255	19.4722	12.3858	11.9689	21.5853	25.3395	17.4181	13.0238	34.8908	24.1202	23.1374	16.1737	15.1802	17.9871	31.3359	14.966	23.4519	18.3624	23.5981	20.7974	20.1324	15.8202	28.3398	19.9964	17.9791	18.568	30.0011	10.9351	8.4371	12.476	21.2548	13.9615	26.7124	21.1601	15.2083	33.1944	7.76022	13.3131	27.5169	22.5239
ACTN2	0	0.071522	0	0	0	0.874682	0	0	0	1.28916	0	0	0	0	0	0	0	0	0	0	0	0	0	0	0	0	0.063967	0	0	0	0	0	0	0	0.118095	0	0	0	0	0.054706	0	0	0	0	0
ACTN3	0.58035	2.43483	0.924792	0.313083	0.505648	67.9718	1.78138	0.904358	2.54102	2.91009	0.684283	0.848291	0.948641	0.924364	0.506054	0.767245	0.349006	2.15556	0.672452	0.922663	1.20297	1.71559	0.529697	1.58258	0.5326	0.780999	0.861887	0.917761	0.888314	0.853618	0.980819	0.587974	0.593284	0.368901	0.72279	0.595784	0.727388	0.668213	0.637158	0.610695	0.861549	0.349423	0.603836	2.07649	0.653955
ACTN4	44.234	42.2214	70.705	84.5158	70.6827	65.1017	79.7494	69.5946	95.8288	76.0644	101.484	91.7547	76.8145	100.347	76.1085	66.3589	68.0986	51.5335	84.7038	94.7791	73.5028	78.5371	80.3494	83.4813	78.8934	109.192	64.7888	86.842	87.7065	57.392	76.9518	155.212	57.075	57.3637	44.0073	67.826	65.9127	79.2129	58.8408	53.2471	91.9356	22.1135	56.2994	79.062	81.7245
ACTR10	6.37854	2.13786	2.64732	1.88063	0	2.89224	9.26132	2.63353	2.12984	6.99558	3.02895	3.96178	4.94408	6.71216	3.43106	1.51935	2.5747	1.92983	2.68294	2.56936	2.44532	6.51454	3.65202	3.86839	2.83043	4.25417	1.37494	6.27016	5.54876	2.9084	2.93764	4.40126	4.13316	5.98903	3.52071	6.09494	11.2989	4.92483	13.7521	2.24525	3.47162	0.781033	1.17376	4.54193	2.2827
ACTR1A	47.6054	52.9505	45.1716	48.952	47.948	48.5752	48.0776	49.952	47.2713	48.9263	61.1095	40.1082	58.3994	45.9967	51.901	65.464	51.1285	52.8964	48.4996	52.783	52.3976	57.8265	63.6899	55.241	53.0206	52.2586	44.4438	56.0978	55.6065	52.6046	56.7199	51.3736	42.2141	59.229	47.6626	48.5642	50.605	55.3148	38.3866	49.1045	45.0675	25.9056	46.1666	44.8903	50.0661
ACTR1B	4.20207	4.45693	5.22436	2.95708	6.47459	4.98723	2.05797	5.20508	6.01388	4.37147	4.20523	6.13622	3.832	5.64362	4.15062	7.11386	5.02357	9.08175	7.05123	5.62025	3.84071	6.43801	5.28137	5.30449	3.69195	3.48493	3.50062	4.50169	4.42446	5.80054	5.46195	2.50247	5.7281	5.15108	2.19554	4.55144	6.35455	2.99218	3.64467	5.80517	5.18507	3.21023	4.59585	5.21833	7.21879
ACTR2	11.3467	8.49878	28.9293	16.1706	30.3328	20.0922	50.4499	22.9105	33.2347	54.552	40.3707	46.4864	35.9177	48.1443	27.6952	25.0545	25.5014	20.3653	32.2143	51.2951	27.1397	28.8819	23.4476	25.2859	24.7335	39.8867	25.036	41.3852	32.6366	18.2268	28.8398	44.9245	13.7652	15.8376	24.4618	33.4623	41.6584	35.0071	71.4633	12.3001	20.392	7.73279	11.071	36.2613	22.5317
ACTR3	9.51544	6.33527	21.1305	9.33291	20.9768	17.5415	58.3861	15.2739	25.7057	53.2163	38.0809	41.3394	36.7584	37.406	24.713	20.6636	21.1009	16.7382	29.4548	44.6107	25.7524	20.3862	24.5926	21.4089	25.3406	34.5811	25.4439	32.6085	27.868	17.4483	19.4285	50.7304	10.5303	13.4986	19.4186	29.3073	48.413	34.3402	85.5501	10.5775	15.3288	6.09556	7.9293	40.6506	16.3225
ACTR3B	1.15907	1.13695	1.59014	1.68985	1.1949	1.74827	0.892635	1.02288	1.15601	2.23038	1.12796	1.5394	1.20251	2.22002	1.56074	2.30141	0.82536	1.72433	1.44163	1.57903	1.56805	1.20659	2.22126	2.14502	1.2713	1.76387	1.31355	1.79957	1.80437	1.78295	1.76514	0.489532	0.667572	1.23198	0.666353	1.28647	2.28056	1.0827	2.40566	1.38736	2.00911	0.933331	1.43543	1.77659	1.89534
ACTR5	2.61847	3.12975	2.85584	2.68811	2.18991	3.81891	5.49102	5.56861	3.40652	4.34888	3.10796	3.32163	4.43041	4.27514	4.84465	4.08803	3.72839	5.27614	5.19582	4.89701	4.15253	4.81701	4.14216	3.48109	4.04556	3.61199	2.163	4.24095	4.48547	4.91001	3.8442	3.01584	3.81703	4.01261	3.17568	6.20248	5.56145	3.50604	5.71511	3.16028	4.24632	2.41393	2.77128	3.1309	4.31194
ACTR6	0	0.302102	0	0.199179	0.473885	0.454569	2.39506	0.0798321	0.663956	1.5546	0	0	1.0274	0.744176	0.294056	0	0.524023	0.831844	0.698606	0	0.183933	0.124766	0	0.156549	0.122677	0.182584	0.136534	0	0.218917	0	0	0.712034	0	0.430403	0.588912	0	1.77071	0.513239	4.24792	0.31674	0.121202	0	0.17966	0.50207	0.499179
ACTR8	1.58968	0.340199	1.83487	2.0787	2.12334	0.686735	3.9058	1.73301	1.96481	1.77881	2.82862	2.37668	2.88803	2.76084	2.17555	2.15189	4.35384	0.770948	2.27454	3.98846	1.64874	3.19549	2.90644	1.917	3.09034	2.35128	1.0347	3.00598	3.70523	1.8473	1.88229	2.43586	1.97581	2.12815	3.45092	2.88304	3.97649	3.33897	5.11747	1.84448	1.572	0.686727	0.812053	2.51593	1.85538
ACTRT3	0.539546	0.684344	0.180019	0	0	0.476909	0.331774	0.246505	0.288234	0.496019	0.27518	0.190968	0.428047	0	0.0742061	0.149382	0.20696	0.146932	0.327526	0.133381	0.0308889	0.163583	0.232534	0.304024	0.282663	0.387344	0	0	0.147158	0.515475	0.330847	0.60515	0.408321	0.506115	0.479215	0.256991	0.347293	0.483307	0.486796	0.22429	0.284899	0.0763603	0.230907	0.125629	0.107513
ACVR1	0.34739	0	0.223243	0.359618	0.359135	0	0.840076	0.326131	0.426151	1.14305	1.01431	0.429645	0.45856	0.497562	0.741057	0.244331	0.654357	0.119419	0.504637	0.504359	0.136712	0.511129	0.610859	0.710795	0.461514	0.340671	0.350746	0.353024	1.21205	0.378221	0.595149	0.555687	0.958928	0.5019	0.762802	0.570711	0.468882	0.611577	1.40384	0.344986	0.601225	0.095853	0.503047	0.32698	0.390652
ACVR1B	1.74302	2.24069	3.92055	3.69334	4.80813	5.34807	4.6222	3.65264	4.0905	4.00428	4.58466	2.76932	4.22271	2.30609	4.82888	4.28923	4.2146	2.7156	7.2292	4.87406	6.0572	3.85131	4.76024	4.64364	5.06727	9.8403	3.46462	6.18497	5.90369	3.41099	3.99336	31.1043	2.40111	5.89059	3.10895	3.35995	5.86625	5.55704	9.53649	3.45944	3.71236	1.16448	3.80774	3.48032	9.72663
ACVR1C	0	0	0	0	0	0	0	0	0	0	0	0	0	0	0	0	0	0	0	0	0	0	0	0	0	0	0	0	0	0	0	0	0	0	0	0	0	0	0	0	0	0	0	0	0
ACVR2A	0	0	0	0	0	0.296972	0	0	0.092577	0	0.172187	0.060315	0	0	0	0	0.149716	0	0.165613	0.138714	0.034508	0	0.200246	0	0.068035	0.038793	0	0	0	0	0.08233	0	0	0.034803	0.009277	0	0.238094	0.04306	0.37488	0.081609	0.03793	0	0	0	0.127135
ACVR2B	0.0952031	0.0650342	0.184393	0.332054	0.232857	0.221412	0.24042	0.161688	0.39468	0.313621	0.127883	0.246791	0.208547	0.125801	0.231011	0.0717874	0.223612	0.161677	0.148556	0.187091	0.349325	0.252242	0.349485	0.25449	0.165391	0.15567	0.201265	0.315385	0.36067	0.0504133	0.0956265	0.564299	0.23834	0.237356	0.061457	0.0919763	0.375377	0.325915	0.489976	0.137405	0.161901	0.0453915	0.10836	0.678057	0.181253
ACVRL1	11.6047	31.2773	14.4989	19.7805	31.9418	19.2123	26.6986	34.2257	26.9596	18.3798	16.1538	23.3685	32.0763	23.4851	22.5734	14.3175	26.7845	13.4098	23.8715	25.7406	24.0023	21.6772	19.7719	25.989	20.9224	31.2193	18.9635	26.0354	30.1461	15.9503	27.1263	47.6832	15.6143	23.8961	11.646	15.6034	17.8078	26.4295	19.6658	28.3742	26.9051	27.9784	42.3983	36.9683	41.3165
ACY1	4.02111	8.91583	5.81118	9.45553	7.13805	13.0493	6.51872	5.98371	4.97336	6.15118	6.44368	7.95901	5.10771	3.94549	3.71055	8.76522	3.46205	7.78205	5.18324	3.36669	4.67906	7.64782	6.47728	6.00128	5.86518	5.88349	5.5164	3.35515	5.51111	5.80828	4.97324	2.49924	4.50605	4.40362	2.98369	4.24363	3.77655	5.4308	2.89079	7.06008	4.46104	4.78035	7.70808	3.36733	5.74447
ACYP1	2.51651	2.53807	3.81961	0.946571	0.628937	2.1734	1.80515	2.20879	3.4027	4.00159	3.13403	1.19472	3.87414	3.17614	2.19481	3.396	2.91164	2.47991	2.17116	3.07959	3.35024	2.36884	2.84665	3.09396	1.05307	2.36155	2.17265	0.904196	2.86958	1.61748	0.801327	0.89093	2.21972	2.32174	3.07569	6.95095	5.35452	6.8094	3.96409	2.99013	2.74423	0.978358	1.90089	2.68994	2.99365
ACYP2	0.192147	0	0	0	0	0	0.311244	0	0	0.0856552	0	0	0.198822	0.0878062	0.0265974	0	0	0	0	0.0933319	0.365638	0.164244	0	0	0	0.0927208	0.427901	0	0.185089	0	0	0	0.1149	0.109498	0	0.37623	0	0.129334	0.0514573	0	0.177855	0	0	0	0
ADA	20.3969	45.6962	17.9535	18.2451	17.9135	19.2014	30.3336	18.0105	24.4079	19.2869	26.3099	20.5111	19.7153	19.6258	28.3475	20.4436	26.6588	22.2538	22.0788	18.6242	22.5567	26.7146	31.2282	22.2565	21.2679	25.5134	23.1792	22.5685	20.1385	22.0729	28.4736	21.7631	22.8603	23.6487	18.798	17.1023	11.5492	32.564	12.5206	28.6848	27.8724	17.5237	31.8162	51.4683	27.2147
ADA2	20.4171	18.6183	20.0424	28.6694	23.9466	18.1062	21.9737	31.5189	22.9834	22.6036	17.6855	17.8493	28.0254	24.1044	23.0033	26.2521	18.2911	19.8468	25.1746	25.4718	25.7164	28.1446	26.4794	30.8486	24.0912	29.7135	18.9751	32.312	30.4767	26.6724	28.3275	22.497	18.1497	28.5969	16.3903	20.6194	20.5756	29.9032	20.4833	22.9679	19.7966	18.4866	31.3963	19.6647	37.0876
ADAD1	0	0	0	0	0	0	0	0	0	0	0	0	0	0	0	0	0	0	0	0	0	0	0	0	0	0	0	0	0	0	0	0	0	0	0	0	0	0	0	0	0	0	0	0	0
ADAD2	0	0	0	0	0	0	0	0	0	0	0	0	0	0	0	0	0	0	0	0	0	0	0	0	0	0	0	0	0	0	0	0	0	0	0	0	0	0	0	0	0	0	0.0587267	0	0
ADAL	0.29896	0.21773	0.670861	0.371298	0.719265	0	0.930904	0.523712	0.532504	1.0536	0.913918	0.747231	0.719802	0.776701	0.575457	0.244979	0.654589	0.113633	0.511566	1.07663	0.480964	0.701569	0.327995	0.962576	0.56627	0.799972	0.496033	1.28364	0.352177	0.533958	0.723403	0.392886	0.321239	0.240788	0.0155209	0.710489	0.841278	0.738659	1.55209	0.146408	0.587993	0.192473	0.106528	1.18999	0.524651
ADAM10	0.611122	0.26416	2.79851	1.587	3.76336	2.7196	2.34796	2.33249	2.50228	3.05258	3.65551	4.35933	3.7366	4.63795	1.80228	1.96104	2.19137	1.98722	3.86142	5.1659	1.75553	2.33295	1.50237	2.73266	2.75576	3.64745	2.38874	3.46982	2.08713	1.38921	2.87621	4.25142	0.340458	0.96486	0.955382	2.02294	6.35989	1.44773	8.97181	1.09099	2.26183	0.800682	0.707436	1.45087	2.39113
ADAM11	0.701274	0.764322	2.19728	1.07987	0.464134	3.52082	1.05011	2.70742	1.81232	3.01106	0.635541	2.36715	1.29315	0.0562042	1.7194	0.391041	2.05834	6.05291	0.762458	0.986021	2.72452	1.41633	2.45748	1.85245	3.06562	0.682641	0.974738	0.442374	1.40191	1.01581	2.38414	0.819254	0.110046	1.18938	1.10745	3.7028	3.38838	2.42626	1.43117	2.55631	1.77382	1.0305	3.88834	0.486598	5.61379
ADAM15	24.693	49.2513	40.0413	36.3812	57.8992	35.2985	26.3243	38.0776	45.8619	32.6681	39.3594	32.2327	31.4306	17.9806	20.3849	27.8572	38.3708	26.767	33.062	26.651	38.3232	37.6637	30.281	32.5938	30.3597	31.2721	36.0541	40.8205	30.5332	20.8866	32.5023	19.9995	22.2292	35.8515	22.1441	25.4057	30.0773	30.3619	24.149	30.8798	21.407	21.5303	37.6361	38.1171	35.695
ADAM17	0.961174	0.805399	2.76722	1.58903	1.91189	2.11598	2.96093	0.772214	2.70419	3.31318	3.06847	2.02968	2.31229	3.81461	1.78804	2.27994	1.73982	1.95002	1.49911	4.48884	1.83	2.39226	1.22698	2.97897	2.09852	3.34721	1.94439	3.8744	2.1539	0.551484	1.80224	4.44251	1.24066	1.27411	0.566624	2.10505	3.10356	2.51457	6.18978	1.03059	1.97924	0.318922	0.903912	2.74009	1.85982
ADAM19	24.2398	10.6961	13.9763	20.3411	29.2824	31.4854	40.3031	23.8775	32.5634	30.7938	30.4629	29.8969	34.1403	27.063	35.886	24.296	16.0633	17.0429	53.6115	29.8797	37.9562	29.6849	33.4966	27.3313	29.9833	65.4296	21.2259	37.0613	45.7321	23.7041	27.5582	103.016	19.2633	37.2881	27.5475	33.9913	42.5108	26.2067	46.432	15.6014	24.4573	5.95046	15.0437	22.1657	31.3339
ADAM1A	0	0	0	0	0	0	0	0	0	0.019134	0	0	0	0.026337	0	0	0	0	0	0	0	0	0	0	0	0.001903	0	0	0	0	0	0	0	0	0	0	0	0.030586	0.008028	0	0	0	0	0.04642	0
ADAM1B	0	0	0	0	0	0.045223	0	0	0	0	0	0	0	0.006817	0	0	0	0	0	0	0	0	0	0	0	0	0	0	0	0	0	0	0	0	0	0	0	0.011114	0.010482	0	0	0	0	0.037359	0
ADAM20	0	0	0	0	0	0	0	0	0	0	0	0	0	0	0	0	0	0	0	0	0	0	0	0	0	0	0	0	0	0	0	0	0	0	0	0.066726	0	0	0.020976	0	0	0	0	0	0.006542
ADAM21-2	0	0	0	0	0	0	0	0	0	0	0	0	0	0	0	0	0	0	0	0	0	0	0	0	0	0	0	0	0	0	0	0	0	0	0	0	0	0	0.031693	0	0	0	0	0	0
ADAM22	0	0	0	0	0	0	0.0583271	0	0	0.106657	0	0	0.0362209	0	0	0	0	0	0	0	0.0629005	0.0192531	0	0	0	0	0	0	0	0	0.0168777	0	0	0	0	0	0	0.0162523	0.0871234	0	0	0	0	0	0
ADAM32	0	0	0	0	0	0	0	0	0	0	0	0	0	0	0	0	0	0	0	0	0	0.10888	0	0	0	0	0	0	0	0	0	0	0	0	0	0	0	0	0	0	0	0	0	0	0
ADAM33	0	0	0	0	0	0	0	0	0	0	0	0	0	0	0	0	0	0	0	0.024025	0	0	0	0	0	0	0.14806	0	0	0.050264	0	0	0	0	0	0	0.107969	0	0.015389	0	0	0	0	0	0
ADAM7	0	0	0	0	0	0	0.121504	0	0	0	0	0	0	0	0	0	0	0	0	0	0	0	0	0	0	0	0	0	0	0	0	0	0	0	0	0	0	0	0	0	0	0	0	0	0
ADAM8	106.172	81.785	84.2499	135.51	148.487	149.264	95.3343	94.4979	110.033	90.4213	170.235	109.417	96.1556	72.0739	92.8723	82.1936	50.0894	53.5206	132.905	79.6425	112.428	130.51	138.469	130.466	119.517	199.459	85.2853	98.7712	100.213	121.86	127.068	269.574	61.0793	97.0271	79.2555	55.6692	163.717	78.3095	66.4338	72.2706	66.3865	36.2767	94.2705	107.919	110.383
ADAM9	0.0779101	0.0937858	0.338433	0.0633954	0.175227	0	0.172382	0.174708	0.317867	0.0776076	0.230731	0	0.31777	0.348008	0.231295	0.294026	0	0.110692	0.348896	0.373979	0.344025	0.0831405	0.155792	0	0.0844713	0.27567	0	0.529973	0.255671	0.177699	0.100291	0.330643	0.173868	0.259335	0.0860567	0.169137	0.933211	0.515101	1.90611	0.229139	0.13775	0.109704	0.33787	0.866844	0.235959
ADAMDEC1	0.356008	0	0.224796	0.35531	0	0	0.407646	0.204888	0	0.881463	1.76687	0.748934	1.80702	0.422357	0.304826	0	0.268502	0.37765	0.690683	0.289125	0.34979	1.05722	0.212508	0.211512	0.633208	0.538943	0.243684	0.864298	0.111381	0.106188	0.537226	0.442427	0	0.183193	0.34142	0.281583	1.83115	0.075313	0.914523	0.0895151	0.149268	0	0.0410437	0.0874555	0.182991
ADAMTS1	0	0	0	0	0	0	0	0	0	0	0	0.136291	0	0.060656	0	0	0	0	0.064947	0	0	0	0	0	0	0	0	0	0	0	0	0	0	0	0	0	0	0.076898	0	0	0	0	0	0.210905	0
ADAMTS10	3.3123	4.23859	7.29337	4.66094	7.977	7.84472	5.54927	7.56373	5.56856	4.89071	9.1508	7.43513	3.96785	6.15289	6.12782	13.6627	8.01853	10.3905	8.78062	5.86113	7.27758	7.44445	5.63538	6.41854	7.7373	4.67224	7.55537	6.81224	6.33972	9.19163	8.62321	1.27454	4.44283	6.42987	3.1983	6.01608	8.32479	6.28475	7.01733	9.45674	12.1752	7.78907	7.03944	8.52704	12.1178
ADAMTS12	0	0	0	0.192124	0.0485742	0	0.0349464	0	0.0158049	0.098721	0	0.0490114	0.116367	0	0	0	0	0	0	0	0	0	0	0	0	0	0	0	0	0	0	0	0	0	0	0	0	0	0.0187971	0	0.00624619	0	0	0.098669	0
ADAMTS13	0	0	0.113367	0	0.124747	0	0	0.072481	0	0	0	0	0	0	0	0	0	0	0	0	0	0	0	0	0	0.009086	0	0	0.227388	0	0	0.01058	0	0.01809	0	0	0	0	0	0	0	0	0.037473	0	0
ADAMTS14	0	0.355241	0.273645	0.310667	0.860762	0	0.16428	0.176088	0.363238	0.297502	0.240066	0.453098	0.257424	0.240756	0.11527	0.347116	0.55555	0.03125	0.295611	0.178867	0.304081	0.318358	0.194407	0.290745	0.202198	0.275948	0.546696	0.151833	0.092065	0.504702	0.143896	0.197622	0.285536	0.135752	0.29064	0.050428	0.778132	0.151045	0.1735	0.143303	0.213107	0.044667	0.251204	0.087374	0.493595
ADAMTS15	0	0	0.03535	0.147038	0	0.395994	0	0.452708	0	0	0	0	0.071569	0	0	0	0.111527	0.285823	0.045223	0	0	0	0.013645	0.069114	0	0	0	0	0	0	0	0.037834	0	0	0.095171	0.265756	0.504314	0	0.333881	0.120726	0	0	0.229287	0	0.133058
ADAMTS16	0	0	0	0	0	0	0	0	0	0	0	0	0	0.063566	0	0	0	0	0	0	0	0	0	0	0	0	0	0	0	0	0	0	0	0	0	0	0	0	0	0	0	0	0	0	0
ADAMTS17	0	0	0	0	0	0	0	0	0	0	0	0.014744	0	0.039904	0	0.087895	0	0	0.045532	0.020572	0.02857	0	0.076638	0	0	0	0	0	0	0	0.011259	0.033535	0	0	0.022121	0	0	0.080916	0.013444	0.018783	0	0.031404	0.03082	0	0
ADAMTS18	0	0	0	0	0.038683	0	0	0	0	0	0.0138733	0.0378179	0	0	0	0	0.0614597	0	0	0	0.0918334	0	0	0.0123782	0	0	0	0	0	0	0	0	0	0	0	0	0.428139	0.0593502	0.0761632	0	0.00806347	0	0	0	0
ADAMTS19	0	0	0	0	0	0	0	0	0	0	0	0.0620848	0	0	0	0	0	0	0	0	0	0	0	0	0	0	0	0	0	0	0	0	0	0	0	0	0	0	0	0	0	0	0	0	0
ADAMTS2	6.51079	8.50088	4.8897	7.52193	5.65548	6.2506	9.97754	9.70957	6.03236	6.92043	2.56443	6.09411	7.53126	6.83125	8.36255	5.76034	7.56478	4.82928	8.37394	8.67736	7.26421	6.21649	9.04704	7.23308	5.76594	10.3256	5.29634	7.5087	10.344	4.11134	8.86818	14.0405	5.62502	10.1485	6.28017	7.3297	7.95808	9.76931	7.39193	7.03056	9.29492	4.34875	6.94688	6.96529	7.74967
ADAMTS3	0	0	0	0	0	0	0	0	0	0	0	0	0.019273	0	0	0	0	0	0	0	0	0	0	0.0706752	0	0	0	0	0	0	0	0	0.0215529	0	0	0	0	0.0629905	0.0144582	0	0.0278056	0	0	0.088706	0
ADAMTS4	0	0	0	0.149515	0	0	0.231449	0	0	0	0	0	0.069896	0	0.011259	0	0	0	0	0.143278	0	0.060595	0.133462	0	0	0	0	0	0	0	0.052235	0	0	0.158929	0	0	0	0	0.101636	0	0	0	0	0	0
ADAMTS5	0	0	0	0	0	0	0	0	0	0	0.0405647	0	0	0	0	0	0	0	0	0	0	0	0	0	0	0	0	0	0	0	0	0	0	0	0	0	0	0	0	0	0	0	0	0	0
ADAMTS6	0	0.0385391	0	0	0	0	0	0	0	0	0.120174	0	0.0241084	0	0	0	0.0341571	0	0	0	0.0298044	0	0	0.0473998	0	0.0666361	0.20899	0	0	0	0	0	0	0	0	0.0231918	0.101552	0.0472553	0.173152	0	0.0262677	0.0313936	0	0.0617075	0.0958275
ADAMTS7	0	0.196935	0.134374	0.113266	0.439958	1.32733	0	0.180188	0.194156	0.0899968	0.099803	0.0481073	0.0761223	0.0530284	0.113128	0.0406447	0.15935	0.107938	0.083347	0.0452738	0.192617	0.141884	0.102558	0.105594	0	0.0363924	0.273974	0.0543322	0.202693	0.102326	0.572099	0.0717671	0.0977504	0.149904	0	0.13217	0	0.137495	0.0569641	0.318347	0.223832	0.276123	0.171138	0.204973	0.133712
ADAMTS9	0	0	0	0	0	0	0	0	0	0	0	0	0	0	0	0	0	0	0	0	0	0	0	0	0	0	0	0	0	0	0	0	0	0	0	0	0	0	0	0	0	0	0	0	0
ADAMTSL1	0	0	0	0	0	0	0	0	0	0	0	0	0	0	0	0	0	0	0	0	0	0	0	0	0	0	0	0	0	0	0	0	0	0	0	0	0	0	0	0	0	0	0	0	0
ADAMTSL2	0.174624	0.134148	0.063454	0	0	0	0	0	0	0.038987	0	0	0.033652	0.254924	0.047922	0	0.244045	0	0	0.155114	0.142946	0.135673	0	0	0.020726	0.019372	0	0	0	0.091699	0.018834	0	0	0	0	0	0	0	0	0.127516	0.240399	0.053053	0	0.400543	0.122562
ADAMTSL3	0	0	0	0	0	0	0	0	0	0	0	0	0	0.0907941	0	0	0.0592193	0	0	0	0	0	0	0	0	0	0	0	0	0	0	0	0	0	0	0	0.218372	0	0	0	0	0	0	0	0
ADAMTSL4	6.96031	11.1753	10.314	17.1163	13.0182	11.8772	10.3056	12.4292	17.354	9.83421	12.7199	12.3134	9.48748	8.34755	8.52634	7.65479	9.34926	9.13247	12.6493	12.8984	11.2773	11.8552	14.6186	12.6857	9.96169	12.2667	7.50381	11.7062	9.11318	11.4342	11.7435	11.9196	7.95206	11.7582	7.61888	7.19527	15.0437	8.02232	10.9398	5.00673	6.5475	2.53169	9.5072	12.0645	14.3103
ADAMTSL5	0.448451	0.372717	0.150512	0	0	1.15703	0.233915	0.0775775	0.640039	0.475286	0.1912	0.436359	0.212114	0.290481	0.0785634	0.125028	0.0873477	0.245889	0.48925	0.34478	0.352311	0	0.00969992	0.106328	0.114558	0.26155	0	0.265766	0.440168	0.0829284	0.294933	0.208297	0.211197	0.116562	0.102782	0.477167	0.480611	0.252692	0.661799	0.0608051	0.147972	0.0589718	0.117376	0.122314	0.38937
ADAP1	22.2121	30.0062	25.259	35.0577	40.4156	26.0488	30.3102	33.276	30.4063	32.4232	36.3221	24.7211	30.8732	28.9023	28.2919	20.331	25.585	21.4725	33.0374	25.4069	35.0214	30.1881	30.5611	31.1398	29.9013	38.4436	26.5437	28.7455	28.8965	29.9637	34.4598	49.656	19.6608	35.6107	24.5355	25.2679	45.4685	31.2779	29.4954	34.6962	36.485	23.1327	34.9056	39.7758	44.9108
ADAP2	0.464529	0	0.242247	0.175529	0	0	1.13904	0.394725	0.651877	1.25632	1.24705	0.067217	0.976143	0.264288	0.098143	1.04722	0.164812	0.636506	0.609876	0.904543	0.113102	0.247832	0.283253	0.543606	0.123847	0.6962	0.233783	0	0	0	0.144349	1.47539	0.356136	1.21048	0	0.46665	0	0.394968	1.59193	0.153324	0.604237	0	0.228676	0.427818	0.390406
ADAR	2.69689	3.00309	7.58325	6.82301	8.95965	4.15735	12.8466	8.25402	8.16824	10.3201	9.87216	8.81765	8.88564	12.2592	9.21701	7.18078	8.57283	6.22833	10.3601	12.7165	9.46705	10.4666	9.76993	7.41384	9.13095	12.9617	6.96666	11.1051	11.8258	7.53801	11.8804	37.3862	3.78451	7.54489	3.98653	6.77679	12.4252	8.13539	25.2941	4.30096	10.7769	6.35978	7.49766	17.6074	13.6569
ADARB1	0.635147	0.347128	0.534265	0.460674	1.58142	0.378661	1.08734	0.621128	0.306157	0.471992	0.375745	0.30093	0.478972	0.547624	1.11412	0.471492	0.0268052	0.149687	0.506724	0.966376	0.669012	0.840844	0.563744	0.251864	0.812293	0.589035	0.204243	0.433171	0.846814	0.504144	1.14873	1.25013	0.421574	0.633206	0.308705	1.26903	0.81505	0.822862	0.464612	1.0489	2.66669	0.966055	1.87405	2.16203	1.27135
ADARB2	0	0	0	0	0	0	0	0	0	0	0	0	0	0	0	0	0	0	0	0	0	0	0	0.020005	0	0	0	0	0	0	0	0	0	0	0	0	0	0	0	0	0	0	0	0	0
ADAT1	0.250262	0.239092	0.175802	0.208924	0	0	0.531645	0.52054	0.440704	0.45893	0.234276	0.154856	0.256374	0.262342	0.312142	0.117367	0.374476	0.30071	0.125286	0.280006	0.408817	0.31261	0.208491	0.287927	0.188057	0.274317	0.441771	0.22619	0.269917	0.0736572	0.191884	0.155302	0.498667	0.270146	0.391921	0.293304	0.549153	0.208088	0.632406	0.173138	0.305586	0.233256	0.377218	0.594856	0.582266
ADAT2	0.638318	0	0.653769	0	0	0.602417	1.18826	1.15035	0.352005	0.282426	0.171324	0	1.10014	0	0.467922	0	0.261994	0	0.637887	0.588615	0	0.829536	0.180367	0	0	0.144138	0	0.31188	0.261911	0.324753	0.536059	0.0528159	0.317449	0.616507	0.547616	0.483151	0.753821	0.267567	1.6724	0.380554	0.84495	0	0.274504	0.628984	0.459057
ADCK1	3.92258	5.10859	4.53415	2.48361	3.93548	6.19702	1.51502	6.447	4.16952	4.06866	3.16791	5.55638	4.93042	4.62884	3.77074	5.74302	5.9738	3.49895	3.44661	4.22246	4.45763	5.17404	6.92539	5.04527	4.77788	5.63708	3.32151	3.9304	5.59227	5.15388	5.84125	1.856	3.69052	5.41431	4.04973	4.66633	3.15411	3.97312	4.0759	5.26376	4.27941	4.63045	6.5864	6.58126	5.59623
ADCK2	9.01891	13.5307	9.96529	14.2879	12.8524	16.0078	8.16794	12.5967	10.8861	9.28707	12.1015	10.8008	9.50435	10.0355	7.6656	13.1998	12.3447	9.57896	13.0909	7.94105	12.8713	8.74174	11.1423	12.0529	10.2693	11.2424	11.5202	10.17	13.7103	14.3063	14.1093	9.65167	6.26427	10.6145	8.82877	8.93649	8.25345	11.3891	6.66003	13.5321	10.7	8.38345	14.9463	13.9901	13.7355
ADCK5	3.95178	6.32619	6.82793	5.08777	8.15675	8.57068	5.71835	11.5126	6.47977	6.23611	6.54977	6.89764	4.84009	6.11782	6.92345	9.40336	9.52987	9.13525	9.96926	6.3358	9.04644	8.70684	9.13833	6.84772	7.60618	7.37894	8.37844	5.47868	7.71644	9.1776	9.4649	3.54162	8.2594	7.34248	4.4142	5.41294	14.7467	6.43889	7.59836	9.8507	8.76168	10.2061	12.4926	12.6668	14.6131
ADCY10	0	0	0	0	0	0	0	0	0	0	0	0	0	0	0	0	0	0	0	0	0	0	0	0	0	0	0	0	0	0	0	0	0	0	0	0	0	0	0	0	0	0	0	0	0
ADCY2	0	0	0	0	0	0	0	0	0	0.038136	0	0	0	0	0	0	0	0	0	0	0	0	0	0	0	0	0	0	0	0	0	0	0	0	0	0	0	0	0	0	0	0	0	0	0
ADCY3	0.206896	0.394093	0.133109	0.323826	0	0.293754	0.053582	0	0.241631	0.159709	0.232104	0	0.445423	0.224218	0.194765	0	0.234674	0.152277	0.313833	0.465287	0	0.199331	0.228268	0.132943	0.370672	0.235392	0	0.315417	0.117218	0.259005	0.240668	0.078914	0.116431	0.174636	0.090714	0.257307	0	0.266299	0.294068	0.21393	0.067734	0.028462	0.132001	0.300791	0.108977
ADCY4	1.21462	0.968484	0.931097	0.849954	0.334444	0.297393	1.1056	0.968591	1.13506	1.26416	0.828611	1.31404	0.811483	1.5162	0.699972	0.87354	1.58127	1.0069	0.810608	1.53693	0.714654	1.39059	1.373	0.781946	1.44156	1.15718	1.32805	1.23236	1.60322	1.58626	1.42751	0.871589	1.11296	1.2893	1.02036	1.37631	1.69671	1.37486	1.53468	0.856143	1.29265	0.336887	1.18279	1.77095	1.10893
ADCY5	0.009988	0	0	0	0	0	0	0	0	0	0	0	0	0	0	0	0	0	0	0	0	0	0	0	0	0	0	0	0	0	0	0	0	0	0	0	0	0	0	0	0	0	0	0	0
ADCY6	0	0.0954341	0	0.0818202	0	0	0.134758	0.139724	0	0.181309	0.12828	0	0.0203777	0	0.11192	0.0805725	0	0.206744	0.172327	0.17167	0.0669061	0.0936834	0.14391	0.210351	0.0267042	0.0144422	0.115219	0.186337	0.217417	0.104811	0.142719	0.00606421	0.0563257	0.0406343	0.0506257	0.0660682	0.309164	0.0259221	0.121836	0.0830588	0.0998828	0.0797648	0.224743	0.0441877	0.138496
ADCY7	5.52808	4.45523	7.15823	5.97718	5.91088	6.60613	12.5137	7.40594	8.96228	11.4517	6.80902	8.59638	12.2136	9.86846	7.47739	4.35602	6.2128	4.32301	8.22687	10.3008	5.8439	7.33694	7.07706	8.64152	7.5412	9.23163	6.30101	9.60453	12.7555	5.1495	6.80056	8.75601	7.58546	10.0012	6.71856	9.63927	22.0984	9.09296	20.682	7.69664	10.1709	3.63743	6.82091	12.8019	12.7328
ADCY8	0.0631542	0.346057	0	0.474738	0.104585	0	0.220144	0	0.143768	0.180841	0	0.339997	0.187511	0	0.167091	0	0.0938783	0	0.0224808	0.165327	0.0809862	0.3578	0.135221	0.429586	0	0.112923	0.177687	0	0.0131445	0.127063	0.140552	0.147212	0.158873	0.0417415	0.220569	0	0	0	0.0326973	0.0809077	0.0360048	0	0.16394	0.354329	0.0999349
ADCY9	0.200019	0.375834	0.552095	0.270384	0.643081	0.301179	0.464411	0.243812	0.799583	0.408299	0.263252	0.43042	0.354386	0.312572	0.347766	0.258887	0.491081	0.392901	0.61377	0.734715	0.448989	0.3528	0.438045	0.21342	0.357426	0.597873	0.274999	0.665745	0.566168	0.520786	0.505468	0.892404	0.22072	0.461478	0.107582	0.409225	0.99541	0.616417	0.727469	0.408271	0.634193	0.206599	0.269358	0.554203	0.514541
ADCYAP1R1	4.22233	5.87957	3.9617	4.59197	2.78036	4.89803	4.63786	5.71352	4.77112	5.55393	5.64616	4.6106	4.36645	4.32167	4.9992	7.06343	4.43346	5.26118	5.5272	5.50769	3.75597	4.0514	5.85266	3.72888	5.30739	4.71718	5.36985	4.53939	6.21261	3.47665	6.85692	2.16167	3.91423	4.26722	2.19432	3.79023	6.29152	4.3721	4.29012	4.00439	6.32145	2.33218	3.75106	3.79416	4.68782
ADD1	33.4832	30.4183	33.7774	45.3992	33.0755	36.0971	41.0259	38.014	40.4852	35.9843	41.9709	40.0728	39.829	50.5945	40.6446	43.3113	43.7056	32.6045	43.0879	51.7436	38.1782	48.3464	43.359	49.2343	44.0111	51.5896	29.4213	45.3959	56.5958	41.9055	45.1435	34.2844	34.917	40.9905	29.5901	46.3008	38.6581	54.748	38.5045	38.9647	53.3291	19.1509	41.2936	56.518	52.476
ADD2	0	0.049879	0	0	0	0	0	0.202606	0.049324	0	0	0.026719	0	0.035495	0	0	0	0	0	0.236358	0	0	0.079049	0	0.15642	0.004967	0.340114	0	0.285738	0.048956	0.120154	0.027307	0	0.029646	0.200895	0	0.289646	0	0.03859	0	0.024448	0.108497	0.039254	0.069684	0.229107
ADD3	4.55481	1.27242	10.2449	8.95587	9.53837	6.03292	14.3024	7.50914	8.81819	21.5899	16.0435	15.4532	11.4626	21.0106	12.506	10.1868	10.5276	10.2682	10.4915	20.5196	9.24483	8.36352	8.78557	8.89485	8.34281	10.2919	7.45362	14.1349	7.79787	5.95191	8.66299	8.39356	5.63356	4.36823	5.88886	13.1986	23.0392	11.7481	30.1835	3.01044	9.02036	1.66032	2.89839	12.1456	7.91989
ADGB	0	0	0.170143	0	0	0	0.0498796	0	0	0	0	0	0	0.0308179	0	0	0	0	0.00624308	0.00770084	0	0	0	0.0242367	0	0	0	0	0	0	0.067084	0	0	0	0	0	0	0	0.157428	0.00480088	0	0	0	0	0
ADGRA1	0	0	0	0.29176	0	0.107289	0	0	0	0.215117	0.0717311	0.230703	0.0628452	0.256155	0.710274	0.763584	0.481431	0.524512	0.47761	0.2311	0.3062	0.139236	0.709024	0.967608	0.378204	0.489726	0.311228	0.226724	0.57162	0.908399	0.421726	0.0496542	0	0.363873	0.0734713	0.327572	0	0.437336	0	0.654215	0.608291	0.466698	0.442285	0.444219	0.391552
ADGRA2	0.200898	0.067043	0.092712	0	0.230037	0.266559	0.136035	0.269144	0.058074	0.036993	0.28826	0.116803	0.166682	0.187781	0.258894	0.080711	0.034442	0.264754	0.206437	0.140478	0.045423	0.191361	0.093212	0.085489	0.110084	0.16421	0.011333	0.427346	0.147078	0.182437	0.161313	0.111585	0.072694	0.110591	0	0.02465	0	0.346373	0.073426	0.178117	0.311264	0.0767	0.311347	0.201544	0.205396
ADGRA3	0	0	0	0	0	0	0	0	0	0	0	0	0.132661	0	0.00921619	0	0	0	0	0.0810762	0	0	0	0.0687295	0	0	0	0.123322	0.0471181	0	0.0579083	0	0	0.0634971	0	0	0	0.0465257	0.033441	0.050641	0.0366476	0.035161	0	0	0.0419457
ADGRB1	0	0.384179	0.0593386	0	0	0.117443	0.320255	0.0436888	0.0692452	0	0	0.0511029	0	0	0.0306511	0	0	0	0.123772	0.146113	0	0	0.134014	0.0324346	0	0	0	0	0.174489	0	0	0.00708785	0.183706	0.0302022	0	0	0	0	0	0.00880914	0.0250334	0	0	0.251109	0.0918978
ADGRB2	0.0708736	0.446091	0.728508	0	0.14661	0.460998	0.0952209	0.456058	0.0961235	0.462651	0.105382	0.659848	0.510431	0.0484543	0.195642	0.109914	0.370354	0.4977	0	0.121015	0.800042	0.0717959	0.652061	0.515474	0.283501	0.519309	0.284725	0.173414	0.278826	0.384783	0.329018	0.0284799	0	0.35458	0.330165	0.0894586	0.694187	0.0761944	0.0220504	0.058617	0.0444256	0.0664643	0.424596	0.124657	0.127144
ADGRD1	0.0267497	0	0	0	0	0	0	0	0	0	0	0	0	0	0.0750564	0	0	0	0	0	0	0	0	0	0	0	0	0	0	0	0	0	0	0.0185431	0	0	0.0700464	0	0	0	0	0	0	0.0482635	0
ADGRD2	0	0	0	0	0	0	0	0	0	0	0	0	0	0	0	0	0	0	0	0	0	0	0	0	0	0	0	0	0	0	0	0	0	0	0	0	0	0	0	0	0	0	0	0	0
ADGRE3	8.65319	2.57939	13.3267	9.50214	17.3148	16.023	35.6632	13.7049	22.1593	36.11	29.1746	28.9158	21.7251	22.8023	20.9543	6.8656	11.6593	10.5456	23.3621	18.5961	19.9043	9.86043	13.9421	8.12751	11.609	26.6799	11.8395	24.3853	14.7393	13.2651	17.9255	37.2326	6.60959	13.8607	13.3119	17.1356	33.8785	9.60508	50.8958	3.23452	22.8407	6.13571	5.61559	10.3485	4.38067
ADGRE5	108.632	70.0109	93.2365	146.129	105.314	107.148	140.984	122.255	153.206	145.685	203.726	164.875	137.232	151.405	119.085	95.6629	94.0347	78.9104	194.871	134.581	152.369	142.037	132.173	118.995	114.413	214.498	92.9109	155.404	152.162	106.394	134.53	237.423	89.6074	129.752	102.21	120.472	153.91	112.194	139.967	54.7287	81.4015	30.1818	66.8143	84.6138	98.3974
ADGRF1	0	0	0	0.056967	0	0	0.0709335	0	0	0	0.0264957	0.0780276	0.0537097	0.0590945	0	0	0	0	0	0.0850556	0.0401074	0	0	0	0	0.115586	0	0	0.0719926	0	0.107319	0.0654658	0	0.0474297	0	0	0	0.0171354	0.0533287	0.0487281	0.0208672	0	0.057755	0.0705833	0.0785548
ADGRF2	0	0	0	0	0	0	0	0	0	0	0	0	0	0	0	0	0	0	0	0	0	0	0	0	0	0	0	0	0	0	0	0	0	0	0	0	0	0	0.013606	0	0	0	0	0	0
ADGRF3	0	0	0	0	0	0	0	0	0	0	0	0	0	0	0	0	0	0	0	0	0	0	0	0	0	0	0	0	0	0	0	0	0	0	0	0	0	0	0.0521066	0	0	0	0	0	0
ADGRF5	0.0594632	0	0	0	0	0	0	0	0	0	0	0	0	0	0	0	0	0	0	0	0	0	0	0	0	0	0	0	0	0	0	0	0	0	0	0	0	0	0	0	0	0	0	0	0
ADGRG1	17.5956	8.19654	11.7837	19.999	5.91996	10.0981	12.187	6.11139	38.0821	7.82525	17.7894	23.9114	15.7987	12.2434	6.14198	6.75476	8.61963	8.00019	15.6398	28.2349	9.66704	12.2217	14.3258	12.3954	8.66899	14.18	4.49412	13.9444	5.32208	5.02636	10.7701	6.55786	7.00253	16.5067	11.3974	13.9253	10.6388	9.37234	6.83432	3.85651	4.16405	2.14362	4.86279	15.2697	11.3336
ADGRG3	0.419455	1.0647	0.559036	0.429584	0.588105	0.827339	1.14739	0.160115	0.548086	1.06425	0.66123	0.491617	0.386394	0.453431	0.899818	0.472358	0.137575	0.196584	1.52712	0.215677	0.586509	0.489762	0.683873	0.868911	0.856187	1.66845	1.03518	0.773396	0.280772	0.365486	0.336586	7.76891	0	1.31634	0.382336	0.356334	1.58132	0.53497	1.22814	0.109135	0.642607	0.0508073	0.334852	0.712249	1.08872
ADGRG5	6.81513	2.4258	5.9535	3.34604	2.96505	5.01594	2.35184	5.53167	8.50632	3.56814	8.39762	7.08251	3.67591	3.74083	4.50539	2.8285	6.08042	7.60279	5.41668	3.6737	5.74201	5.10926	6.85063	4.53669	5.29705	4.19368	3.53686	4.43271	2.12388	5.19071	4.04306	1.31337	5.0861	4.56847	3.59803	2.53661	12.0085	3.97736	2.11466	4.1516	2.39024	1.64651	4.92688	2.44602	4.42877
ADGRG6	0	0	0.0657916	0	0	0.225248	0	0	0	0	0	0	0	0	0	0	0	0	0	0.0410154	0	0	0	0	0	0	0	0	0.0483071	0	0	0	0	0	0	0	0	0	0.0471895	0.0364592	0.00613116	0	0	0	0
ADGRL1	0.620544	0.468005	0.67967	1.05998	0.744366	0.693334	0.590534	0.955138	0.423747	1.23076	1.49771	1.25989	0.954843	1.33906	1.95671	1.56627	0.67611	0.841509	1.77554	1.97131	1.07952	1.54144	1.22392	1.88497	1.26531	1.81351	1.06339	1.21297	0.812505	1.20748	1.35343	0.63097	1.0554	1.18171	0.404286	2.55813	2.17774	1.70977	1.04984	2.63126	4.44662	1.59594	2.03714	4.43926	4.22504
ADGRL2	0	0	0	0	0	0	0	0	0	0	0.067248	0	0	0	0	0	0	0	0	0	0	0	0	0	0	0	0	0	0	0	0.016528	0	0	0	0	0	0	0	0	0	0.010147	0	0	0	0
ADGRL3	0	0	0	0	0	0	0	0	0	0	0	0	0	0	0	0	0	0	0	0	0	0	0	0	0	0	0	0	0	0	0	0	0	0	0	0	0	0	0.00565	0	0	0	0	0	0
ADGRL4	0	0	0	0	0	0	0	0	0	0	0	0	0	0	0	0	0	0	0	0	0	0	0	0	0	0	0	0	0	0	0	0	0	0	0	0	0	0	0	0	0	0	0	0	0.0354656
ADGRV1	0	0	0	0	0	0	0	0	0	0	0	0	0	0.0064	0	0	0	0	0	0.009524	0.004938	0	0.014859	0	0.008888	0	0	0	0	0.022387	0	0	0	0.00851	0	0	0	0.009233	0.026938	0.016479	0.058678	0.006459	0.01686	0	0.007438
ADH1C	0	0.17898	0	0.148044	0	0.641593	0	0.205833	0	0	0	0	0	0	0	0	0	0	0	0	0	0	0	0	0	0	0	0	0	0	0	0	0	0	0	0	0	0	0	0	0.120812	0	0	0	0
ADH5	13.5273	8.72833	1.94138	6.6319	3.81311	4.63998	12.8137	5.0718	9.42727	9.50644	3.86011	7.61002	8.85897	9.74138	6.65472	4.98044	5.26048	6.33702	5.4978	6.54694	4.89739	7.3911	9.18422	7.4836	5.70622	5.78765	5.5362	6.56456	10.2036	7.44787	6.69333	3.7479	6.60485	10.8513	14.747	16.0581	3.765	10.949	12.7142	7.527	8.43238	3.65046	7.02189	4.41484	5.97426
ADHFE1	2.88456	1.60302	3.13638	3.3037	2.2157	2.02795	3.08307	2.02727	2.57738	4.69568	2.77191	1.41198	3.01679	3.30722	2.42551	3.63403	0.804987	1.10003	1.1201	3.67942	0.302189	2.23917	2.9419	3.23795	2.36809	2.57883	2.17732	0.304426	3.43915	1.69164	2.77591	0.674563	1.55865	2.03413	1.99087	2.35026	1.453	1.64064	1.98123	1.51944	2.85203	2.04905	0.899909	1.66633	1.5515
ADI1	13.447	13.4355	7.8686	10.9767	9.166	11.8273	23.7561	11.4252	11.9733	9.69164	6.72155	10.712	13.575	11.0039	12.4881	13.4178	8.75903	7.65313	12.3997	12.0866	11.6804	8.90007	13.3552	12.6666	12.392	11.1887	3.84715	8.99138	16.354	7.91012	12.9116	8.13574	8.0105	15.0584	9.91858	17.6482	12.0141	14.4342	12.4135	15.109	11.5002	8.51577	14.1845	14.7259	9.61774
ADIG	0	0	0	0	0	0.329429	0	0	0	0	0.419821	0	0	0.152561	0	0	0.358248	0	0	0	0	0	0	0	0	0	0	0	0.250399	0	0	0	0	0	0	0	0	0	0	0	0	0	0	0	0
ADIPOQ	0	0	0	0	0	0	0	0	0	0.21248	0	0.414075	0	0	0	0	0.0296463	0	0	0	0.162079	0	0	0	0	0	0	0	0.0829754	0	0	0	0.307559	0	0	0	0	0	0	0	0	0	0	0	0
ADIPOR1	24.7442	36.7547	27.9608	33.0336	39.4527	33.8294	34.4281	36.911	31.8082	31.5004	35.0227	26.4453	33.2229	24.8183	30.7694	34.0826	30.1257	29.6059	35.2962	38.2168	31.0482	32.6656	35.5541	26.4875	32.568	31.6958	41.9833	33.759	46.8363	34.7246	39.4472	31.5438	30.711	37.1976	35.8875	30.5251	34.9514	36.1322	29.2406	43.2093	52.3839	83.4246	45.3133	54.679	43.6177
ADIPOR2	17.1839	14.2905	13.4096	14.403	9.72884	11.6251	16.5544	14.9845	17.1596	13.5039	19.8542	16.7333	15.4008	17.7537	15.0485	14.8908	16.6076	13.6869	15.8372	15.1318	13.1543	22.1196	18.2217	16.4486	14.036	13.4448	9.30759	13.4278	16.1748	16.6808	16.2288	12.2436	13.8955	13.1522	14.3254	13.6655	17.0432	16.636	13.1752	15.85	15.1231	7.87673	12.8402	16.7294	16.7579
ADIRF	12.193	16.5563	16.8786	5.05292	0	22.7403	13.5316	6.04681	5.99021	5.46673	14.9582	18.373	8.71767	18.4345	10.1129	16.9706	2.8425	23.8489	8.79981	5.47615	10.7214	8.32863	1.89792	4.6874	15.403	11.1869	7.27427	1.1883	4.76822	18.3711	12.1762	0.937689	14.6251	14.5042	3.98306	4.59996	9.8167	6.56009	4.74523	20.693	11.079	12.834	11.8918	3.18584	3.01432
ADK	1.01056	0.462016	0.696844	0.693215	0.708151	0.367058	1.95181	1.38003	1.55306	1.26611	0.501222	1.78185	0.474471	1.16894	0.596899	0.433304	0.612239	0.323857	1.3805	2.11033	1.16263	1.78716	0.425196	1.2582	0.836199	0.905485	0.672458	1.94556	0.925281	0.982333	0.710766	0.74108	0.92688	0.652172	1.20756	1.28718	4.4319	2.10492	2.29474	0.802822	1.04664	0.0233541	1.39942	2.54379	0.528318
ADM	0	0.228272	0	0	0	0.0248825	0.145062	0	0	0	0.30359	0	0	0	0.202754	0	0	0	0	0.0571908	0	0.0564974	0	0	0	0	0	0	0	0	0	0	0.228782	0	0	0.192445	0	0	0	0.129148	0.0464647	0.219161	0	0	0
ADM2	1.50441	1.20118	1.53083	1.76178	1.18814	2.37817	0.221166	1.60966	1.2407	1.06385	1.21036	2.32735	0.900348	4.29623	3.50897	5.34515	4.0108	6.4567	2.82827	2.74223	3.5813	2.4754	3.60597	2.56983	1.8598	2.52483	3.70456	2.42348	2.96028	3.4684	4.9912	0.737405	3.07996	1.68288	1.96471	3.44104	3.86104	4.20329	2.68004	9.42125	8.85043	5.40921	4.96418	2.99504	4.38958
ADM5	67.7721	110.781	87.3585	77.1897	67.4439	86.6193	94.0095	71.9019	60.335	70.3186	82.2599	77.7189	61.0745	65.8837	73.5348	103.879	86.2156	97.9687	69.1231	51.1894	70.9585	75.8838	73.9151	74.143	80.2277	58.8585	81.9102	63.0508	66.3351	84.3177	71.2537	33.8033	73.4182	57.2109	73.4171	74.3585	55.6315	70.7541	51.7041	80.7651	69.3621	53.9122	75.404	54.4482	60.8119
ADNP	1.4885	0.855223	4.25841	3.04233	3.40507	1.51014	3.19758	2.6641	4.35173	6.20442	5.20336	5.88895	4.10138	5.16035	3.26235	2.5809	2.60075	2.30083	3.90884	5.27199	2.73106	3.52506	3.58582	3.57358	3.66806	4.52329	3.46718	6.14011	3.28207	2.16381	3.17041	3.49191	2.04509	1.94768	2.36009	2.41061	3.58598	3.34232	9.79397	1.77241	4.04967	0.97504	1.24613	5.11945	4.10343
ADNP2	0.583132	0.282212	1.57331	0.631096	0.926242	1.38737	1.51017	0.620504	1.02121	1.48697	1.17583	1.35824	1.26583	1.87834	1.27126	0.713102	0.918056	0.306989	0.947101	1.41324	1.01476	0.789214	0.479279	0.865809	0.678658	1.05074	1.15462	1.40994	0.975031	0.995487	0.438019	1.26042	0.500908	0.438548	0.787265	1.4667	2.177	1.23256	3.16624	0.560158	1.01255	0.44559	0.258729	2.10994	1.30515
ADO	0.874745	0.803919	0.986162	0.83097	0.31758	1.19589	2.60646	1.66375	1.25906	1.39359	1.057	0.894993	1.12763	1.00505	0.786807	0.799969	0.818574	1.1606	0.833206	1.08014	1.11001	1.80329	1.50246	1.47581	1.12919	1.63427	0.651293	1.63436	1.52532	0.757388	1.01106	1.32742	0.854657	0.837288	1.30669	0.780912	2.41066	1.51363	2.84039	0.998256	1.25082	0.744057	0.805859	2.68646	1.32289
ADORA1	0	0	0	0	0	0	0	0	0	0	0.165297	0	0	0	0	0	0	0	0	0	0	0	0	0	0	0	0	0	0	0	0	0	0	0	0	0	0	0	0	0	0	0	0	0	0
ADORA2A	18.4225	30.6236	40.1132	31.9669	43.1062	45.9425	23.1555	39.6818	34.8498	28.1979	33.6746	34.7714	28.8735	18.1898	16.3872	15.2224	20.318	18.7804	34.2321	15.628	25.8653	30.3315	23.2267	26.3946	26.9934	32.0162	24.4271	28.777	28.9556	21.528	29.3042	24.9914	22.3331	22.837	20.4387	20.2317	22.7181	20.4525	17.887	42.4693	37.0754	22.199	38.3485	31.8162	38.765
ADORA2B	14.963	21.1013	13.6708	11.8762	11.0933	13.955	24.3791	15.1136	19.9877	17.4957	13.3268	13.8974	19.7575	16.1665	18.1137	13.1683	17.3858	14.7464	13.8493	15.6966	15.6086	19.7121	18.3734	19.9222	12.0853	17.7115	8.74093	15.8659	20.7152	20.0384	16.683	28.375	14.6452	21.0518	16.8127	24.6114	15.4298	19.908	20.7427	19.6235	21.2149	10.307	22.2591	16.1473	25.9741
ADORA3	19.9632	1.79691	1.72007	3.8778	0.151741	2.05458	9.10129	2.85507	5.25313	2.06767	19.3281	7.21609	10.0406	4.4126	2.58653	0.251438	1.03045	1.28643	1.24604	3.00349	0.831095	7.83329	3.61027	1.04809	2.58961	3.57942	0.757822	1.55421	2.32375	1.32901	3.54002	0.583706	3.48443	2.96449	4.30115	3.44803	4.5365	4.99905	2.05447	1.24137	0.737829	0.188168	0.778017	2.12178	0.458274
ADPGK	2.72334	1.60156	2.55826	1.67957	2.50008	2.78862	2.85978	3.17531	1.66157	2.85096	2.646	2.62972	3.83826	2.79758	2.24976	1.76785	1.17072	1.25945	2.94678	3.75611	1.84161	3.24463	3.63761	2.69735	2.57427	3.36447	1.56766	3.5612	4.57201	2.22186	2.33088	2.47559	1.8998	2.64453	2.58182	3.41737	4.5753	3.73734	3.67062	1.98174	2.15026	1.47943	2.31223	3.13166	1.8389
ADPRH	2.19202	1.72487	2.23647	1.68173	1.18028	1.85538	2.70306	1.80291	2.15498	2.22058	3.11801	2.60288	3.23291	2.24504	2.45338	1.83382	2.57647	1.93605	2.33136	2.85787	2.91516	2.35725	2.93307	2.63913	1.49497	2.35607	1.49926	2.68788	2.9964	1.9131	2.36189	2.71521	1.6669	3.46865	2.63222	2.74879	2.48933	3.68361	4.97812	1.70777	2.0335	0.691554	1.06263	2.23005	1.62552
ADPRHL1	0	0	0	0	0	0	0	0	0	0.314812	0	0	0	0	0	0	0	0	0	0	0	0	0	0	0	0	0	0	0	0	0.037882	0	0	0	0	0	0	0	0	0	0	0	0	0	0
ADPRHL2	20.5831	21.5024	27.7416	20.5205	22.1776	29.013	16.5702	24.2267	24.6482	16.2853	23.1963	24.8273	19.2847	18.1008	15.3019	22.8107	22.3664	28.7255	18.8706	16.3357	19.5807	22.2275	19.9178	20.6049	21.6137	18.0954	21.0724	21.3928	25.4445	20.3698	16.5845	9.5714	17.0152	17.9792	16.3873	21.3854	26.3719	16.7596	16.0393	16.6535	14.9269	13.3068	14.7279	19.7242	19.398
ADPRM	0	0.140074	0.09165	0.333232	0	0	0	0.154013	0.653864	1.2998	0.471026	0.506385	0.630734	0.077388	0.439286	0	0.908892	0.466025	0.979554	0.55212	0.119484	0.644291	0.263834	0.106329	0.092116	0.331131	0	0.317391	0.303326	0.787656	0.638763	0.072048	0.272798	0.108875	0	1.33709	0	0.30035	2.29541	0.982196	0.410772	0.057698	0.508842	0.59031	0.721793
ADRA1B	0	0.209907	0	0.505609	0	0.259601	0	0	0	0	0	0.553011	0.163961	0	0	0	0	0.093096	0	0	0	0	0.055446	0	0	0.043577	0	0.474704	0.299045	0.957426	0.499133	0.463719	0	0	0	0.180366	0	0.163538	0.181988	0.101772	0.256574	0.109585	0.46545	0	0.141518
ADRA1D	0	0	0	0	0	0	0	0	0	0	0	0	0	0	0	0	0	0	0	0	0	0	0	0	0	0	0	0	0	0	0	0	0	0	0	0	0	0	0	0	0	0	0	0	0
ADRA2A	7.7393	4.84586	12.0284	12.6961	7.48013	10.2265	5.25858	16.1749	9.82429	16.8787	9.87296	9.42514	19.67	12.0469	11.1872	16.0342	14.6029	15.034	10.6721	11.4061	13.9885	12.5338	13.669	15.2069	9.82644	13.6851	7.38631	7.44964	16.7017	18.7231	11.6411	5.22314	7.07662	13.1295	11.5436	26.9595	34.2304	16.9827	17.4766	12.293	10.3456	4.82265	20.2168	5.63342	27.9614
ADRA2B	0	0	0	0	0	0	0	0.125751	0	0	0	0	0.245759	0	0.216544	0	0	0.139879	0	0	0	0	0.231879	0	0	0	0	0	0	0	0	0	0	0	0	0	0	0	0.111212	0	0.024458	0	0	0	0
ADRA2C	0.027057	0	0	0	0	0.349062	0	0	0	0	0	0	0.103226	0	0	0	0	0.012863	0	0.019314	0.09184	0	0	0.01205	0	0	0	0	0	0	0	0	0	0	0	0	0	0.023238	0	0	0	0	0	0	0
ADRB1	0.140062	0.335937	0	0	0.105725	0	0.382568	0.683317	0.29719	0.279435	0	0	0.086892	0	0.094775	0	0.369232	0.474741	0	0.235545	0.71926	0.1338	0.505305	0.549455	0.590716	0.445321	0.656591	0	0.77228	0.390701	0.749506	0.33994	0.033747	0.569679	0.919322	0.625429	0	0.206066	0.436415	0.071457	0.302843	0	0.821897	0.351213	0.900979
ADRB2	7.73547	3.78136	5.26917	4.11983	5.3227	4.89984	8.93212	5.12726	6.40921	5.55741	6.63606	6.71026	7.0277	5.26884	4.31675	4.7019	4.4809	3.86578	4.46634	7.38787	8.2835	8.18235	5.53838	4.58676	5.32498	5.94621	4.05373	9.22421	6.2344	3.7762	6.79459	4.5048	5.25311	8.09298	9.38651	6.63375	5.12205	8.66921	7.6897	4.40068	4.00578	2.14558	5.95923	4.51912	5.6493
ADRB3	0.515244	1.41141	1.14425	1.07002	2.27089	1.83761	2.3647	3.3815	1.42053	1.42729	1.21631	0.606312	1.40536	0.183215	0.855623	0.093169	0.938864	1.02775	0.375187	2.53196	1.94165	0.996907	0.839726	3.91159	1.16604	0.839349	1.56688	0.9021	1.1537	0.52193	1.41018	1.19159	0.795622	1.47778	0.210885	0.224932	0	1.51827	1.49849	0.931813	0.370538	0.939038	2.98405	4.84107	2.12128
ADRM1	51.634	66.2283	55.1556	73.8245	61.8089	63.9241	52.0108	56.1472	54.3878	57.7785	58.4618	57.3699	54.4502	57.5058	55.6177	59.5867	65.1682	49.7486	59.6345	48.3921	64.7612	59.4467	63.9642	61.4387	60.4564	56.401	62.6389	59.6516	58.6093	66.3235	59.777	59.9522	51.2163	59.1904	44.725	54.5847	63.6107	60.8861	51.7198	70.5329	68.1606	55.4252	67.2164	77.2967	57.5289
ADSL	51.3184	50.675	26.837	40.0689	22.8947	42.3632	48.5199	30.2058	34.825	37.4841	34.4049	28.8257	39.5782	40.4116	44.3774	35.1047	40.5695	37.9506	34.8504	33.3808	30.9576	45.8438	49.9155	41.2987	29.9049	32.603	25.1722	35.7963	31.0099	31.0651	26.641	19.6725	43.5373	39.4597	43.3932	42.9774	44.4581	54.6817	38.8667	42.1407	48.3782	26.8735	46.3685	50.9924	44.6495
ADSS	0.72787	1.40664	2.06913	1.17854	0.298319	1.1802	5.06397	0.912753	2.359	5.97234	1.39061	3.98679	3.22667	3.1337	3.44755	2.34387	1.28827	2.03536	3.05951	3.56877	2.89022	2.27223	2.06585	2.23198	2.31359	3.15468	2.02771	2.85289	3.21983	1.31234	2.39017	4.33363	0.512118	1.56733	2.3043	3.28511	4.90165	2.91826	9.44598	0.776922	0.943441	0.466203	1.09737	1.47848	1.93069
ADSSL1	0.80805	1.86375	1.52188	0.63858	2.33877	6.06028	1.0622	0.548999	1.55132	2.19864	1.09265	1.76308	0.619256	1.20983	0.75608	1.35629	0.958131	1.74206	0.642694	0.499071	2.04351	1.42826	0.700596	0.968106	1.02243	0.890464	0.0874919	2.41058	0.248854	0.642947	0.739699	0.806111	0.967909	0.655342	0.921091	0.423166	0.376926	0.731576	1.11334	0.619118	0.42631	0.0554963	0.358298	0	0.11441
ADTRP	0.0843212	0.0341418	0	0	0.0753341	0	0	0	0	0	0	0.228137	0	0	0	0	0	0	0	0	0	0	0	0	0	0	0	0	0	0	0	0	0.0290812	0	0	0	0	0	0.0192787	0	0	0	0	0	0
AEBP1	0.277498	0.345284	0.790738	1.22042	0.746029	0.959171	0.583819	0.632103	0.438695	0.937531	0.531198	1.57769	0.452883	2.31039	1.14415	1.32617	0.997063	1.22666	0.860262	1.12971	1.00661	1.3033	1.80897	1.77243	1.00465	0.907489	2.08341	0.869211	1.79051	1.23313	1.58175	0.459597	1.08043	0.739856	0.236519	0.57423	2.62148	1.5573	0.978649	1.88073	3.91767	0.968092	3.69528	1.75993	3.81505
AEBP2	0.109651	0.136968	0.28234	0.115777	0.0946032	0.4187	2.59343	0.508802	0.400005	1.91596	0.378819	0.938232	0.909753	1.32934	1.07354	1.11551	0.592295	0.667865	0.928303	0.536593	0.480103	0.805049	0.647335	0.549269	0.71072	0.767178	0.349977	1.10553	0.408069	1.00596	0.337003	1.09476	0.194348	0.324761	0.403606	0.809433	2.73634	0.782331	4.48997	0.374522	0.714645	0.371015	0.353985	1.23097	0.670677
AEN	2.46741	1.80089	1.3442	1.74121	1.02126	1.2653	2.88228	0.832022	3.01068	1.32981	1.94487	1.98175	1.86342	2.64547	1.54569	1.30784	2.14779	1.20554	2.07448	2.18423	1.9318	1.95856	1.7462	1.52509	1.69551	1.98727	2.21218	0.772611	1.69493	1.36293	1.47114	1.68021	1.43918	2.17312	1.89752	2.42539	4.18686	2.13732	2.3343	2.11544	1.9503	1.05543	2.7465	2.01491	3.17257
AES	129.157	118.614	99.8867	100.382	70.4554	86.6927	151.077	77.061	86.2447	93.2212	93.3426	87.0527	106.201	121.467	106.675	110.235	92.7187	111.01	90.0101	118.287	92.0888	122.053	131.089	116.584	98.8609	88.9945	87.8697	111.585	123.48	109.51	105.259	45.3638	101.635	111.409	120.098	130.608	108.741	124.328	105.376	114.647	122.934	72.2508	86.1331	128.046	103.4
AFAP1	0.138279	0.182375	0.240633	0	0.194772	0	0.139415	0.148406	0.185294	0.360168	0.239596	0.282554	0.635126	0.527334	0.242891	0.779006	0.372852	0.250657	0.504514	0.170222	0.21858	0.268815	0.487091	0.562228	0.616966	1.09261	0.088913	0.667657	0.447362	0.419677	0.556107	0.551861	0.105696	0.570868	0.177262	0.296386	0.277947	0.454986	0.646663	0.616682	1.08416	0.108168	0.440688	0.688416	0.667282
AFAP1L1	0	0	0	0.100083	0	0.52077	0.0546641	0.134955	0.14177	0.445905	0.332312	0.187502	0.0866567	0.119464	0.420254	0	0.269197	0.0806294	0	0.195784	0.270118	0	0.307763	0.104628	0.0964714	0.114451	0	0.257171	0.228385	0.270356	0.0195973	0.0319558	0	0.277055	0	0.291572	0	0.103645	0.771251	0.15408	0.125206	0	0.0367926	0.30123	0.180128
AFAP1L2	1.0753	0.212738	0.805796	0.668197	0.441925	1.19756	1.4168	0.322758	1.30412	0.476359	0.286846	0.693447	1.04971	0.866622	1.25917	1.09053	0.758561	0.347915	0.678046	1.26459	0.73964	1.08511	2.1707	1.04016	0.906153	0.907202	0.392757	1.01145	0.898702	0.505415	0.872422	0.410892	0.627345	2.02657	0.475337	0.631554	1.50753	1.87202	2.24565	1.55941	1.86153	0.698859	0.594136	1.36147	1.54742
AFDN	0.553744	0.469819	1.69762	1.22018	0.614449	0.780098	1.14639	2.10658	1.97629	2.05028	1.55025	1.92056	1.52997	1.99771	1.47567	2.00575	1.93243	1.00192	1.05827	1.57022	0.897292	1.09318	0.828102	1.86278	1.92496	0.998777	0.970601	1.83869	2.45172	1.41228	1.20056	0.802009	1.23552	0.840183	0.525338	1.38126	2.69425	1.99087	2.74106	0.770036	2.18792	0.453736	1.58771	2.60897	1.79042
AFF1	0.657519	0.248224	1.89031	1.27817	1.70404	1.74436	2.37897	1.66578	1.26089	2.82689	1.665	2.38804	1.72991	2.33864	1.01874	1.0959	1.05099	1.49197	2.42887	2.55077	2.20665	1.23696	1.80964	1.32055	1.20444	2.43685	0.901563	2.4991	1.64306	1.11056	1.89099	3.49221	0.718888	1.13429	0.792283	1.24842	2.45261	1.07714	3.58628	0.979692	2.52254	0.294329	1.17691	1.27083	2.18354
AFF2	0	0.0222297	0.0539487	0.0840838	0.0470035	0	0.0261002	0.0111667	0.0800566	0.0358787	0.0728348	0	0.0888845	0.154247	0.0822734	0	0.0449766	0	0.0392698	0.0597707	0.0370936	0.0335631	0.068584	0.0562217	0.0891005	0.080804	0.0607562	0	0	0	0	0.00960037	0.0902611	0.0630137	0.0276404	0.039779	0.375569	0.0901662	0.0997888	0.0401188	0.0245997	0.0098298	0	0	0.0677495
AFF3	0.621628	0.110044	1.07309	1.11263	0.299607	0.373553	1.08423	0.853736	0.824476	1.65514	1.21842	1.41611	1.02118	1.56869	0.956834	1.45767	1.29994	1.04315	0.809162	1.8479	1.11816	0.82805	1.02537	1.13341	1.14207	1.40401	0.709006	1.35271	1.01866	0.986196	0.715398	0.494154	0.689541	0.69474	1.03774	1.06162	1.53872	1.28318	3.14489	0.767292	2.51491	0.330206	0.574479	0.996097	1.97625
AFF4	0.547283	0.198024	0.729429	0.586957	0.653735	0.651598	1.90092	1.2902	0.962295	3.34017	2.28991	1.70738	1.30261	1.18694	0.88454	0.895553	0.580825	0.558946	1.45828	1.41323	0.69985	0.839594	0.978061	1.10975	0.848311	1.29453	0.782069	0.656113	0.691152	0.865443	0.929065	1.77766	0.59185	0.559536	0.842405	1.14871	5.12269	0.712267	5.36704	0.514637	1.04206	0.227943	0.396385	1.26547	0.809418
AFG1L	0.235053	0	0	0	0	0	0	0	0.120614	0.651277	0	0.373005	0.333798	0.38163	0.08757	0.256286	0	0.281979	0.12187	0.568172	0	0.259729	0.067016	0	0.036911	0	0	0	0.222478	0.396977	0.223546	0.068632	0	0.032436	0	0.577311	0	0.170883	0.532276	0.083877	0.106157	0	0.218619	0.27837	0.089738
AFG3L2	6.09558	4.22004	6.60179	4.80475	3.41026	4.16129	7.98812	4.34308	5.51997	7.48314	4.22088	7.7377	7.69686	7.07187	5.76383	6.63986	5.95076	6.11164	6.03958	7.20058	5.84606	8.03729	6.23514	7.04703	5.99443	9.10329	4.96242	4.38568	10.0897	3.86367	5.85933	4.93597	5.17753	5.67194	6.51343	7.07155	6.02024	10.7886	11.4606	5.13855	6.35477	3.25279	5.27039	5.31649	6.21523
AFMID	0.070911	0.0956832	0.165277	0	0.665997	0	0	0.152374	0	0.197663	0.337599	0.586143	0.223783	0.139424	0.20694	0.337103	0.0542674	0	0.321172	0.286266	0.0801302	0.173109	0.352117	0.170003	0.263843	0.168872	0.348539	0.223014	0.612208	0.328452	0.157246	0.161146	0.306718	0.255318	0.169387	0.220427	0	0.221229	0.303938	0.171272	0.191446	0.222101	0.346892	0.301191	0.17399
AFTPH	0.257347	0.0365267	2.24838	1.06871	3.21619	1.38439	3.49056	1.9393	2.08365	5.27963	2.18045	4.23224	2.3659	3.90968	2.57474	1.87155	1.21313	2.40281	2.61747	3.60415	1.70491	1.6842	1.81328	2.24078	1.48977	2.55726	1.33121	2.21414	1.90242	1.91571	1.94955	3.48057	1.02027	1.0889	1.15295	3.11839	5.06081	2.38466	9.35251	0.53452	1.43944	0.207685	0.715525	1.86733	1.83628
AGA	1.42939	1.30562	1.95424	0.48902	1.34117	0.586825	3.3057	1.5016	0.794007	2.30418	1.34656	2.00156	2.05802	1.98199	1.94362	1.75231	0.617879	1.42683	0.655777	1.46224	1.03867	1.75376	1.65376	0.989548	1.06282	1.85015	1.20185	1.97347	1.90789	1.65925	0.572622	3.10393	0.844248	1.77828	3.37411	1.80816	4.18189	2.80697	4.6649	1.45154	1.25183	0.265719	1.23649	2.69288	1.4288
AGAP1	0.432804	0.217446	0.492918	1.06346	1.28451	0.693366	0.936886	1.71705	1.08773	1.29534	0.800525	0.518462	0.645978	0.817442	0.733121	0.375299	0.507138	0.403388	0.956647	0.884401	1.08009	0.601993	0.596782	1.07737	0.41709	0.76408	0.809861	0.798763	2.54472	0.753787	0.63842	1.05513	0.66562	0.626415	0.511523	0.829635	1.71989	1.11393	1.84137	1.59263	2.62046	0.747561	1.58116	1.58884	1.42988
AGAP2	4.55427	7.49839	5.01877	5.22236	5.57998	3.82201	4.49874	6.53	6.63058	5.93066	6.4855	4.54699	6.00737	6.95543	6.12683	8.11005	7.25341	4.9485	5.13077	7.38954	5.92415	7.20732	6.82074	6.41895	7.10849	7.1743	6.89037	5.57145	8.92465	6.03458	7.51745	4.26576	4.82279	6.61386	4.52501	7.5897	8.41223	6.80751	6.27593	8.55454	9.45663	3.70437	7.80579	8.89296	9.62238
AGAP3	7.41546	13.6316	12.2564	12.0219	12.0007	13.4737	7.69145	11.493	9.8439	8.67612	11.3143	10.3716	9.91537	9.1129	8.18647	14.2905	13.603	12.6992	11.7395	9.86902	11.0119	12.0116	13.5612	12.0166	9.73279	9.14123	13.5806	10.6309	12.2401	12.3241	12.828	7.13796	10.6211	9.71501	7.8251	7.87731	11.4034	9.647	8.48899	9.84424	7.75913	6.40059	10.5814	9.80781	11.6333
AGBL2	0.088049	0	0.065779	0.036242	0	0.357798	0.169002	0	0.129542	0.020315	0.020386	0.180306	0.164198	0.144489	0	0	0	0.070137	0.040976	0.040266	0.022268	0.086224	0.205732	0.208198	0.139148	0.041054	0.169958	0	0	0.101466	0	0.064514	0.047478	0	0.164609	0.174611	0.33638	0.071192	0.167335	0.020623	0.016434	0	0	0	0.031714
AGBL3	0	0	0	0	0	0	0.0851375	0	0.0688802	0.304604	0	0.224639	0.050431	0	0	0.0715537	0	0	0.127667	0	0	0	0	0	0	0.0300926	0	0	0	0	0	0.0707505	0	0	0.203389	0	0.173575	0	0.290641	0	0.00430574	0.0106597	0.0612928	0	0.0351691
AGBL4	0.0613781	0.133806	0	0	0	0	0.12162	0	0	0	0	0	0	0	0	0	0	0	0	0	0.143905	0	0	0	0	0	0	0	0.144883	0	0.066205	1.04829	0	0	0	0	0	0.0862562	0	0	0	0	0.0610449	0	0.028092
AGBL5	0.733815	0.487357	0.35645	0.640459	0.0784732	0.59262	0.84102	0.539463	0.449532	0.721203	0.753834	0.409526	1.03188	0.891051	1.12416	0.43391	1.30588	0.217798	0.66859	0.623634	0.970608	0.640412	0.767165	0.611287	0.551184	0.920106	0.43863	0.478607	1.20653	0.939853	0.808353	0.280109	0.54026	0.99558	0.763396	0.52012	0.659399	0.473718	0.952936	0.604113	0.789646	0.132045	0.578012	0.672925	1.04305
AGER	0.69904	0.606952	1.75958	1.54748	2.53921	2.03417	0.72622	1.94643	1.77805	1.79056	2.06721	2.09912	1.37141	1.55101	1.19945	2.0418	1.23104	1.45908	2.16818	1.03669	2.24563	1.1191	1.76412	0.987445	1.46757	1.36687	3.23935	1.80483	1.45877	2.47023	2.54214	1.26103	1.29777	1.5198	0.999287	2.44108	7.86311	2.53993	5.34758	2.00483	1.38425	1.89467	2.31959	2.85853	2.38457
AGFG1	0.387488	0.17557	1.08231	0.648853	0.444914	0.29313	1.74073	0.813407	0.640334	1.76111	1.07632	1.23206	0.887529	1.03787	1.03646	0.939566	0.416043	0.683465	0.782103	1.11317	0.683391	1.01159	0.720498	1.03094	0.857915	1.27424	0.812808	1.17142	0.688414	0.777268	0.847797	1.23944	0.61933	0.459183	1.005	1.27708	1.92158	1.31593	3.32908	0.365897	0.557719	0.113921	0.442109	1.6637	0.779085
AGFG2	15.8641	15.6519	16.971	21.0579	20.3088	18.5092	16.2805	20.0851	21.5328	17.4621	19.5096	17.8624	17.9741	20.7002	16.8386	20.3639	16.6169	20.341	17.0884	17.6572	20.6907	18.1762	22.1546	23.2152	16.1501	19.9783	18.1357	18.0343	19.6983	21.4076	20.6522	11.8923	14.6328	19.5449	10.5201	19.6109	23.2525	22.3448	14.1318	23.022	22.4832	10.0292	22.9987	23.7666	29.6611
AGGF1	0.293849	0.425011	0.614896	0.311565	0.579208	0.014957	0.856566	0.769205	0.364596	2.03647	1.11917	1.26793	0.923905	1.09637	0.997148	0.216193	0.915818	0.527881	0.668206	1.09073	0.675529	0.475583	0.589176	0.667708	0.360972	0.779416	0.389426	0.826414	0.432949	0.877674	0.803924	0.90609	0.184482	0.244566	0.164406	0.575742	2.83704	0.801099	4.97191	0.266475	0.492323	0.0843945	0.228554	1.49557	1.0537
AGK	0.606503	1.13675	1.2091	0.155246	1.18607	1.14883	1.47788	0.467433	1.33507	1.89968	1.68904	2.38609	1.74437	1.63676	1.3171	0.403444	1.29669	0.796131	0.834245	1.88823	0.788532	0.932754	2.0808	1.93318	1.11436	1.33994	1.41904	1.63831	2.10408	0.470189	0.887407	1.04296	0.704442	1.03737	0.530093	2.54883	2.75585	2.86202	3.21038	0.5041	1.15892	0.578303	0.666695	0.996714	0.791507
AGL	0.0127023	0.116628	0.247927	0	0	0	0.281666	0.229767	0.20846	0.405017	0.567957	0.813675	0.30892	0.73069	0.660869	0.102327	0	0.154528	0.469709	0.407135	0.390828	0.288652	0.0829322	0.220082	0.238549	0.304265	0.239773	0.174826	0.103729	0	0.0816471	0.578936	0.142104	0.138528	0.0549651	0.347494	0.646143	0.147638	1.10573	0.0416624	0.146712	0.0426441	0.164208	0.374808	0.251352
AGMAT	0	1.19718	0.233071	0.0815921	0.402406	0.184552	0.456479	0	0.356066	0.380225	0.330641	0	0.635804	0.564946	0.332495	0.0906813	0.111196	0.274036	0.315941	0.364958	0.26633	0.547441	0.515349	0.6827	0.230102	0.460184	0.0605128	0.570245	0.144645	0.0407508	0.780901	0.292876	0.408633	0.489554	0.0542403	0.562202	1.06576	0.459807	0.834927	0.294717	0.317036	0.239348	0.695915	1.13025	0.393614
AGMO	0	0	0	0	0	0	0	0	0	0	0	0	0	0	0	0	0	0	0	0	0	0	0	0	0	0	0	0	0	0	0	0.0460928	0	0	0	0	0	0	0	0	0	0	0	0	0
AGO1	0.466741	0.351939	1.90578	0.83837	2.22297	0.508035	0.847663	1.13619	2.00542	1.97564	1.62183	2.11261	1.66707	2.52299	1.48131	1.33477	1.20306	0.95627	1.3647	2.24049	1.28716	1.72219	1.03958	1.2259	1.50054	1.90914	1.72016	2.63497	1.97647	0.950717	1.62702	1.32657	0.898432	0.750855	0.945394	1.64211	2.24808	1.89813	2.83705	0.705789	1.3767	0.286376	0.630615	1.06567	1.17091
AGO2	0.318824	0	2.50934	0.394245	1.58235	0	1.30441	1.33972	2.30175	2.76753	1.42413	1.52394	1.88281	2.45302	2.07256	0.936805	0.935958	1.51909	2.51932	2.66648	1.03348	1.28205	1.53292	0.970979	1.8827	2.87286	1.6406	1.15612	2.53229	0.889758	2.64573	1.77344	0.735909	0.77347	1.10949	3.24746	2.05177	1.47229	3.1736	0.943204	2.09381	0.289009	0.504519	1.90685	2.15921
AGO3	0.0409315	0.0325356	0.147794	0.170172	0.0344421	0.137318	0.0679652	0.055794	0.0497725	0.254543	0.0767575	0.27449	0.28233	0.25894	0.0920254	0.0569266	0	0.0902729	0.0941743	0.114115	0.162929	0.0772294	0.0843448	0.0316891	0.0821531	0.0868404	0.061445	0.155446	0.0253378	0.085224	0.114603	0.121546	0.13089	0.0738049	0.309615	0.126714	0.639217	0.156713	1.01857	0.0647036	0.286015	0.0336175	0.0443362	0.215885	0.149455
AGO4	1.08596	1.15745	2.58279	1.19334	1.56899	1.85655	3.25547	2.04151	2.47534	5.30814	3.23421	4.2497	2.7443	3.92133	2.01491	1.63234	2.90087	1.81562	2.63605	3.59922	1.18727	1.74996	1.25074	2.55985	2.5113	3.6226	1.37151	3.24285	2.77824	1.78216	2.02386	3.59145	1.34232	1.39625	1.32513	2.54749	6.33282	2.36902	6.92638	1.00184	1.55492	0.664248	1.15468	1.64096	1.65386
AGPAT1	21.5089	18.9758	22.0348	34.7635	23.6774	20.5656	17.8836	21.0049	25.0205	21.4727	28.6825	25.4583	25.5197	23.8273	24.9288	25.4927	25.7268	21.104	28.7848	22.3512	24.4479	25.7466	24.4871	24.7449	25.618	26.4761	22.6877	23.1284	24.9856	27.5598	29.1883	33.7897	20.5148	24.5497	22.461	19.5981	23.4679	23.4324	18.3276	30.5078	36.5981	18.612	30.938	32.6494	29.1665
AGPAT2	15.9622	24.3159	14.6313	25.1416	19.4724	59.247	20.4338	32.9087	21.8052	19.6637	26.4877	32.6494	32.3009	15.2498	13.0774	37.035	26.9385	43.3707	16.6952	10.9196	31.7743	29.0594	20.0064	18.8601	23.1578	13.3311	25.4717	15.4361	26.1495	19.1577	18.4436	9.18241	14.3954	18.4166	25.3756	29.2658	23.6038	15.8652	13.5098	12.7599	8.80782	7.79482	24.2191	5.0487	19.5149
AGPAT3	8.52035	7.09084	8.85741	10.307	8.67659	8.44479	13.7593	10.5172	13.7301	13.0758	14.1709	9.50293	12.4392	13.952	14.17	5.96006	9.71305	6.18649	10.7569	17.2905	12.3882	11.7516	15.808	13.4719	10.0413	15.5561	10.355	9.86306	16.6856	8.91864	12.1397	16.2531	11.2528	15.5931	9.2729	11.7269	17.9804	16.9679	13.4814	14.8842	14.447	5.70245	10.2703	17.3883	11.0005
AGPAT4	0.901623	1.51769	1.81051	2.43441	2.26859	2.02696	0.460607	1.20251	1.06794	1.67368	1.72109	2.14857	1.34261	2.0755	1.64242	2.857	2.39957	3.05107	1.26881	0.915584	2.31582	1.62594	2.93038	1.97686	2.25747	1.57051	1.98078	0.643295	2.83396	3.33018	1.8876	0.459355	1.35212	1.69284	2.11935	1.02804	2.00276	2.12378	0.843788	2.31722	1.03259	0.463926	2.58835	0.489921	2.49591
AGPAT5	0.363725	0.205446	0.697834	0.629774	0.0592034	0	0.926867	0.251322	0.18835	1.32838	0.207045	0.224985	0.650908	0.843352	0.804687	0.127468	0.538016	0.264822	0.505779	0.295566	0.563931	0.256162	0.402205	0.0544851	0.122656	0.70821	0.238918	0.91746	0.70344	0.347235	0.251948	0.354606	0	0.182582	0.466251	1.02559	0.532425	0.278937	1.95983	0.180592	0.156294	0.0647142	0.202688	0.466954	0.366752
AGPS	1.388	0.912343	1.93082	0.846384	3.13129	2.52383	5.05807	1.84343	2.6123	5.96498	2.79334	5.19702	3.40541	3.42592	2.21546	2.53585	2.483	2.39009	1.63275	4.85695	1.56792	2.22826	2.80676	2.03028	2.21165	2.48306	1.85543	1.47996	2.35482	2.70236	2.10651	2.02292	1.81622	1.05054	2.05676	2.96975	4.60385	2.89547	10.4291	1.06548	1.22336	0.461794	0.738807	3.71798	1.78173
AGR2	0	0	0	0	0	0	0	0	0	0	0	0	0	0	0	0	0	0	0	0	0	0	0	0	0	0	0	0	0	0	0	0	0	0	0	0	0	0	0	0	0	0	0	0	0
AGR3	0	0	0	0	0	0	0	0	0	0	0	0	0	0	0	0	0	0	0	0	0	0	0	0	0	0	0	0	0	0	0	0	0	0	0	0	0	0	0	0	0	0	0	0	0
AGRN	0.316871	0.108511	0.542982	0.525634	0.347104	0.566179	0.413898	0.572003	0.267761	0.252246	0.217679	0	0.281177	0.386756	0.583889	0.0945886	0.750522	0.311933	0.326216	0.369381	0.978715	0.367069	0.276464	0.0419916	0.490742	0.198832	0.444473	0.331692	0.38644	0.411268	0.801977	0.885371	0.372792	0.593309	0.0103962	0.250496	1.0627	0.11066	0.630494	0.689819	0.80847	1.05354	0.543211	1.00197	0.907717
AGRP	0	0	0	0	0	0	0	0	0	0	0	0	0	0	0	0	0	0	0	0	0	0	0	0	0	0	0	0	0	0	0	0	0	0	0	0	0	0	0	0	0.0538793	0	0	0	0.080254
AGT	0	0	0	0	0	0	0	0	0	0	0	0	0	0	0	0	0	0	0	0	0	0	0	0	0	0	0	0	0	0	0	0	0	0	0	0	0	0.029192	0	0	0	0	0	0	0
AGTPBP1	0.143331	0	0.199996	0	0	0.697569	0	0.217097	0.121373	0.240352	0	0.192722	0.521767	0	0.119056	0.174821	0.0984119	0.350954	0	0.245584	0.203993	0.034796	0.0492972	0.0643889	0.256224	0.119999	0.204967	0.0639772	0.198467	0	0.161467	0.060255	0.0867763	0.221567	0.0600909	0	0	0.102004	0.51097	0.12987	0.0791135	0	0.00914375	0	0.159984
AGTR1	0	0	0	0	0	0	0	0	0	0	0	0.274243	0	0	0	0	0	0	0	0	0	0	0	0	0	0	0	0	0	0	0	0	0	0	0	0	0	0	0	0	0	0	0	0	0
AGTRAP	183.538	167.593	174.494	211.008	208.829	166.257	167.825	180.503	145.041	148.991	300.089	209.356	167.532	138.343	145.453	126.791	156.527	147.356	156.47	125.403	156.475	162.745	179.363	167.022	139.976	160.582	162.199	169.745	129.732	148.655	184.563	168.16	119.629	144.177	129.073	113.656	131.566	116.533	93.1602	171.662	145.73	123.817	148.239	141.658	133.787
AHCTF1	0.592191	0.162128	1.60052	0.755182	1.33474	0.940901	2.82613	0.994826	1.42753	4.01978	3.14555	3.41393	1.94549	3.36208	1.53221	1.11368	1.10023	1.37648	2.3226	2.285	1.46045	0.777244	1.83499	1.7022	1.24686	2.76793	0.889796	2.01618	0.856226	1.03558	1.64928	2.77763	0.487774	1.03023	0.858722	1.50578	4.54703	1.24599	6.71186	0.307481	1.37481	0.512935	0.453584	2.06467	1.33377
AHCY	338.925	502.717	237.64	401.656	320.282	257.685	389.188	253.638	306.624	282.138	319.131	230.844	310.203	297.675	424.715	229.61	308.258	211.135	313.149	318.009	364.525	333.378	418.987	371.569	250.98	409.915	267.085	356.487	268.825	261.946	344.678	972.292	240.392	362.693	307.979	189.835	174.933	298.732	228.014	238.373	225.303	149.846	247.662	228.235	260.948
AHCYL1	1.34317	0.314044	1.90463	1.95473	2.74282	1.55121	3.99181	2.03523	3.32349	4.94163	2.79568	5.66835	2.55813	3.23825	2.48698	2.65748	4.15934	2.11491	1.86709	4.56221	2.42084	2.32242	2.10488	2.97442	2.51248	3.96151	2.23083	4.46725	4.07927	2.44147	2.85925	3.33833	1.93387	2.15526	1.82646	2.70806	4.06463	3.7445	6.36881	1.49267	2.35718	1.04357	1.70392	2.68859	2.38546
AHCYL2	0.14649	0.159838	0.281637	0.428041	0.463552	0.935147	0.817041	0.155495	0.403768	0.871872	0.655313	0.431164	0.560966	1.42348	0.815426	0.552441	0.413352	0.323738	0.606935	1.43163	0.289931	1.02702	0.554035	0.755894	0.535303	0.754569	0.420857	1.33118	0.583325	0.467513	0.458826	0.547534	0.386558	0.230279	0.232776	0.63942	1.30319	0.824465	1.85643	0.356239	0.583033	0.483762	0.20355	0.969754	0.43051
AHDC1	0.421575	0.883581	1.90976	1.20919	1.09928	1.96662	0.713297	0.906908	1.45819	1.6806	0.707532	0.993925	1.07519	1.96681	1.26114	2.27195	1.12309	1.35309	1.84526	2.06302	0.952816	1.2448	2.19777	1.22121	1.64841	2.2386	1.65935	1.64535	3.01075	1.24808	2.22459	0.819213	0.647784	1.31108	0.930638	2.02965	3.65426	1.93768	1.41469	1.73437	4.00177	1.4547	2.5964	2.98871	4.10387
AHI1	0	0	0.179676	0.228175	0	0	0.173237	0.0663637	0.214609	0.252198	0.231602	0	0.116842	0.178057	0.144163	0.213058	0.0329027	0	0.0865495	0.281666	0	0	0.0322478	0.130896	0.244403	0.141364	0.646839	0.0974412	0.114776	0	0.217714	0.0247495	0	0	0	0.0960379	0	0.0201798	0.794787	0.0278168	0.0304359	0	0.0563933	0.237202	0.0467699
AHNAK	11.2581	10.1838	45.1427	32.0592	38.6875	24.6538	19.3444	32.0061	34.0321	50.1384	30.3064	40.3777	25.6197	41.5476	23.6076	21.7391	28.2889	22.9136	31.6403	39.9342	35.6931	26.7734	20.7938	27.3525	24.927	36.435	20.4176	29.5853	25.9464	16.975	28.2921	25.145	20.8804	23.9471	15.6308	30.8593	41.8244	24.5165	52.4171	16.2641	45.403	8.57831	14.132	21.0185	38.9037
AHNAK2	0.025464	0.145685	0.205759	0.234755	0.022405	0.144597	0.087524	0.075879	0.047652	0.034775	0.149433	0.082247	0.079117	0.038515	0.156516	0.128921	0.02312	0.010521	0.142987	0.117974	0.162627	0.059302	0.152912	0.032383	0.114403	0.083804	0.315558	0.028932	0.110163	0.248701	0.246937	0.061221	0.115368	0.140021	0.106688	0.168025	0.189075	0.160318	0.063672	0.083989	0.406531	0.045948	0.202696	0.244495	0.288441
AHR	0.940899	0.788274	1.55391	1.37451	2.23295	1.55175	2.59331	2.64321	2.14495	5.23427	6.33533	3.71309	2.78838	2.25392	1.70647	3.18956	1.409	2.74941	2.26298	2.62241	2.29054	2.54731	1.64438	1.04018	1.54623	2.60938	1.36571	3.26247	1.92729	0.815072	2.22899	2.13405	1.75561	0.775366	1.16559	1.43262	6.34025	1.69549	6.00725	0.705819	1.41898	0.586231	0.711138	1.73288	1.14198
AHRR	0	0	0.402973	0	0	0	0	0	0	0	0	0	0	0	0.087513	0	0	0	0	0	0	0	0	0	0	0	0	0	0	0	0	0	0	0	0	0	0	0	0	0	0	0	0	0	0
AHSA1	13.5384	16.6512	7.86283	10.3014	10.5834	17.9083	31.9806	10.3883	13.0396	11.8801	13.4435	13.2241	17.4683	14.6867	18.0387	12.9962	10.5045	10.6316	13.9222	18.9908	15.2216	16.5049	16.4936	12.2674	12.4789	16.2482	13.0793	18.9325	19.3157	10.0631	10.2952	22.7015	18.3769	18.8164	16.4745	19.0044	22.5265	19.1676	23.9724	15.7892	13.0428	6.94448	12.2185	19.0033	14.1841
AHSA2	0.354107	0.193086	0.505203	0.220331	0	0.729517	1.04214	0	1.18941	0.254293	0	0.51524	1.16308	1.19924	0.244595	0.3787	0	0.755511	1.03191	0.933562	0.559946	0.404207	0.632876	0.433	0	0.858047	0.118215	0.483203	0.269963	0	0.3556	0.85316	0	0.220516	0.648681	0.278377	2.32036	0.820673	1.70362	0.236676	0.30281	0.154759	0.190904	1.39224	0.266488
AHSP	0	0	0.657643	0	0.186474	0	0.290495	1.0108	0	0.303097	0.401191	0.928625	0.428196	0	0.69191	0.64482	0	0	0	1.84457	0	0.210188	0.896499	0.550892	2.0018	0.45351	4.30776	0	1.71966	1.62751	0.70999	0.0461402	0	0.148362	3.27157	0.319071	2.3867	0.0791184	0.551653	0.297092	0.571765	2.15698	0.859211	0.916234	0.925191
AICDA	0	0	0	0	0	0	0	0	0	0	0	0	0	0	0	0	0	0	0	0	0	0	0	0	0.387497	0	0	0	0	0	0	0	0	0	0.223163	0	0	0	0	0	0	0	0	0	0
AIDA	0.528894	0	1.39523	0	0.964018	1.72058	4.76771	1.23062	0.564398	3.82319	1.3625	1.30397	0.80691	1.35607	0.7854	1.07807	1.29824	1.04148	3.12223	3.14205	1.10946	1.62379	1.52551	1.82197	0.533307	1.36916	0.672885	1.7634	2.11554	0.068299	0.958339	0.994505	0.617598	0.230261	0.945348	0.932765	0.774178	1.11122	7.40663	1.51145	0.983677	0.174895	1.04208	1.77439	0.470888
AIF1	25.3498	22.536	11.8351	9.02928	14.4991	4.70812	28.4355	10.9919	17.6481	24.1282	6.91821	12.7233	29.1446	13.9022	18.3364	5.91978	7.55916	9.59002	19.2256	20.2235	14.9037	10.1415	10.7335	11.132	12.0838	12.0731	8.08287	19.135	12.9732	6.40344	11.4435	17.9334	13.5503	34.986	21.7951	18.1426	20.623	19.4652	59.2032	12.0796	12.1651	7.03503	8.67174	26.9401	13.4863
AIF1L	0.869577	0.0851332	0.0940924	0.15865	0	1.58376	1.12248	0.29241	0.0549894	0.239622	0.175309	0.444053	0.29545	0.351516	0.048016	0	0.0831471	0	0.0593112	0.178399	0	0.498216	0.186675	0	0	0	0	0.121593	0	0.166937	0.336821	0.133213	0.236431	0.172211	0.914356	0.0923577	0	0.23583	0.0394128	0.0946595	0	0	0	0	0
AIFM1	2.25164	1.08059	3.84366	1.64836	3.84576	1.37774	3.42069	1.71144	3.52961	4.45275	2.67048	3.71432	2.71893	5.41707	2.10356	3.11387	2.86205	2.35743	3.0049	5.80423	2.51857	2.67128	4.6762	3.75606	3.17902	3.89846	3.24743	5.80787	3.76012	2.82612	1.70811	2.94459	1.12323	2.50068	1.79995	2.92181	3.69665	5.11844	5.06255	1.48606	2.4751	1.31011	2.19919	5.07354	3.76878
AIFM2	0.117695	0.481093	0.685162	0.327107	0	0.23996	0.400441	0.212535	0.501268	0.216642	0.13224	0.276791	0.25105	0.170119	0.174453	0.409728	0.166949	0.424609	0.169395	0.262393	0.263779	0.184709	0.375976	0.258859	0.0552421	0.117518	0.141309	0.161701	0.0803687	0.238594	0.171909	0.0721546	0.106894	0.251145	0.0608657	0.327334	0.203028	0.260751	0.413622	0.0999653	0.120976	0.0798509	0.148036	0.277184	0.179497
AIFM3	0.128862	0.0588462	0	0.0291548	0.653714	0.312724	0.231156	0.10996	0.196979	0.195249	0	0.431804	0.550039	0.867773	0.208585	0.622429	1.08029	1.06341	0.872424	0.184425	0.17874	0.720885	0.206443	0.0744964	0.379117	0.452997	0.453648	0.123403	0.317175	0.5624	0.980414	0.0551152	0.441982	0.238327	0.130612	0.272742	0.758064	0.857505	1.05037	0.80936	0.418707	0.170967	0.273971	0.0564262	0.611511
AIG1	0.926223	0.349074	0.288602	0.877301	0	0.682433	0	0.673577	0.702964	0.572952	0.342864	0.523907	0.575116	0.209235	0.602774	0.647505	0.204223	0.334669	0.732349	0.645093	0.824428	0.627451	0.721615	0.265232	0.992179	0.552814	0.684569	0.302543	1.10203	0.303146	0.564101	0.462722	0.770943	0.759363	0.917447	0.504631	0	1.05664	1.5443	0.708604	0.830454	0.664963	0.425622	0	0.966481
AIM2	0	0	0	0	0	0	0	0	0	0	0	0	0	0	0	0	0	0	0	0	0	0	0	0	0	0	0	0	0	0	0	0	0	0	0	0	0	0	0	0.217148	0	0	0	0	0
AIMP1	1.20328	0.435086	2.57744	2.25624	2.65122	3.73072	2.10936	2.15465	2.15766	6.45182	4.39306	2.5192	2.58681	3.6827	3.28988	1.91292	3.47906	2.11004	3.02415	3.55105	1.77609	3.79982	2.996	1.83223	2.01817	3.04902	3.31797	5.34812	2.38223	0	2.72771	2.8612	0.181874	1.17315	4.05169	2.97862	1.84642	3.60899	12.5043	1.52896	1.31078	1.33301	1.05819	4.54717	2.02224
AIMP2	25.6061	24.1996	18.9884	25.5712	32.3955	29.333	29.3396	18.4516	27.4981	27.783	23.1122	32.5025	23.0682	25.3313	26.7188	31.0199	39.9858	33.6691	22.7603	26.2352	27.9547	27.4979	34.8441	28.2649	21.5869	22.068	23.3996	17.7625	25.9714	32.8222	29.4145	18.023	24.7695	29.0183	23.4662	35.2467	22.158	31.7306	25.1808	31.2259	35.1012	25.2354	41.1258	42.3699	28.5572
AIP	113.33	136.469	106.911	102.098	117.195	133.137	133.838	118.92	105.71	105.894	111.396	121.193	130.43	108.535	103.406	110.23	118.931	126.873	132.258	99.3394	108.329	125.615	120.102	118.183	104.409	108.988	123.995	118.532	112.77	108.866	118.565	85.1686	91.4342	97.2295	87.5021	94.5108	97.7517	98.7931	76.2256	114.904	104.998	83.5368	107.43	86.5289	101.299
AIPL1	0	0.181302	0	0	0	0	0	0.127923	0	0.540053	0.262772	0	0	0	0	0	0.199019	0.569689	0	0.092243	0	0	0	0	0	0	0	0	0.656768	0	0	0	0	0	0	0.017133	0	0	0	0.22277	0.969183	0.435521	0	0	0
AIRE	0	0	0	0	0	0	0	0	0	0	0	0	0	0	0	0	0	0	0	0	0	0	0	0	0	0	0	0	0	0	0	0	0	0	0	0	0	0	0	0	0	0	0	0	0
AJM1	0.379669	0.541472	0.986792	0.891281	0.391916	1.74624	0.27005	0.385384	0.528513	0.403426	0.108114	0.541997	0.475377	0.66419	0.202128	0.391812	0.616373	0.512075	0.475873	0.559364	0.459914	1.25949	0.905523	0.947381	0.546266	0.872868	0.15069	1.04767	0.740333	0.673227	1.03156	0.536774	0.633454	0.669723	0.542043	0.356583	0.866973	0.336042	0.345727	0.936331	0.471797	0.337352	0.902369	0.631698	1.37564
AJUBA	0.292985	0	0	0	0	0	0.0818034	0	0	0	0	0	0.0241882	0.0513478	0	0	0	0	0.334624	0	0	0.0808496	0	0	0	0.0148189	0	0.410913	0	0	0	0.0364587	0	0.112834	0	0.119804	0.241244	0.0678404	0.126464	0	0	0	0	0	0.0451986
AK1	0.192825	0.276725	0.555121	1.68971	2.59002	6.93783	1.63525	0.855804	0.586517	2.48928	0.146038	0.782389	0.922727	1.34933	1.1993	1.5311	1.32569	0.312764	0.140477	0.900663	0.969986	0.747082	0.501369	0.415956	0.877926	0.208142	0.668778	0.244214	0.983742	0.710952	1.41903	0.32254	0.589029	0.0711634	0.429083	0.818153	1.14907	2.22923	0.129441	1.37823	2.46405	3.77396	2.22987	0.792915	0.708303
AK2	24.965	22.3382	7.8517	12.4304	12.3131	16.5549	34.1815	16.5869	18.357	13.2621	12.3348	12.7987	21.0327	17.9491	19.8839	11.5126	15.9806	12.2055	17.6468	23.8121	20.0678	23.925	17.5598	16.5385	14.184	22.8437	12.3443	14.3515	25.9542	10.7675	18.5763	23.7823	20.9547	31.1135	23.5783	21.4656	22.018	30.7528	24.1753	26.1113	23.2192	15.591	23.7811	25.425	21.4451
AK3	3.84579	1.35266	2.60302	2.02531	2.80742	2.59297	11.5022	3.12079	3.71759	7.96799	8.56221	7.47972	5.9654	4.01219	3.45155	1.82226	1.56666	1.55451	3.52144	3.68635	3.20783	2.27145	3.24475	2.08516	2.4789	4.1148	3.08655	4.67262	2.75945	0.971098	2.52233	5.46591	1.59467	2.22872	2.11668	3.90808	8.79595	2.91552	12.1113	1.27575	1.64473	0.225481	0.805729	4.23128	1.74527
AK4	0	0	0	0	0	0.18072	0	0	0.0833061	0	0	0	0.00508138	0	0.00254724	0	0	0	0	0	0	0	0	0	0	0	0	0.0543902	0	0	0	0.119447	0.0419349	0	0	0	0	0	0.0247354	0	0.0194686	0	0.0214025	0.0470922	0
AK5	0	0	0	0	0	0	0	0	0	0	0	0	0	0	0	0	0	0	0	0	0	0	0	0	0	0	0	0	0	0	0	0	0	0	0	0	0	0	0.134019	0	0	0	0	0	0
AK6	1.18667	0	0.029081	0.29106	0	0	0.665264	0.979691	0.036528	1.84133	0.631298	1.23969	1.16937	0.572978	0.278472	0.569414	0.149218	0.137054	0.56355	0.663833	0.022595	0.245791	0.230335	0.240405	0.345687	0.523503	0	0.000338	0.453727	0.205299	0.223351	0.419146	0.63321	0.20026	1.1269	0.281967	0.56284	0.711967	2.84575	1.07733	0.928452	0.257768	0.415462	2.31102	0.281557
AK7	0	0	0	0.226187	0	0	0.798295	0.53306	0	0.306028	0	0	0	0.15302	0.068998	0	0	0	0.015555	0	0.018851	0.054525	0.178452	0	0	0	0	0	0.245707	0	0	0	0	0	0	0	0.253187	0.370164	0.265798	0.303673	0.170113	0	0.590148	0.313055	0.33034
AK8	0.585376	0.613298	0.908985	0.2127	3.48162	2.18721	2.03951	5.49177	1.86983	1.18864	1.80435	0	1.45244	0.840311	1.25791	1.67818	1.34352	1.72277	0.627647	0.688854	1.48926	1.60434	1.43766	1.50977	0.667713	0.903536	1.39751	1.00518	1.47425	0.870587	0.992665	0.448402	1.24406	1.1843	0.188531	0.15817	0.962786	0.888687	0.874321	1.75796	2.60293	0.666084	1.69941	0.857041	1.96754
AK9	0	0	0	0	0	0	0	0	0	0	0	0	0	0	0	0	0	0	0	0	0	0	0	0	0	0	0	0.0626276	0	0	0	0	0	0	0	0	0	0	0.013516	0	0	0	0	0.140425	0
AKAIN1	0.0357574	0	0.0824663	0	0	0	0	0.0560455	0.140295	0	0	0	0	0	0.0274397	0	0	0.140171	0.107425	0.0960114	0	0	0.243438	0	0.252932	0	0	0	0.0432478	0	0	0	0	0.0712048	0	0	0	0.168323	0.0320879	0	0.0502876	0.0229597	0	0.30334	0.0282426
AKAP1	0.574695	0.596434	1.49396	1.24295	1.55176	1.00415	1.36993	1.2537	1.21616	1.38657	0.854131	1.1624	1.37848	1.72974	1.34778	1.35404	1.89729	0.400184	1.32114	1.85319	1.53992	1.38421	1.31744	1.16576	1.92853	1.88588	0.713608	0.95202	1.73438	1.30514	1.32712	0.942643	1.09817	1.09133	0.814233	1.82316	1.65406	1.91878	2.10032	1.41822	1.9826	0.965169	1.64247	2.20616	2.37936
AKAP10	0.625534	0.173713	1.06033	0.621342	1.42051	0.834767	1.43951	1.23971	1.65609	2.16632	0.905279	2.18027	2.26404	1.921	1.5688	0.632368	1.60058	1.32203	1.77238	1.93231	1.08167	2.21476	1.0057	1.17938	1.10373	1.6033	2.03725	1.43737	1.36794	1.61444	0.902501	1.96982	1.19869	0.670431	0.735402	1.85541	2.54824	1.21986	4.78597	0.734109	1.50454	0.296592	0.621723	2.21593	1.02498
AKAP11	0.434081	0.350409	2.29632	0.542923	1.11683	0.873223	1.27338	0.829055	0.925226	3.0069	1.84833	1.70164	1.3041	2.46175	1.06082	1.25631	1.19839	1.05587	0.811101	2.2229	1.23645	0.91361	0.951383	1.19684	1.35735	1.70825	1.07158	1.41895	0.665932	1.22538	0.733599	0.841306	0.899875	0.811074	1.08958	1.37861	3.33881	1.21145	4.90876	0.51332	1.86421	0.353418	0.558684	2.25889	1.48158
AKAP12	0	0	0	0	0	0.086922	0	0	0	0.0409533	0	0.0783295	0.0501364	0.00443812	0.00573406	0	0	0	0	0	0	0	0	0	0	0	0	0	0	0	0	0	0	0	0.0236087	0	0.1369	0	0	0.00428804	0	0	0	0	0
AKAP13	4.66463	3.95779	16.6341	13.3999	17.651	13.6535	11.8234	13.9369	16.0324	18.6949	20.4542	20.2439	10.8662	19.143	14.5156	14.2873	11.2737	12.1563	22.9483	20.4041	16.2163	13.2033	12.6186	14.5603	16.142	25.3224	10.8024	17.8484	16.5736	11.1182	16.0702	31.2439	6.97696	8.69041	6.04671	12.7333	24.2821	11.5	22.904	6.52108	18.9698	3.95706	6.65108	13.1777	18.2305
AKAP14	0	0	0	0	0	0	0.0937204	0	0	0	0	0	0	0.0685051	0	0	0	0	0	0	0	0	0	0	0	0	0	0	0	0	0.00759263	0	0	0	0	0	0	0	0.0892503	0.0232881	0.0114063	0.024314	0	0	0.0732512
AKAP17A	7.44958	8.87073	7.96098	9.17525	8.5875	12.4114	9.97294	11.1734	9.93775	9.35777	11.4044	9.41067	11.5369	10.179	8.2441	14.8305	13.0768	9.42824	13.0643	8.8635	10.4462	13.6013	11.353	10.3941	10.3919	10.7747	13.0636	14.4248	16.0322	11.3159	11.6288	7.5324	11.1965	10.5373	8.7421	13.5357	17.1851	12.1204	15.3138	11.2006	11.4886	9.30494	13.4234	12.2775	16.9763
AKAP2	0.195596	0.21144	0.585754	0.382161	0.338217	0	0.222913	0.384064	0.935466	0.199506	0.877693	0.609561	0.553008	1.21401	0.517783	0.384512	0.933432	0.358066	0.684317	1.57779	0.696626	0.375876	1.16159	0.389869	0.34394	0.646306	0.188056	1.30909	0.376471	0.447115	0.485665	0.409384	0.372483	0.214024	0	0.368265	0.911714	0.404871	1.03515	0.418776	0.83883	0.534657	0.569983	0.809886	0.596303
AKAP3	0	0	0	0	0	0	0	0	0	0	0	0	0	0	0	0	0	0	0	0.0267856	0	0	0	0	0	0	0	0	0	0	0	0	0	0	0	0	0	0	0	0	0	0	0	0	0
AKAP4	0	0	0	0	0	0	0	0	0	0	0	0	0	0.188896	0	0	0.012158	0	0	0	0	0	0	0	0	0	0	0	0	0	0	0	0	0.026318	0	0	0	0	0	0	0	0	0	0	0
AKAP5	0.0849253	0	0.0516828	0.004107	0	0.382788	0.323875	0.146286	0	0.301408	0.199999	0.159953	0.22423	0.107558	0.253235	0.141303	0.00528161	0.136031	0.00939981	0.0991928	0.0295397	0.0202819	0.109384	0.052501	0.0462745	0.0583518	0	0.0206407	0.0240097	0	0.105459	0.136554	0.0442772	0.0820204	0	0.2803	0.760338	0.184813	1.17572	0.0984504	0.146007	0.055564	0.123602	0.439093	0.160265
AKAP6	0	0	0	0	0	0	0	0	0	0	0	0	0	0	0	0	0	0	0	0	0	0.0475562	0	0.0222699	0	0	0	0	0	0	0	0	0	0	0	0.0614588	0	0	0	0	0	0	0.0118033	0	0
AKAP7	0	0	0.11108	0	0.477707	0.394591	0.641212	0.266333	0.513126	0.545779	0.241855	0.172667	0.114924	0.14458	0.146255	0	0	0	0	0.0813366	0.155164	0.241386	0.0884242	0.142279	0.139072	0.225331	0	0.108861	0.400467	0	0.106984	0.299597	0.0859488	0.124898	0.245566	0.238269	0.223553	0.241998	0.50603	0.420525	0.107811	0.229845	0.22898	0.0951193	0.119771
AKAP8	2.08004	1.07525	1.78291	0.287447	1.09338	1.62411	3.85952	1.61259	2.36385	3.33522	2.84183	2.27363	2.64848	3.15903	1.36782	2.0628	2.56354	1.48287	1.66609	2.00859	1.85655	1.9927	2.22151	2.26851	2.86749	2.25037	2.15821	2.32058	3.45891	1.77162	1.91862	1.64942	2.14697	2.39477	1.84751	2.58529	4.48876	3.22607	7.30647	1.21428	2.01633	0.84226	1.04431	3.30865	2.24488
AKAP8L	1.35222	0.530205	1.27936	1.43872	1.52298	0.958799	3.6051	1.91796	2.08792	2.26318	1.138	1.35313	2.56636	1.85797	1.5186	1.9145	2.18337	1.90506	1.96678	3.19564	2.39099	2.17006	2.59021	1.95876	2.0851	2.65756	2.87628	2.85478	2.41391	2.28675	1.974	1.95012	1.69936	2.02365	1.37932	3.14588	2.75321	2.72155	6.09905	1.46103	2.32203	0.900611	1.4339	3.30599	2.15139
AKAP9	0.264201	0.239843	0.560879	0.425616	0.806063	0.539091	0.647024	0.388843	0.67557	1.16336	0.651089	1.01288	0.682026	1.47739	0.801846	0.639505	0.818496	0.344268	0.60983	1.30159	1.01214	0.274031	0.510943	0.308566	0.527635	0.846451	0.775894	0.638521	0.241375	0.550461	0.485819	0.392223	0.619943	0.312369	0.170493	0.704181	2.30777	0.53708	2.93794	0.376974	0.729073	0.217067	0.216827	1.54111	0.950341
AKIP1	8.14679	7.69122	9.2763	5.73858	11.9453	3.41585	15.4924	10.9227	9.87013	9.22148	7.82636	10.0659	9.42983	10.8406	8.15816	8.90534	10.6603	8.73271	9.13845	9.27199	12.8328	10.2942	5.382	8.16592	7.03022	6.38517	3.00944	7.02816	9.62035	6.77878	7.38615	7.88572	12.3182	10.5017	8.04734	13.1044	10.971	10.2304	9.23588	9.7152	10.9068	10.5705	8.51334	7.56391	8.05682
AKIRIN1	3.59125	2.8266	2.96204	4.11082	4.12476	3.73424	9.42303	3.53112	5.48763	8.33158	5.16911	5.39247	6.4063	6.66863	3.40239	3.78551	4.26552	2.72263	3.54217	8.25617	3.5004	5.08513	5.2197	3.04544	4.81071	5.85117	3.94716	7.52001	5.15848	4.87681	4.09419	3.96154	2.80165	3.15312	4.26494	6.81652	9.88908	6.67069	16.2664	1.78104	2.77172	1.3898	1.61044	6.49623	3.97278
AKIRIN2	11.0652	4.52133	9.79397	10.2317	10.4152	8.82158	22.9768	9.83164	12.0749	16.1518	13.0776	11.0956	14.7016	13.503	11.9713	9.53658	10.1095	6.97614	16.6867	15.4095	12.6679	15.3722	19.3182	14.5227	11.4774	17.143	6.50848	16.5802	16.6007	11.1365	10.2884	29.555	8.28663	13.0346	12.3808	15.2626	12.4952	16.2871	25.5774	10.4491	9.56051	4.97973	9.76005	13.125	9.56909
AKNA	42.2981	56.5396	56.827	79.1698	57.8636	63.3435	44.2653	69.9879	60.1926	49.8189	71.3767	56.2189	58.1101	66.4155	60.7783	75.8966	64.7423	66.9636	81.7794	68.7327	70.6526	70.3626	69.0277	76.5769	70.8687	82.6648	61.8329	76.7404	81.1252	74.9003	81.8138	81.3883	57.8296	66.7183	43.1301	58.1359	93.9847	55.004	53.2558	66.6954	90.5834	37.0942	78.9207	94.5752	103.119
AKNAD1	0	0	0	0	0	0	0	0	0	0.0448521	0	0	0	0	0	0	0	0.0668145	0	0	0.021081	0	0	0	0	0	0	0	0	0	0.109125	0	0	0	0	0	0	0	0.0794462	0	0.036238	0.0346535	0	0	0.0264385
AKR1A1	84.7131	135.244	118.281	104.427	109.071	132.381	90.6767	89.5321	116.723	93.4623	85.7957	126.819	101.926	103.648	98.4721	120.321	129.672	93.404	98.259	88.4276	97.4436	106.692	106.092	114.603	101.153	87.9881	109.901	99.1849	73.9703	99.556	96.4875	61.5156	91.3411	98.153	89.4996	83.9297	63.8708	96.137	57.2735	95.3613	98.3709	87.7669	101.455	108.337	89.9733
AKR1B1	9.75477	4.04771	6.16286	5.59191	2.35634	8.96822	4.94071	5.49988	3.3536	3.43941	5.90329	3.68575	4.92835	9.73358	13.9249	10.9199	6.46461	11.4199	11.0936	7.72103	6.38298	10.6495	9.44139	7.48631	6.75659	8.56623	7.79929	8.01565	9.80872	8.51839	9.7497	4.37949	9.18861	9.47974	9.20999	13.9223	4.7058	12.2414	6.6032	14.2902	17.2669	8.08655	8.51073	6.74684	8.02597
AKR1C3	0	0	0	0	0	1.21662	0	0	0	0	0	0	0	0	0	0	0	0	0	0	0	0	0	0	0	0	0	0	0	0	0	0	0	0	0	0	0	0	0.0473475	0	0	0	0	0	0
AKR1C4	0.98184	1.0468	0	0.758147	0	1.37692	0.555485	0	0.673014	0.420536	0.373545	0.714086	0.581709	0.681529	1.2374	0.417689	0.402421	0.655063	0.871768	0.61666	2.17109	0.899318	0.743728	1.23225	0.567019	0.643555	0	4.81722	0.502016	0.679074	1.76274	0.357477	1.11519	1.86085	0.384983	1.75574	2.21326	2.97763	3.73153	0.314237	0.0559037	0.186808	0.363886	0.850362	0.165005
AKR7A2	79.7453	163.03	123.491	114.804	115.53	96.4437	122.778	139.413	110.123	97.7258	79.213	131.537	129.023	97.9928	105.631	73.1858	94.5115	74.5775	107.862	110.359	139.094	97.7609	134.562	151.386	106.474	108.037	140.548	121.062	105.402	85.7794	103.216	94.3296	55.4583	102.287	79.9046	69.2533	85.1485	84.6394	72.0096	158.272	96.4856	107.732	113.142	123.536	119.693
AKT1	355.924	389.774	446.546	472.671	479.759	484.451	299.448	413.413	452.829	386.159	526.217	430.939	382.492	330.08	313.732	357.68	323.118	382.937	461.262	290.63	475.73	461.703	457.494	426.008	363.638	423.221	409.495	411.78	312.435	409.156	442.092	368.537	261.678	352.069	293.801	289.453	331.323	294.435	263.675	337.899	297.16	226.337	379.909	312.757	366.62
AKT1S1	3.96231	4.30822	5.02486	5.0461	4.80699	6.00134	3.98839	5.15272	4.61428	3.35687	5.00695	3.75277	3.97855	4.11752	3.73615	5.74992	5.64071	5.40001	5.19824	4.26213	5.46347	3.52593	4.52855	5.34649	5.13079	4.49315	4.36714	4.32045	4.39588	4.01987	4.63245	4.94672	2.71549	5.13138	2.63609	2.93477	2.41012	3.35575	3.51188	5.99318	4.64699	3.74156	5.95818	4.86329	7.3437
AKT2	23.8785	29.0981	34.9126	34.6694	30.5919	37.8922	24.1964	38.7537	34.148	27.3297	29.0437	29.8258	31.2259	29.7377	25.4721	39.5103	39.1472	43.8167	33.4736	30.1002	30.547	33.1424	31.8874	32.5125	33.1254	30.8341	36.7555	30.5922	34.7772	35.33	38.0301	21.1075	30.6896	31.5626	20.5655	31.4414	42.025	35.5617	28.6847	35.9261	34.001	21.013	45.1809	36.8263	50.8526
AKT3	0.519735	0.427648	0.726179	0.439824	0.961279	0.860234	1.26071	1.06831	0.638373	1.4753	1.71241	1.46849	1.07157	1.0215	0.756441	1.03259	0.795202	0.503581	0.999557	1.23987	1.13259	0.627224	0.983196	0.884759	0.57247	0.69555	0.60298	1.22589	0.479122	0.580121	0.357748	0.706553	0.558612	0.581525	1.30877	0.757308	2.14711	0.898969	3.84211	0.315211	0.941017	0.25444	0.215319	0.940134	0.701341
AKTIP	0.31705	0	0.188179	0.368147	0.293156	0.211891	2.01966	0.937354	0.428235	1.05383	0.891438	0.613725	0.686056	0.593997	0.17957	0.588698	0.295623	0.639699	1.14877	0.890606	0.388489	1.21384	0.295097	0.977051	0.260225	0.554875	0.400483	1.28852	0.950784	0.667733	0.59831	1.71954	0.365513	0.452055	0.461335	0.95026	1.63214	0.811856	2.53279	0.297154	0.461682	0.128715	0.374971	1.51068	0.768341
ALAD	9.65906	8.35928	16.796	4.3041	10.1004	14.4589	7.78926	13.1168	11.5026	12.2425	15.6611	15.8153	15.728	13.5873	13.7854	19.8396	11.5454	18.2277	16.7877	25.1818	12.5435	7.62977	19.5607	10.6134	29.0226	11.8838	27.3048	8.99494	20.3707	10.6831	16.9332	6.27797	8.51234	7.13998	29.7689	10.0273	13.5442	12.1362	9.94488	23.0845	22.1406	89.6663	20.3358	14.4753	34.8497
ALAS1	8.97416	6.58185	2.97816	6.17958	5.70403	6.22878	10.3234	7.00771	7.04212	6.37972	8.19784	8.08167	9.20999	8.38578	6.6119	6.36667	7.30196	4.03654	7.10218	11.7695	4.98203	11.1198	13.6432	10.2969	8.17947	10.7353	9.08712	6.54771	9.63551	5.12212	8.07322	9.44116	6.98666	11.0118	6.82792	8.80169	8.6537	10.4134	8.98076	7.40918	7.59158	3.65287	7.8089	10.5733	7.92988
ALAS2	23.1731	25.285	44.0332	51.8283	35.1261	42.0287	66.3316	145.819	51.7471	39.976	42.2771	15.1578	58.5653	71.4933	53.6138	70.0533	110.385	36.4852	29.2596	277.196	63.4151	50.9414	141.604	28.8972	145.94	25.5473	193.17	40.1615	176.103	102.335	65.3487	19.8184	72.9432	51.7426	301.035	42.3322	136.466	40.5035	35.9985	37.1707	28.1179	555.379	77.4065	100.329	105.676
ALCAM	0.766457	0.109745	0.526121	0.42567	0.622202	0.335983	0.645142	0.373752	0.737605	0.836777	1.32652	1.70089	1.65262	0.436257	0.4588	0.304842	0	0.306268	0.629028	0.363155	0.532302	0.460644	0.351969	0.219713	0.474034	0.507275	0.154126	0.125098	0.534688	0.28842	0.455855	0.193337	0.222136	0.349002	0.396085	0.626971	1.99865	0.283629	1.95387	0.291375	0.289204	0.0642499	0.269376	0.353892	0.28759
ALDH16A1	23.5748	39.0114	29.1419	33.8696	23.5775	35.5726	23.7705	35.5825	34.4474	25.7848	32.0466	26.6432	26.9467	31.3089	23.0773	38.9887	29.9969	29.8446	29.801	28.2004	32.2266	34.5859	32.9008	34.7192	30.6159	28.4471	29.9301	29.795	31.6698	35.4568	32.6838	17.9949	23.0502	30.0068	23.896	25.8987	33.5004	28.7679	24.8816	33.5337	35.8915	22.6482	37.6014	42.7724	39.1404
ALDH18A1	1.52348	0.970326	2.48512	2.56133	2.68867	2.63686	2.66584	3.53928	3.38382	2.94779	1.23779	2.3662	3.27539	5.30019	2.51734	2.839	3.15505	3.12462	2.87148	3.843	3.46084	3.16458	4.33303	3.44502	3.79841	3.86586	2.72986	3.03251	4.28745	2.67673	2.663	2.42664	2.92267	3.16219	1.55252	3.55418	3.88753	6.68908	3.79478	1.60746	3.48599	1.55315	2.61354	2.62316	2.38207
ALDH1A1	0	0	0	0	0.207387	0.531051	0.27885	0.24939	0	0.619424	0	0.325646	0	0	0.051912	0	0	0	0.217731	0.282355	0	0	0	0	0.085177	0.213401	0.172707	0	0.411763	0.585762	0.184871	0.157615	0.025483	0	0	0	0	0.31677	0.213463	0	0	0	0	0	0
ALDH1A2	0	0	0	0	0	0	0	0	0	0	0	0	0	0	0	0	0	0	0	0	0	0	0	0	0	0	0	0	0	0	0	0	0	0	0	0	0	0	0	0	0	0	0	0	0
ALDH1A3	0	0	0	0	0	0	0	0	0	0.213126	0	0.35414	0	0.072661	0	0	0	0	0	0	0	0	0	0.088064	0	0	0	0	0	0	0	0	0	0	0	0	0	0	0	0	0.048364	0	0	0	0
ALDH1B1	0	0	0	0	0	0	0	0	0	0	0	0	0.039377	0	0	0.16055	0	0	0	0	0	0	0	0.05151	0	0	0	0	0	0	0	0	0	0	0	0	0	0	0.124671	0	0	0	0	0	0.030109
ALDH1L1	0	0	0	0	0	0	0	0	0	0	0	0	0	0	0	0	0	0	0.116805	0	0	0	0	0	0	0	0	0	0	0	0	0	0	0	0	0	0	0	0	0	0	0	0.0312	0	0
ALDH1L2	0	0	0	0	0	0	0	0	0	0	0	0	0	0	0	0	0	0	0	0	0	0	0	0	0	0	0	0	0	0	0	0	0.125821	0	0	0	0	0	0.028648	0.02635	0	0	0	0	0
ALDH2	130.346	108.358	73.749	90.6212	94.972	50.7172	135.981	111.422	100.064	125.573	103.477	99.6291	106.384	99.6587	127.014	91.9796	80.2088	78.2632	98.1686	128.323	87.4775	122.396	121.239	109.31	84.5764	135.908	77.2313	107.865	105.571	91.2125	111.242	181.378	90.503	146.344	89.6151	139.267	130.98	148.391	138.641	118.944	145.59	56.5336	108.281	146.833	107.91
ALDH3A1	0	0	0	0	0	0	0	0	0	0	0	0	0	0	0	0	0	0	0.197826	0	0	0	0	0	0	0	0.594274	0	0	0	0	0	0	0	0	0	0	0	0.005291	0	0	0	0	0	0
ALDH3A2	5.40233	6.47119	3.30327	6.32628	3.2536	3.77599	6.61918	4.37869	5.02044	5.61429	5.94856	4.92806	5.23376	4.95107	3.91154	5.35955	4.73033	4.34805	4.82373	4.88308	3.09552	5.17032	5.04092	6.40028	4.23553	5.37663	3.23996	6.644	4.80267	4.37941	6.0278	2.34997	4.07444	5.15105	4.08834	6.41871	5.35539	6.70566	5.80775	3.39536	3.65975	1.50121	2.76649	4.25487	2.71714
ALDH3B1	14.1751	18.5241	12.8007	20.6573	20.3021	11.6027	16.6151	19.7689	15.4605	13.777	20.3774	18.7251	17.5528	16.5264	17.2654	10.504	16.9526	10.8472	22.0661	11.7374	23.6672	15.2383	23.7848	19.3758	14.2998	24.2703	15.8267	22.8904	17.9692	13.6192	14.8783	47.9428	11.3159	19.8576	13.3021	11.1211	13.9082	14.2393	13.9903	20.2829	18.9835	9.46391	27.5639	19.0293	22.0088
ALDH4A1	21.5569	43.2349	42.1424	24.8926	68.4964	49.6498	24.9908	62.0612	40.9085	38.6927	38.3468	39.3664	44.6751	24.5496	23.5598	23.1604	24.5245	17.7539	30.4674	23.5946	29.0683	24.1073	32.687	31.1268	28.8436	41.2	37.8509	38.399	43.2348	27.1556	33.2195	20.4913	17.2036	32.3811	17.0889	18.5551	32.8461	24.479	16.5858	48.3436	36.715	38.0136	61.9346	36.971	37.4839
ALDH5A1	1.03483	2.75522	2.71876	1.53449	0.951164	1.83196	4.46083	1.94428	0.86734	1.73762	4.71507	1.58117	1.78486	2.93861	3.23812	2.76728	1.55333	1.10488	1.12653	3.49988	1.83279	1.90042	2.16139	2.04689	1.33106	0.708108	2.73903	3.25786	2.42316	2.53407	1.07953	1.8611	0.942263	0.914118	0.805948	1.60674	2.91906	2.69792	3.57955	1.15544	3.55853	1.45257	2.78884	4.43879	2.92602
ALDH6A1	0.123916	0	0.696644	0.537846	1.85383	0.099356	0.745965	0.863155	1.18194	2.24972	0.519554	1.97194	1.15655	2.1959	0.916111	1.07908	0.63622	0.826655	1.33228	1.65489	1.03043	0.724342	0.530927	0.554661	0.712768	1.1066	0.722125	1.01075	0.878068	0.44876	0.699995	0.962179	0.328493	1.01416	1.02865	0.955178	1.57049	1.34575	3.02043	0.755658	2.40856	0.65807	0.73352	2.54378	1.44026
ALDH7A1	0.864872	0.365457	0.920621	0.890898	1.3192	0	2.54495	1.43215	1.71585	1.58858	1.33626	1.28814	1.14616	2.56298	1.76999	0.086642	1.47551	0.782929	1.08562	2.00002	0.96333	0.890544	1.72818	1.21676	0.693702	1.63064	0.515346	2.27654	1.49498	1.25345	1.1972	1.28452	0.691719	0.738485	1.26414	1.05343	0	1.68651	1.55208	0.604939	0.678371	0.466761	0.668951	0.969374	0.534258
ALDH8A1	0	0	0	0	0	0	0	0	0	0	0	0	0	0	0	0.0868709	0	0	0	0	0	0	0	0	0	0	0	0	0	0	0	0	0	0	0	0	0	0	0	0	0	0	0	0	0
ALDH9A1	16.8818	9.33163	9.97863	11.7272	8.93407	11.9354	21.0301	10.5439	9.34925	9.87653	11.3467	10.5525	15.0844	16.9549	13.3397	7.50271	9.34197	9.45837	8.93964	14.8446	9.55861	14.0685	14.287	14.4078	9.54297	14.2452	7.53693	10.8392	15.0694	10.3561	10.1738	16.7063	13.942	15.6133	12.3834	13.2565	13.7283	13.7057	12.2658	7.86232	11.6284	5.22961	8.62918	9.34586	9.28028
ALDOA	320.574	348.949	292.328	490.518	406.739	545.952	338.988	377.764	372.578	382.858	467.191	350.449	384.607	318.943	369.248	292.903	319.734	252.457	441.176	335.178	402.266	378.479	455.378	436.33	341.196	496.049	322.378	378.161	374.616	362.678	397.863	721.508	259.714	383.185	331.821	295.63	279.933	368.075	249.317	333.187	386.479	212.33	386.476	395.677	358.576
ALDOC	44.2919	80.634	65.0232	84.6427	122.095	72.2813	62.7806	99.4255	80.304	83.7948	61.3434	43.7981	66.9625	60.664	79.3583	74.4332	83.2768	55.6072	66.2401	60.0046	107.653	69.9034	77.9271	65.5102	56.3057	64.2094	68.8104	65.2927	125.378	59.8535	83.6664	75.3215	59.4461	66.4736	39.3084	59.4617	62.2232	85.965	39.974	105.396	174.245	109.719	134.826	125.818	81.4084
ALG1	3.037	3.1563	1.96711	3.25483	1.49571	1.40606	2.75274	3.11589	2.98823	2.31183	2.74457	2.20399	3.47908	3.66008	2.11967	4.65753	2.76451	3.79652	3.39446	3.00064	2.35158	3.24304	3.88588	3.07	3.13989	2.49172	2.50182	2.43477	4.71756	3.82378	4.00935	2.47362	3.86545	4.00101	2.21318	3.64153	4.57853	4.17139	3.77294	2.96464	3.65029	2.2455	3.00019	3.59483	4.22389
ALG10	0.99877	0.635641	0.269462	0.0919814	0.722173	0	1.15321	0.332657	0.33031	0.746964	0.966968	0.47306	0.851325	0.784332	0.727827	0.279278	0.89832	0.257616	0.334013	1.21782	0.259707	0.442627	0.316171	0.884768	0.889475	0.771793	0.21764	0.192001	1.00763	0.217472	0.468827	0.417771	0.570685	0.547196	0.954047	1.61142	0.814441	1.21374	1.28935	0.541036	0.562287	0.106635	0.336631	0.832064	0.425883
ALG11	0.512828	0.337835	0.180412	0.983479	0.420382	0.749275	0.812721	0.438306	0.906059	1.51823	0.464779	0.432457	0.706414	0.466934	0.335649	0.300712	0.98428	0.109209	0.509187	0.868603	1.0237	0.433182	0.773747	0.735901	0.324441	1.07883	0.907941	0.389576	1.12453	0.901107	0.250783	0.397008	0.175806	0.61019	0.791332	1.10003	0.732745	0.898302	2.03939	0.299924	0.458209	0.442664	0.209909	1.13702	0.77228
ALG12	23.1902	34.6786	30.8043	32.1646	25.936	35.1322	21.6464	36.8628	25.788	20.9128	38.0673	34.2527	24.2958	23.9124	23.8938	42.0846	31.2403	32.9575	28.4762	20.2572	25.6527	29.8461	31.3516	29.0318	24.7687	27.7773	32.5866	23.0644	26.9989	27.4938	35.712	16.4065	21.2606	29.5726	18.9208	20.2287	27.7132	26.1188	19.2996	35.4668	34.2722	29.6101	37.0811	47.042	38.6013
ALG13	0	0	0.0597882	0	0	0.0674815	0.0301478	0	0	0.0662162	0.0561949	0	0.0376378	0	0	0	0.0905878	0	0.02453	0.0296404	0.0494915	0	0.0341727	0	0.00816683	0	0	0	0	0	0	0	0.0493669	0	0	0.0394584	0	0.0240932	0.309609	0	0.00661801	0	0.0103571	0	0.0252848
ALG14	7.24356	5.12668	2.20495	6.19356	1.88643	2.38402	3.97754	2.58006	4.48142	2.83865	2.48034	4.05693	4.71251	6.37085	6.9655	4.37077	3.17429	3.61117	3.9263	4.40921	5.01072	3.44188	6.11863	3.66344	3.19009	4.16935	3.76424	4.54846	2.13462	4.94268	4.79512	6.26422	3.95363	6.3646	3.83685	5.5891	2.64237	7.04565	3.26786	4.92961	5.7276	1.40922	5.15235	2.99404	3.67983
ALG2	1.16381	0.807176	1.15338	0.885909	0.803051	0.738803	0.729973	0.662669	0.629932	1.41085	0.957353	1.40151	1.71655	0.574571	0.742428	0	1.44841	0.597469	0.943901	1.46705	0.852388	0.841574	1.06273	0.876712	0.83149	1.28348	0.874439	0.831068	1.57274	1.2961	0.705968	1.39344	0.928167	2.04273	0.479189	1.96194	1.85859	1.10492	3.02559	0.695362	0.721318	0.166153	0.137677	1.82554	0.744687
ALG3	5.05669	9.00224	4.70986	7.60598	6.29885	6.81638	3.25588	5.59768	6.70911	5.89594	7.26603	5.61073	5.09917	6.70093	4.90964	10.0184	8.56096	7.9892	6.57818	6.4786	8.39766	6.98757	8.8956	7.85396	8.27895	8.27664	7.03012	6.415	8.14684	7.05756	9.76068	9.46637	6.73632	5.9563	3.3443	4.34561	5.51991	6.05294	5.82082	11.6839	10.6528	10.155	11.2062	8.71378	10.866
ALG5	2.99969	1.45778	1.2232	0.937827	1.19187	1.34125	3.12517	1.54873	1.52242	2.7282	2.34284	1.80588	1.36377	1.46915	1.59968	1.1919	1.52899	1.03452	1.861	0.981933	2.05532	2.56992	1.97922	3.01396	1.1582	1.87947	0.178562	2.2274	2.17076	1.35183	1.60338	1.8695	2.19175	3.24587	3.09131	4.11279	4.82449	4.39356	4.46348	2.77751	2.13203	0.939966	1.86863	2.73751	2.12291
ALG6	0.292334	0.50856	0.392926	0	0	1.33975	0.745765	0.262126	0.354546	0.419577	0.801195	0.762152	0.786866	1.21744	0.572619	0.523169	0.601278	0.425326	0.320776	0.518177	0.6014	0.92205	0.46805	0.373062	0.59185	0.672716	0.989631	0.587185	0.496688	0.437286	0.404143	0.495196	0.367559	0.743419	0	0.839298	0.502146	0.987518	1.59151	0.124576	0.369066	0.183719	0.562403	0.559188	0.58197
ALG8	1.9759	0.894449	0.210996	0.080038	0	0	0.771344	1.37409	1.56522	1.18758	0.998173	0.665995	1.93474	1.00953	0.998755	0.549884	2.33366	0.893126	1.05368	1.6513	1.78002	2.06831	1.41387	1.16475	0.557861	1.39846	0.962674	1.94286	1.23388	1.44525	1.79606	2.00532	0.885223	0.758291	0.865093	1.81	2.25737	1.75855	1.57943	0.93622	1.25076	0	0.921278	2.16027	0.765626
ALG9	1.96114	1.54505	1.74608	2.00023	1.57737	1.88908	2.87123	3.12087	1.54919	3.37575	1.0388	0.891207	2.26498	2.87266	2.00357	2.01738	2.31392	1.52989	1.98366	2.34641	2.54836	3.10238	1.98748	2.10968	2.21884	1.53052	1.88063	1.78244	1.18662	1.64602	1.89488	1.80068	1.95595	2.54044	1.25171	2.09946	1.04998	2.05479	2.15478	2.3676	3.41042	2.21214	2.2507	2.04906	1.43299
ALK	0	0	0	0	0	0	0	0	0	0	0	0	0	0	0	0	0	0	0	0	0	0	0	0	0	0	0	0	0	0	0.068897	0	0	0	0	0	0.065795	0	0	0	0	0	0	0	0
ALKAL2	0	0	0	0	0	0	0	0	0	0.16217	0	0.168214	0.0937662	0.160697	0	0	0	0	0	0	0	0	0	0	0	0	0	0	0	0	0	0	0	0	0	0.176382	0	0	0	0.0245982	0.2516	0	0	0	0
ALKBH1	1.89483	2.37521	1.19952	0.931796	0.777749	1.03057	2.72665	2.06687	1.82662	1.73387	1.57019	1.10756	2.29485	1.7934	0.865265	0.451817	0.980151	0.830224	1.06139	1.9524	0.757354	0.898264	1.78181	1.40826	1.50398	1.97827	2.08257	2.37223	1.41604	1.01603	1.04333	2.82872	2.62375	2.70343	2.59057	4.12269	4.54672	2.40918	3.98715	1.23907	1.66511	0.913177	0.630891	1.79765	1.4329
ALKBH2	0.522231	0.304087	0.627056	0.323052	1.28154	0.503392	1.7779	1.1396	1.22968	1.40915	0.421581	0.692306	0.238947	2.6715	0.423201	1.28281	1.04423	0.389513	1.36978	0.40928	1.43904	0.501832	0.687307	0.448261	0.893786	0.726258	0	0.752773	0.399587	0	0.546118	0.312489	0.175437	1.49114	0.463019	1.0362	0.676967	1.81464	1.19224	0.0834265	0.302812	1.22584	0.601887	0.180289	0.415646
ALKBH3	5.71041	2.94072	1.16652	1.65212	2.22747	1.59528	5.2192	2.25844	2.17511	4.46465	4.08863	2.65991	3.3443	2.61838	3.20811	4.16155	2.61896	1.66559	1.5316	3.41776	2.81768	3.20421	2.77956	5.88429	2.27949	1.92921	0.857534	2.84246	4.98315	2.04265	2.30294	2.15571	2.8006	3.30163	2.18765	2.80213	1.13855	4.68982	6.16423	2.08858	2.28752	1.56575	2.10185	0.966994	2.88513
ALKBH4	138.296	77.933	77.5465	77.5488	67.9018	81.3514	61.6487	72.4964	69.3207	64.5074	71.1026	75.4149	63.557	59.684	59.3112	67.6713	60.5642	79.8957	77.7715	40.5656	55.5799	68.1408	70.9251	73.384	59.1519	55.6385	69.9127	61.7473	61.7552	62.7268	64.1392	43.9756	43.2569	58.4143	45.8435	46.2148	51.5402	53.1114	37.7492	88.0678	50.5474	90.3411	76.4208	63.7578	63.4449
ALKBH5	53.6964	59.5825	63.2384	63.3026	47.6354	64.2468	42.6119	61.3958	49.288	45.4177	58.9908	60.1702	55.8539	57.6032	48.0458	64.2485	60.8258	59.823	62.0595	48.8332	62.7399	59.4843	66.6601	64.5326	57.1479	61.7843	55.7479	51.6451	63.3074	66.7214	65.4717	45.0833	52.3473	58.9522	53.7659	56.7094	55.2691	53.7501	46.7959	54.6419	54.1617	35.18	61.4558	51.025	65.2897
ALKBH6	4.83509	7.97713	5.67731	3.43036	7.47116	7.23949	2.93196	6.56798	8.55946	3.93519	12.2081	3.83902	9.81734	6.04665	3.56898	9.35187	4.15274	4.28272	3.5958	6.43311	6.45752	6.50486	8.24299	5.41533	5.41012	4.31376	3.4037	1.79478	3.53792	9.52842	3.99684	2.16094	4.53375	3.61505	1.84963	2.5797	0	4.17145	4.00162	9.29088	9.03282	5.13975	5.01949	10.1712	5.3017
ALKBH7	63.2421	95.6307	94.7745	63.2749	99.4392	111.507	104.201	76.6344	75.2253	81.2796	89.1837	77.4361	77.8275	64.6091	67.3737	71.6976	79.7052	99.6453	71.2742	59.0961	67.195	77.595	59.9319	75.9164	66.755	60.3239	66.2475	57.5263	56.8012	80.356	68.0611	36.5158	52.9624	69.2193	45.5596	52.7408	44.1522	57.8223	35.9619	96.4767	59.293	70.1649	83.783	67.108	57.9786
ALKBH8	0.0153135	0	0	0	0.197809	0	0.346592	0.0675602	0	0.338682	0.196167	0	0	0.302721	0.153568	0	0.579152	0	0.300502	0.235725	0	0	0	0.0542137	0.194389	0.0925175	0	1.10379	0	0	0	0.0700983	0	0	0.748742	0	0	0.2373	0.702976	0.255745	0.0657045	0.0813518	0.0911147	0.0766511	0.195091
ALMS1	0.059638	0	0.298895	0.135771	0.0681227	0	0.0599791	0.325347	0.230289	0.583014	0.196884	0.403293	0.198091	0.278062	0.220201	0.217511	0.213036	0.279178	0.30945	0.574789	0.314889	0.33601	0.193507	0.242112	0.154821	0.403921	0.0445256	0.338586	0.268687	0	0.217675	0.14927	0.149276	0.0415177	0.0105048	0.395159	0.497626	0.14752	0.916791	0.0532787	0.377983	0.0398605	0.0282295	0.338206	0.252744
ALOX12	0.27135	0.305346	0.441515	0.183822	0.159047	0.240491	0.252722	0.478135	0.143553	0.218361	0.530082	0.218734	0.269461	0.158191	0.24697	0.238848	0.206382	0.458884	0.503616	0.164751	0.172643	0.357232	0.299002	0.336211	0.423739	0.197495	0.462661	0.103272	0.501352	0.379997	0.372067	0.664422	0.540368	0.328859	0.18338	0.2778	0.392504	0.188829	0.554164	0.211538	0.239261	0.245773	0.439448	0.340836	0.183511
ALOX12B	0	0	0	0	0	0	0	0	0.091613	0	0	0	0	0	0	0	0	0	0	0	0	0	0	0	0.0860818	0	0	0	0	0	0	0	0	0	0	0	0	0	0	0	0	0	0	0	0
ALOX12E	0	0	0	0	0	0	0	0	0	0	0	0	0	0	0.187481	0	0	0	0	0	0	0	0	0	0	0	0	0	0	0	0	0	0	0	0.096602	0	0	0	0	0	0	0	0	0	0.046994
ALOX15	23.3378	0.312963	13.0895	10.2028	5.48044	5.35075	19.4531	13.5605	11.1433	8.04726	62.3383	31.0483	19.9511	12.9149	8.6053	4.46731	6.12092	4.99355	6.22906	8.85256	4.34953	15.7955	9.42052	6.36358	14.7041	6.43407	5.17129	8.87458	9.716	6.07841	13.6184	0.940533	10.3552	13.7953	15.0283	9.81427	37.1106	11.8092	9.95136	10.4225	0.775856	1.02396	3.11433	8.6015	2.17125
ALOX5	51.2224	0.878109	10.0681	12.1227	5.60319	8.55595	21.2485	14.445	9.64438	5.44063	56.888	20.7766	22.1878	10.0915	9.1266	4.41631	6.22434	6.24575	4.92114	8.02932	4.15604	22.9517	14.4337	8.78971	12.4422	8.70291	6.13028	11.0071	6.797	6.28241	13.2018	2.04922	17.0274	11.4302	17.2908	10.5317	26.5972	11.9269	3.92213	10.6685	1.35347	0.978064	3.60496	5.56354	2.58853
ALOX5AP	140.808	107.308	75.3982	122.396	85.8235	52.6735	139.951	99.295	96.5691	82.1602	215.75	87.534	109.974	73.6587	121.6	57.4839	87.6616	65.3715	115.53	85.9664	104.933	113.341	109.381	87.5407	105.433	143.485	61.1487	131.062	74.1897	83.0246	124.511	589.317	72.3756	110.216	99.4575	70.9309	115.857	99.6206	70.6343	106.838	71.1126	53.4599	71.9708	100.326	85.0427
ALPK1	0.202698	0.188171	0.80966	0.585796	0.773684	0.149402	2.15481	0.422487	0.913643	1.77781	0.702367	0.831074	0.725106	1.13859	0.732453	0.21389	0.418123	0.121273	1.34257	0.588653	1.09527	0.297215	0.326823	0.492962	0.466199	0.919523	0.571125	0.905535	0.483979	0.311611	0.535415	2.54482	0.299412	0.552954	0.337863	0.323972	1.40863	0.358079	5.06138	0.196088	0.584271	0.134652	0.313874	2.16829	0.578469
ALPK2	0.270913	0.146098	0.27421	0.118533	0.12598	0.0479904	0.202867	0.0311769	0.130882	0.252858	0.314109	0.256211	0.136219	0.0867394	0.147115	0.135662	0.236404	0.115238	0.196263	0.269154	0.0956221	0.230177	0.191802	0.0437637	0.203579	0.107134	0.0929938	0.256103	0.185934	0.0566499	0.113333	0.121124	0.0383758	0.0787888	0.0168455	0.162391	0.196781	0.180915	0.270179	0.0189458	0.0958485	0.0400657	0.0200678	0.216392	0.0660039
ALPK3	0.183352	0.249682	0.242211	0.101334	0.855085	1.2053	0.266951	0.328882	0.267149	0.455313	0.406166	0.315347	0.383952	0.186376	0.292015	0.308629	0.201052	0.17896	0.190811	0.366975	0.180043	0.417565	0.250605	0.323037	0.344632	0.580384	0.163183	0.369733	0.472535	0.183341	0.349056	0.636212	0.143024	0.364447	0.107621	0.238999	0.179822	0.440596	0.595935	0.105131	0.44011	0.11577	0.333467	0.222467	0.639762
ALPL	0.12569	4.07542	0.913995	0.981874	0.987787	2.6237	2.62712	2.07889	2.09342	1.82689	1.26161	1.4227	1.64683	1.65622	1.76932	0.54534	1.04228	0.236648	5.1286	2.30419	0.952342	1.87128	2.87743	2.80695	3.39856	8.02562	1.99794	2.97955	2.26827	1.61048	5.75293	93.2809	1.04854	2.72048	2.88921	0.766424	2.81461	6.35172	2.44012	1.16215	1.47462	0.314019	4.47947	1.13607	11.4914
ALS2	0.134333	0	0.151938	0.140192	0.608232	0.474956	0.460171	0.0826384	0.556144	0.254969	0.524611	0.642314	0.470677	0.461291	0.320768	0.256991	0.132503	0.0205956	0.252932	0.767791	0.569971	0.231273	0.112328	0.338558	0.134813	0.355817	0.0530365	0.435045	0.300837	0	0.328134	0.348874	0.299055	0.149017	0.140374	0.389134	0.697708	0.194412	0.784809	0.106095	0.441028	0.331169	0.0206388	0.223796	0.232052
ALS2CL	0.0175198	0	0.00493946	0.0223916	0.0402497	0	0	0	0	0.0579766	0	0	0.0267541	0.0305937	0	0.0231513	0.0178238	0.05158	0	0	0	0.0894823	0.0507983	0.114768	0.0117061	0.0244509	0	0	0.0348718	0.0705545	0.052066	0.0233069	0.0540134	0	0	0.00527683	0	0	0.0384217	0.0249929	0.0867967	0.0424134	0.0827633	0.259015	0.0572635
ALS2CR12	0	0	0	0	0	0	0	0	0	0	0	0	0.0294927	0	0	0	0	0	0	0	0	0	0	0	0	0	0	0.0095815	0	0	0.0182983	0.0310763	0	0	0	0	0	0.00834585	0.113349	0	0	0	0	0	0
ALX3	0	0	0	0	0	0	0	0	0	0	0	0	0	0	0	0	0	0	0	0	0	0	0	0.419032	0	0	0	0	0	0	0	0	0	0	0	0	0	0	0.057408	0	0	0	0	0	0
ALYREF	38.2309	37.6161	27.4368	31.516	25.6845	31.4866	29.8855	30.1858	35.676	30.9171	29.9733	23.459	29.5258	27.0005	34.6933	27.5781	37.4775	36.8438	26.7891	30.1945	31.7643	39.3449	31.3587	31.0127	27.1666	27.0156	22.9389	25.5793	26.6618	29.356	34.8808	18.2478	28.3326	30.9854	28.2335	35.4536	23.6067	41.0894	29.9244	43.5368	38.5457	25.8593	39.1682	43.006	36.6527
AMACR	1.63482	1.15745	0.156946	0.314345	0.598791	0	3.81651	1.12013	0.570449	1.16029	1.66073	1.94422	1.69666	1.28955	0.852826	1.96656	0.390653	0.231861	0.592304	2.35988	0.301605	1.13091	3.03948	0.356537	0.913632	1.82976	1.32391	1.24109	1.11475	1.35035	1.32192	1.58271	0.905518	2.14423	2.17624	3.01496	3.85795	2.49341	2.53179	3.26414	1.69006	0.653024	1.22725	3.07861	1.45026
AMBN	0	0	0	0	0	0	0	0	0	0	0	0.029073	0	0	0	0	0	0	0	0	0	0	0	0	0	0	0	0	0	0	0	0	0	0	0	0	0	0	0	0	0	0	0	0	0
AMBP	0	0	0	0.268225	0	0	0	0	0	0	0	0	0	0	0	0	0	0	0	0	0	0	0	0	0	0	0	0	0	0	0	0	0	0	0	0	0	0	0	0	0	0	0	0	0
AMBRA1	12.6396	16.2677	14.9719	19.1435	14.4208	13.2499	12.48	18.4145	18.1184	17.5885	17.0919	16.5969	14.8687	18.8684	16.4622	20.2124	18.6013	16.5381	19.3654	20.1142	17.7762	20.3	19.2603	20.6439	17.2402	19.4184	14.3644	18.9909	20.194	20.1053	19.7821	13.1742	15.3041	18.3255	14.4125	18.333	18.9368	17.7769	15.9046	16.4981	21.0809	10.9592	16.5636	21.4271	24.0239
AMD1	1.67925	2.05238	1.65948	1.69125	5.25265	1.32572	7.66029	3.51298	4.49003	8.31541	3.22361	2.96302	5.23611	5.47364	3.45352	2.96103	4.08102	1.6223	5.00546	5.59914	3.73433	5.32519	3.15881	3.33808	2.96812	4.63039	1.86724	3.48052	3.23505	3.77101	3.84123	4.89873	4.0534	3.03021	1.89416	4.43602	6.96406	5.08829	12.7178	2.99817	4.4368	1.23638	2.13941	5.69228	3.92043
AMDHD1	0	0	0	0	0	0	0	0	0	0.141688	0	0	0.00749353	0	0.0291914	0	0	0	0	0	0.0270462	0	0.0546402	0.0429258	0	0	0	0	0	0	0	0.0517547	0.112487	0	0	0	0.123598	0	0.193115	0.00491723	0.0432266	0	0	0.045423	0.0570886
AMDHD2	66.6954	110.44	84.4318	74.8883	98.8725	94.3707	67.9851	102.695	82.3446	79.6357	86.0091	80.9978	68.3535	60.8381	56.9138	69.0334	66.151	58.889	96.5591	58.7769	72.4469	68.276	71.5479	79.5709	61.1431	68.7981	80.6534	72.056	61.3658	66.4731	86.2768	44.9867	50.9406	70.6144	52.529	47.5211	58.9197	63.7276	47.2008	87.3886	61.6623	86.1854	87.8262	101.839	78.2009
AMELX	0	0	0	0	0	0	0.073235	0	0	0	0	0	0	0	0	0	0	0	0	0	0	0	0.042153	0	0	0	0	0	0.055969	0	0	0	0	0	0	0	0	0.00864	0	0.019615	0.035714	0.03605	0.039366	0	0
AMER1	0.369637	0.179019	0.78559	0.543336	0.523658	0.450462	0.550708	0.596568	1.16179	1.35623	1.1095	0.911953	0.846325	0.996303	0.808405	0.450068	0.371723	0.691007	0.923922	0.849014	0.783968	0.817078	0.481589	0.564421	0.387602	0.797844	0.455395	0.498054	0.918945	0.589203	0.658234	1.4705	0.427578	0.415751	0.65978	0.826839	2.17623	0.748458	1.6105	0.338328	0.879032	0.111298	0.352487	0.996692	0.716498
AMER2	0	0	0	0	0	0	0	0	0	0	0	0	0	0	0	0	0	0	0	0	0	0	0	0	0	0	0	0	0	0	0	0	0	0	0	0	0	0	0	0	0	0	0	0	0
AMFR	9.10136	6.48953	5.84542	6.58491	4.12251	7.98265	13.9415	8.22617	7.64424	10.2556	9.37037	10.3643	13.097	10.8502	7.25841	7.07524	8.90277	7.17414	8.93869	10.9406	8.22897	7.90871	11.017	11.6443	10.6471	9.74017	8.07845	12.3612	14.3004	8.34031	7.64038	9.70977	9.0571	10.4952	10.1988	13.2778	18.1651	15.2364	19.963	6.22983	7.54561	2.60226	5.75567	10.0313	9.84274
AMH	0.23518	0.282191	0.754734	0.161945	0.175292	0	0.442268	0.645629	0.573138	0	0.795329	0.280075	0.251897	1.16036	0.295257	0.66612	0.514367	0.571634	0.428395	0.475172	0.835895	0.73112	1.34414	0.764314	0.811909	0.326399	0.434587	0.759225	1.05332	0	0.180524	0.093382	0.821755	0.386956	0.781659	0.288663	1.36817	0.43324	0.514945	1.22543	0.631397	0.863078	0.414662	1.12802	1.45143
AMHR2	0	0	0	0	0	0	0	0	0.125908	0.369233	0	0	0	0.108827	0	0	0	0	0.258235	0	0.0509806	0	0.146109	0	0	0.115772	0.30566	0	0	0	0	0	0	0	0	0	0.127188	0	0.43268	0	0.0885371	0	0	0	0
AMIGO1	0.802016	0.745957	0.639637	0.906677	0.472391	0.517659	0.567219	0.871512	0.604789	0.479664	0.452146	0.847184	1.07233	1.09313	0.932795	0.624336	0.257495	0.125702	1.44213	1.21029	0.706665	0.837848	1.20287	0.854299	1.00233	0.785261	0.811545	0.769229	1.43357	1.20095	0.387028	0.714108	0.966943	1.05233	1.09325	1.77628	0.086989	0.621321	1.1614	0.709816	0.552853	0.210864	0.579827	0.830045	0.940594
AMIGO2	0.186172	0	0.238031	0	0	1.00865	0.378714	0.482463	0	0.657881	0.244225	0.504195	1.15034	0.354028	0.790228	0.238637	0.195674	0.560955	0.17117	1.07211	0.564473	0.687384	0.753447	0.404325	0.328964	0.175508	0	0.268159	0.834598	0.438007	0.255173	0.251636	0.320958	0.411846	0.098146	0.362617	0.804869	0.547531	1.35071	0.469928	0.473353	0.189402	0.1643	0.732668	0.367423
AMMECR1	0.265485	0.047983	0.176705	0.133216	0.69642	0	0.415767	0.0930566	0.294569	0.395777	0.207911	0.45192	0.326332	0.834282	0.354257	0.203831	0.24859	0.243686	0.436514	0.988651	0.495737	0.217219	0.26724	0.7292	0.416661	0.48225	0	0.405236	0.363603	0.108544	0.702903	0.853975	0	0.149066	0.213445	0.782658	1.17458	0.41474	1.50821	0.150554	0.504516	0.103224	0.0868767	0.454399	0.443349
AMMECR1L	0.806305	0.634537	0.993242	0.659891	0.928847	0.681115	0.872713	0.9734	1.24415	2.2136	1.17542	1.18486	1.29595	1.87457	0.797323	0.714895	1.08205	0.673302	0.922051	1.74019	0.703306	1.494	1.3328	1.09221	0.881549	1.11212	0.343888	1.44936	1.6885	1.02393	1.24565	1.13158	0.654602	0.871466	0.516021	2.03573	1.58434	1.18908	2.69551	0.687575	1.08471	0.128197	0.600279	1.09543	1.16869
AMN	6.45297	5.1019	3.58189	6.66396	16.3943	26.1972	3.75349	13.2093	7.3597	10.3572	2.81252	4.21153	14.9716	4.954	1.20121	16.4688	6.36914	21.676	5.43329	4.91685	5.6477	5.15527	6.71638	7.30523	3.46335	4.14543	5.24639	3.16278	3.13181	16.0646	2.65212	2.35271	9.953	2.8599	4.48069	0	5.11222	8.28619	6.30434	2.69641	3.55311	3.93979	9.87243	0.695591	9.90717
AMN1	0.0648193	0.24775	0.14594	0	1.15858	0	1.23061	0.541649	0.147308	2.12955	1.35488	0.721253	1.2837	0.954636	0.70266	0.7684	0.0385134	0.894153	0.470716	0.688715	0.308363	0.285137	0.200668	0.168321	0.399541	0.604913	0.815934	1.24681	0.489607	0.183337	0.426347	0.0378275	1.13823	0.360839	0.642391	0.598337	2.86341	0.48889	5.1057	0.289839	0.456134	0.0811138	0.300968	1.64922	0.791815
AMOT	0.0554519	0.0824938	0.152898	0.0796568	0.140276	0	0	0.088515	0.038674	0.391197	0.119888	0.361361	0.0170032	0.154574	0.043018	0.0537305	0.131311	0.0431026	0.215821	0.326301	0.130601	0.125887	0.0955858	0.106437	0.128575	0.262713	0.122855	0.149285	0.152138	0.105908	0.19506	0.119255	0.0867807	0.197854	0.0476318	0.137893	0.0679862	0.188156	0.175554	0.0689404	0.177635	0.0583657	0.139498	0.107043	0.135255
AMOTL1	0.0669507	0	0.143945	0.0272033	0	0	0.0270588	0.266915	0.0911277	0.159977	0	0.639354	0.170426	0.128183	0.403704	0.56592	0.291436	0.150524	0.0165669	0.215545	0.200969	0.0996858	0.30552	0.114869	0.214372	0.0715519	0.112994	0.0567063	0.138997	0.221611	0.0751119	0.152169	0.0395	0.0944675	0.146512	0.15892	0	0.158962	0.314394	0.0767469	0.177516	0.0346698	0.0219104	0	0.0260788
AMOTL2	0	0	0	0.218274	0	0.0839815	0.0880503	0	0.0271406	0	0	0	0	0	0.0194379	0	0	0	0	0.0605888	0	0.0999195	0	0	0	0	0	0	0	0.0484372	0	0	0	0.0531054	0	0	0	0.045596	0	0	0	0	0	0	0
AMPD2	5.26883	9.06239	6.50289	7.8765	8.45619	8.17999	4.8106	10.3683	8.92863	7.84478	9.64902	8.42126	5.79016	9.08995	9.89803	9.88858	9.48297	8.86569	9.85527	9.19486	10.0493	10.2845	10.3846	12.6201	10.5414	12.2712	9.22506	11.8613	13.1522	10.7618	9.68928	16.274	7.68436	9.60272	6.57693	8.54066	14.3246	9.29524	7.74742	10.8904	14.0349	8.3292	12.263	15.2464	15.996
AMPD3	3.05007	0.16586	2.18036	4.02035	1.41511	1.2439	6.44708	2.8778	4.28074	4.27557	16.1319	6.11302	5.84533	5.00434	5.19324	2.41134	2.24889	1.52134	6.74995	3.78191	2.09904	4.22963	5.27117	3.79258	5.12457	3.83858	1.37999	3.51085	3.95941	4.15044	2.7253	13.2291	1.95914	3.08266	3.52006	3.39771	12.9659	4.04318	6.41574	0.921196	2.84782	0.72686	1.0941	2.16955	2.66075
AMPH	0	0	0	0	0	0	0	0	0.096187	0.13143	0.163833	0	0.028295	0.093455	0	0	0	0	0	0	0	0	0	0.063849	0	0.020724	0	0	0	0	0.076246	0	0	0	0	0	0	0.026612	0.067886	0	0	0	0	0	0.143595
AMT	0.959577	2.9374	2.69465	1.99635	3.97357	4.43959	1.64079	4.16956	1.87193	2.50538	1.3573	3.29803	1.50125	1.97608	2.17482	2.92566	3.45552	4.03269	2.47628	1.92076	3.41924	2.37155	3.51736	2.86282	2.16468	2.86647	1.65784	1.32328	2.98102	3.33847	3.39646	1.20542	1.72048	3.8749	2.03924	4.16613	6.40599	2.71576	8.71027	2.62934	2.5683	2.76863	3.81789	5.95219	7.45949
AMTN	0	0	0	1.50872	0	0	0	0	0	0	0	0	0	0	0	0	0	0	0	0	0	0	0	0	0	0	0	0	0	0	0	0	0	0	0	0	0	0	0	0	0	0	0	0	0
AMY2B	0	0	0	0	0	0	0	0	0	0.301102	0	0	0	0.034336	0	0	0	0	0	0	0	0	0	0	0	0	0	0	0	0	0	0	0	0	0	0	0	0	0.0741842	0	0	0	0	0	0
AMZ1	0.287195	0	0	0	0.372216	0.356123	0	0	0.200872	0.577576	0.447949	0.10418	0.0665878	0.453889	0.674247	0.946827	0.500301	0.129945	0.858698	0.246724	0.179265	0	0.0155371	0.32805	0.330462	0.241907	0.175591	0	0.578469	0.244567	0.423724	0.212475	0	0.428871	0	0.179562	0	0.687307	0	1.14568	0.924636	0.265842	0.417805	0.543885	1.03086
AMZ2	16.4118	13.6176	9.77172	13.1839	12.2679	12.314	19.8114	7.94068	13.4741	11.5382	12.3958	10.7275	17.2293	12.584	15.4455	16.1026	12.7204	7.09614	11.2997	13.0001	10.1505	17.4284	14.4997	13.5484	10.0445	13.2222	10.6427	13.3208	14.8903	13.0054	12.1865	13.6695	16.301	21.6993	17.6653	15.8343	19.091	24.9277	20.909	16.7344	15.8853	6.25143	10.7623	16.8551	13.3886
ANAPC1	0.609658	0.338301	1.95943	0.870136	1.00488	0.684356	1.17996	1.35188	1.13275	1.29987	1.00005	1.87474	1.45002	2.01267	1.89292	1.72578	1.6741	2.31924	1.37795	2.59147	1.20316	2.0208	2.12689	1.51995	1.78755	1.95453	0.638523	2.52049	2.30342	1.13313	1.39195	2.18297	0.781374	0.864538	0.862287	1.16707	3.2027	1.79882	2.83822	0.929707	2.16371	0.656725	1.307	2.73239	1.2641
ANAPC10	0.164813	0.0961771	0.104285	0.124403	0	0	0.437078	0.169093	0.194691	0.587085	0	0.232773	0.266247	0.234406	0.144338	0	0	0	0.0194457	0.165993	0.190794	0.394836	0.173286	0.127969	0.105567	0.195434	0.0816456	0.262123	0.0944814	0.0489773	0.101268	0.199427	0.0823473	0.297389	0.169511	0.194122	0.843468	0.635196	0.572294	0.136541	0.159683	0.148235	0.0585878	0.4113	0.0695754
ANAPC11	31.3012	55.3007	46.4685	46.4842	34.2986	61.3785	44.0422	35.1267	48.4896	39.7149	45.3279	44.4002	36.4493	39.6085	37.5463	46.6878	39.0624	51.4863	43.8868	34.1247	35.8237	39.0358	41.7515	45.6625	40.0474	38.0245	39.4877	36.7056	42.0108	52.8392	42.9591	25.0589	45.4873	44.7267	34.0155	38.2721	43.1707	44.2972	31.8662	42.1206	39.0723	43.6486	47.0191	42.1139	49.1127
ANAPC13	2.49372	0.883201	0.450492	0.704562	0.424639	0.525949	1.58369	0.743165	1.6248	1.56206	2.1935	0.266756	2.50708	1.4322	1.90666	2.2681	1.4702	1.38292	2.11568	2.15288	0.859879	2.13024	1.86771	1.0764	1.06067	1.59256	1.06025	2.35311	0.761716	0.723487	1.23435	2.52442	2.09092	1.74951	1.46189	2.87209	0.720888	2.22701	3.29268	2.73879	2.64552	0.529561	1.41515	3.10082	1.15259
ANAPC15	39.8436	30.8061	20.4625	19.5674	20.9672	21.641	28.1934	29.9833	28.908	27.4843	25.6205	25.0709	25.4773	28.2865	27.8255	21.1082	26.5208	24.1104	24.9487	26.3022	27.1255	28.2635	28.2855	25.8471	21.334	26.1423	29.2881	31.5176	26.0506	21.8141	23.0743	30.3121	31.2684	21.0887	16.6046	28.8433	16.8829	30.6388	16.136	22.3034	26.0424	21.0715	25.0579	20.1641	22.1742
ANAPC16	9.40796	5.58382	4.48328	1.19487	0.75513	3.55875	10.6461	5.10316	5.2685	8.3555	4.3938	4.69503	6.52869	3.96867	6.80489	4.21398	4.95287	3.77686	3.38294	5.23367	3.75434	8.16509	2.5336	4.10151	2.4392	5.00129	2.10253	7.96415	5.92526	3.15348	5.79817	5.53038	6.67168	9.20707	9.22548	8.44157	9.53399	8.1348	13.5106	5.84607	5.95213	2.14346	4.31563	8.138	5.41181
ANAPC4	0.161881	0	0	0.232031	0.164885	0.228733	0.759882	0.346887	0.164821	0.965232	0.219757	1.12065	0.49776	0.447311	0.470134	0.160673	1.44769	1.0537	0.923345	0.789233	0.500178	0.601414	0.737345	0.789362	0.688098	0.820259	0.622263	1.80811	0.27065	0.657802	0.413222	0.680086	0.689075	0.541597	0.638752	1.35902	3.36069	1.08153	4.81155	0.46785	0.623696	0.279981	0.387557	1.68338	0.886254
ANAPC5	1.8604	0.570084	1.86449	1.84932	0.934558	3.53673	1.93362	1.70349	1.9076	3.35178	2.28599	3.08566	1.87741	3.25272	2.21603	2.79784	0.836349	1.7228	1.59992	3.92558	1.56048	2.2126	3.01728	2.73577	1.33665	1.80425	1.74349	2.86159	2.80792	2.59096	1.93488	1.81552	2.07481	1.54415	1.11271	2.32507	6.40749	3.46884	6.30235	1.28019	2.27324	1.29221	1.74779	1.45372	2.27483
ANAPC7	1.77841	0.406527	4.08971	1.46962	2.66911	1.40871	3.78633	3.21753	3.96549	4.38379	3.19479	4.58724	4.54657	5.23392	3.25272	3.18262	3.03973	3.18014	3.00358	6.13506	2.25072	2.61629	3.44844	3.37351	3.81277	4.51937	3.62299	3.42054	3.90464	4.09509	2.57269	2.55872	1.06291	2.22666	2.0106	2.5874	4.89627	4.00012	7.20653	1.62244	2.13139	0.490413	1.25625	3.42117	2.25361
ANG	62.5979	30.2627	37.4265	28.2883	37.9627	25.9938	87.5184	32.2069	44.6721	24.7991	74.2522	64.9809	56.7794	41.8736	38.1855	19.8165	50.6205	31.6698	26.0909	47.9411	39.4599	86.8158	46.4025	51.4178	64.9492	59.9057	33.1349	50.0295	42.2305	35.4669	38.8359	91.3358	69.041	51.3198	110.627	54.7359	68.2573	47.5093	35.2415	66.3409	23.1498	14.3322	28.7612	25.7141	29.157
ANG2	32.2781	15.0927	19.4369	20.7045	8.67852	16.8109	30.569	15.8961	9.63479	17.0714	37.6714	24.4398	40.6876	13.9463	15.2414	11.2341	9.84312	21.561	14.1926	15.1451	16.0862	20.0072	13.3419	29.4917	39.7593	24.5997	27.9394	30.467	33.9147	16.7939	18.6902	20.0051	40.5405	28.2772	62.7303	30.5755	26.6132	26.198	12.5279	40.09	8.80928	5.8849	18.0841	17.483	8.38702
ANGEL1	10.1927	8.15118	8.54754	12.3035	10.1722	8.49279	7.11747	10.8451	9.55863	8.71569	7.73049	11.1254	8.05888	9.87721	7.99516	12.3545	12.0962	11.2831	7.74464	8.49878	9.21741	10.3176	10.3379	8.55354	11.1012	8.40562	7.89382	6.8337	11.1561	9.42407	11.0549	4.84965	7.06842	11.1255	8.16528	10.217	10.6745	7.36944	6.09508	9.49721	8.68384	6.8815	8.56942	7.0498	9.39248
ANGEL2	0.221351	0.248752	1.14127	0.401273	0.443311	0.515866	0.783789	0.357716	0.230853	1.31314	0.34726	0.326632	0.639695	0.842667	0.749571	0.312818	1.00516	0.77275	0.563118	0.69536	0.623307	0.537495	0.367215	1.03894	0.550392	0.636558	0.714021	1.36758	0.433521	0.277322	0.495152	0.453261	0.395773	0.170011	0.55924	0.751018	2.94747	0.448812	3.00038	0.213488	0.458842	0.0682649	0.170041	0.862276	0.653105
ANGPT1	0	0	0	0	0	0	0	0	0	0	0	0	0	0.158568	0.091672	0	0	0	0	0	0	0	0	0	0	0	0	0	0	0	0	0.018429	0	0	0	0	0	0	0	0	0.085608	0	0	0	0.12609
ANGPT2	0	0	0	0	0	0	0	0	0	0	0	0	0	0	0	0	0	0	0	0	0	0	0	0	0	0	0	0	0	0	0	0	0	0	0	0	0	0	0	0	0	0	0	0	0.013859
ANGPT4	0.143111	0.969948	0.661624	1.439	2.17267	1.01832	1.4846	0.389883	0.837561	0.640754	0.297188	0.651728	0.383674	0.720272	0.492919	0.507736	0.348774	0	0.554783	0.62733	0.953021	0.569939	0.533492	0.685421	0.37389	0.367468	1.00827	0.410782	0.539279	0.268945	0.376234	0.362725	0.421379	0.880303	0.257108	0.612744	0.584583	0.050103	0.188366	0.206892	0.104155	0.324391	0.409568	0	0.480487
ANGPTL1	0	0	0	0	0	0	0	0	0	0.041372	0	0.297704	0	0	0	0	0	0	0	0	0	0	0	0	0	0	0	0	0	0	0	0.00979	0	0	0	0	0.12299	0	0.040145	0	0	0	0	0	0
ANGPTL2	0.031241	0	0	0	0	0.059372	0	0	0	0.166815	0.305866	0.102006	0	0.079434	0.095748	0	0	0	0	0.132683	0	0	0	0	0	0	0	0	0	0	0	0	0	0	0	0	0	0.071359	0	0.079247	0.054109	0	0	0	0.128226
ANGPTL4	1.45504	1.08308	0.984998	1.31792	1.46983	0.671445	1.13308	1.49785	1.46418	1.72802	1.4675	1.47968	1.35251	1.28595	1.61949	2.09323	2.02882	3.49912	2.33803	1.1505	3.28654	1.65036	0.952242	2.68149	1.63461	1.24805	3.87386	1.09202	1.80181	3.1044	1.22132	1.86973	2.14949	1.56553	0.890132	1.28092	1.50107	1.94927	1.02435	1.19566	1.25431	0.639587	1.26147	0.23898	1.74412
ANGPTL6	0.310426	0.562269	0.541863	0.234041	0.947629	1.60804	0.894684	0.178219	0.193207	0.585964	0.257146	0.629776	0.410593	0.434934	0.712791	1.40228	0.807236	0.74429	0.412068	0.440259	0.447064	0.291739	0.165126	0.405159	0.826777	0.617449	0.467306	0.991054	0.976807	0.822116	0.413224	0.570702	1.0612	0.63624	0.452092	0.243165	0.64881	0.772741	0.537088	0.64977	0.955584	0.710897	0.762701	0.82633	0.874991
ANGPTL7	0	0	0	0	0	0	0	0	0	0	0	0	0	0	0	0	0	0	0	0	0	0	0	0	0	0	0	0	0	0	0	0	0	0	0	0	0	0	0	0	0.032638	0	0	0	0.031657
ANGPTL8	0	0	0	0	0	0	0	0	0	0	0	0	0	0	0	0	0	0	0	0	0	0	0	0	0	0	0	0	0	0	0	0	0	0	0	0	0	0	0	0	0	0	0	0	0
ANHX	0	0	0	0	0	0	0	0	0	0	0	0	0	0	0	0	0	0.249302	0	0	0	0	0	0	0	0	0	0	0	0	0	0	0	0.021889	0	0.079154	0	0	0	0	0	0	0	0	0
ANK1	0.0345007	0.0701687	0.174505	0.0262723	0.089333	0.503705	0	0.206802	0.141097	0.406273	0.166027	0.0600562	0.106756	0.00528223	0.328155	0.112258	0.0773763	0.0369037	0.411791	0.135559	0.0719603	0.116745	0.0732444	0.0546267	0.253945	0.0273706	0	0.0797651	0.746343	0	0.154549	0.0514172	0	0.176361	0.00277884	0.114862	0	0.108513	0.0465065	0.0966816	0.210742	0.161673	0.143841	0.368386	0.683867
ANK2	0.0237955	0	0.0338558	0.059333	0	0	0	0	0	0.00273716	0	0.0966708	0.0555108	0.0798372	0.0199791	0	0.0643788	0	0	0.0164372	0	0	0.0178386	0	0	0.0334141	0.0477611	0.0645451	0	0.0128469	0	0	0	0	0.0326274	0	0	0	0.0580355	0.0118303	0.015928	0	0	0	0.00470856
ANK3	0	0	0	0	0	0	0	0	0	0.01806	0	0.0425535	0	0	0.0103379	0	0	0	0	0	0	0	0	0	0	0	0	0	0	0	0.0269876	0.020569	0	0	0	0	0	0.0371667	0	0	0	0.00273027	0	0.0430976	0
ANKDD1B	0	0	0	0	0	0	0	0	0	0	0	0	0	0.03354	0	0	0.224162	0	0	0.087038	0	0	0	0	0	0.009838	0	0.011674	0	0	0	0.033805	0	0	0	0	0	0.019136	0.06969	0.045632	0.085548	0	0	0	0.007687
ANKEF1	0	0	0	0	0	0	0.109435	0	0	0	0	0	0	0	0	0	0	0	0.0355375	0	0	0	0	0	0	0	0	0	0	0	0	0	0	0	0	0	0	0	0	0	0	0	0	0	0
ANKFY1	1.59585	0.818384	4.21805	2.76997	3.95421	5.59476	6.8665	3.8739	4.39655	7.50501	6.8723	6.15745	5.69274	4.54827	4.9213	3.74536	3.31434	2.57962	7.53286	5.77823	5.01513	4.02338	4.34372	3.32135	4.56423	8.82819	3.57173	6.59599	4.62157	3.68038	3.3351	23.7561	1.85796	3.45248	2.84208	3.2017	7.91057	4.05137	14.9211	1.52027	3.23368	0.868593	2.13617	4.57047	4.22714
ANKH	0.694022	0.431654	0.568906	0.731935	1.007	1.75919	0.809199	0.61655	0.911793	1.90742	0.308314	2.08443	0.839254	0.763708	0.754611	0.927179	1.47442	1.33977	1.09681	1.68217	1.34715	0.897932	1.23467	0.862962	0.958867	1.11821	0.900787	0.79411	3.27456	1.34625	0.680684	0.663618	1.29934	1.6461	1.08004	2.80497	2.00344	2.48385	3.85224	0.78145	0.944245	0.594827	0.916724	1.34848	1.83091
ANKHD1	0.935933	0.441751	2.96171	1.84755	3.31779	1.57922	2.18019	1.91582	2.27942	3.76124	2.67497	3.91214	2.24035	4.24213	2.23421	1.5827	1.49525	2.19423	2.43222	3.3216	1.89672	1.96007	1.87721	2.32752	2.09705	4.04283	1.60841	2.89195	2.25061	1.3972	2.31132	2.67999	1.08241	1.25062	1.36405	2.1444	3.85675	1.5901	5.41999	0.709635	2.55025	0.389062	0.61717	1.32769	2.52525
ANKIB1	0.179326	0.1421	0.259527	0.575219	0.495373	0.662104	0.795701	0.344673	0.656597	1.75852	1.22546	0.78775	1.02943	1.82537	0.631924	0.610385	0.582359	0.944725	0.922132	1.39394	0.567874	0.450556	0.328085	0.785927	0.468072	0.733981	0.164288	1.09142	0.397685	0.475812	0.676557	0.823633	0.220872	0.197266	0.256054	0.915633	2.426	0.766209	2.32949	0.607093	0.666392	0.272732	0.305398	0.817724	0.970267
ANKLE1	2.26275	1.39469	2.47865	1.70088	2.83312	1.48953	1.60863	2.65941	1.62529	1.85025	3.38869	2.08741	3.16279	2.19691	1.74013	2.81386	3.61554	4.30667	1.87398	2.0966	2.98316	2.25778	2.5395	1.29028	2.14922	3.34089	2.63939	1.87446	3.19999	4.01881	1.68791	1.02472	1.68628	3.00824	3.50445	2.36953	3.58901	2.21693	2.44407	2.72504	2.61105	2.41622	2.35428	2.20154	3.30103
ANKLE2	0.826364	0.749246	3.36522	1.0659	3.27537	2.9385	3.75424	1.58502	4.71478	6.61299	3.28743	4.26646	4.22044	4.2584	4.04378	3.32802	2.87914	3.55295	4.36208	4.8011	3.66434	3.56441	2.65178	3.63744	4.05304	5.10187	2.05268	4.1265	3.59926	2.68358	3.17127	4.80413	1.55443	2.64679	2.16631	3.88835	4.22515	3.49603	10.2465	1.62973	3.65062	0.592408	1.64615	5.09971	2.57884
ANKMY1	0.123024	0	0	0	0	0	0	0	0	0.334527	0	0	0	0	0.023055	0	0	0	0.111626	0	0.04328	0	0.045283	0	0.00807	0.087595	0	0	0	0.13947	0.056899	0	0	0.119076	0.05828	0	0	0.108977	0	0.245038	0	0	0.07285	0.233145	0
ANKMY2	0.127954	0.0922429	0.98939	0.170276	0	0.311294	0.578693	0.347622	0.313964	1.39353	0.545168	0.228534	0.563464	0.363996	0.664874	0.547461	0.986023	0.448681	0.409733	0.829561	0.48877	0.631741	0.34607	0.0925999	0.544339	0.479153	0.357297	0.199041	0.111813	0.12836	0.433238	0.748318	0.456189	0.283431	0.453442	0.342941	1.02996	0.644612	1.78445	0.0524365	0.171569	0.128618	0.134098	0.0985382	0.516234
ANKRA2	0.657755	1.12448	1.07598	0.340406	0	0.530277	0.829624	0.82464	1.43344	1.70745	1.84889	1.94377	2.18497	1.74364	1.42565	0.598034	2.00647	1.11568	1.00537	1.91746	0.584968	0.61477	0.751884	0.708673	1.19093	1.60912	0.277987	0.630954	2.20035	1.53247	0.291553	1.3698	1.23293	1.47711	1.84779	1.61171	3.29435	1.86446	4.37026	1.17746	0.53142	0.551454	0.700564	3.19859	1.12624
ANKRD1	0	0	0	0.283045	0	0	0	0	0	0.348151	0	0	0	0	0	0	0	0	0	0	0	0	0	0	0	0	0	0	0	0	0	0	0	0	0	0	0	0	0	0	0	0	0	0	0
ANKRD10	8.02013	9.24062	7.37832	7.03897	6.63795	5.83816	11.7169	8.43887	9.62371	9.66883	7.32528	7.80496	10.8126	8.74495	10.6526	10.461	12.8097	9.1388	9.01265	10.8663	7.76903	13.2413	12.989	10.7832	10.0759	11.4302	8.8475	10.1744	9.64708	10.9076	9.54287	5.53627	8.97183	12.2409	10.7526	15.0732	14.4009	13.7627	17.2383	12.0741	11.0948	5.21894	11.4229	14.221	14.5264
ANKRD11	2.11324	1.55016	4.945	4.79587	6.34222	4.28867	6.35648	5.12371	6.67135	9.4937	7.07515	9.00616	6.23166	6.21629	4.70148	2.92359	4.21194	4.71367	7.32229	7.19877	5.83327	4.5084	3.40049	5.34021	5.09178	7.65744	3.98327	5.2836	4.43301	4.12039	4.84794	8.68772	2.528	2.93543	3.61552	4.97656	15.0681	4.14914	18.9961	3.12687	7.83285	1.92715	2.66024	9.12708	8.60132
ANKRD12	0.205913	0.106755	1.32771	0.57498	1.50397	0.692178	1.93824	0.953067	1.24449	3.59207	1.8727	1.66099	1.61956	2.29807	0.97458	1.0403	0.539613	1.07273	1.43482	1.89694	1.0823	0.50444	0.72285	0.898773	0.620901	1.06487	0.785219	1.83225	0.550318	0.536209	1.24312	1.09899	0.689756	0.324158	0.651503	1.49878	5.4393	0.956404	8.56858	0.493731	1.18158	0.150641	0.430404	2.06593	1.25047
ANKRD13A	7.57198	2.67965	12.7183	8.28605	13.9649	12.3609	12.6403	10.5985	13.3584	14.8753	14.9503	19.4559	12.9894	18.144	11.8675	12.5709	11.1683	10.1802	15.123	20.8191	11.4346	12.5816	12.5153	13.2417	13.8866	18.2579	10.1416	13.4994	14.863	11.8533	14.4845	17.9537	7.66099	8.48577	7.44993	12.4406	19.9116	16.3062	19.6593	5.72434	11.1586	3.16294	5.29177	11.0129	11.8851
ANKRD13B	0	0.188537	0.300815	0	0	0	0.518311	0.244598	0.537948	1.17531	0.089969	0.66882	0.282707	0	0.19994	0.560984	0.12406	0.433998	0.27052	0.30063	0.238423	0.288262	0.691764	0.429257	0.474762	0.170144	0.265645	0.612352	0	0.274241	0.2418	0.262596	0.202249	0.568168	0	0	0.26135	0.151808	0.061879	0.814347	0.72163	0.341054	0.706919	0.804926	0.960239
ANKRD13C	0.608428	0.377762	0.319395	0	0	0.198132	0.337769	0.031919	0.367316	0.918779	0.36734	0.528641	0.583799	0.089013	0.15405	0.150063	0.324957	0.234265	0.410631	0.899421	0.128353	0.557978	0.106947	0.384368	0.581013	0.419369	0.448854	0.787405	0.193413	0.404795	0.527733	0.905658	0.535662	0.019302	0.156783	0.448364	0.400805	0.131987	1.70442	0.633461	0.395924	0.059202	0.133106	0.775151	0.228835
ANKRD13D	20.3617	15.8444	21.3473	16.455	26.5556	25.406	14.149	23.8997	20.2909	14.2996	38.7462	25.5067	18.1943	12.4861	15.4615	18.0315	17.5697	19.0102	16.9892	11.2311	15.67	19.8201	19.9382	15.6736	14.7708	15.9785	16.258	16.9887	10.6137	16.5037	18.6069	13.3383	13.6391	14.9849	10.425	12.3567	20.3061	12.9554	9.11857	18.7282	12.4874	11.0093	21.626	17.8893	21.286
ANKRD16	4.8223	6.45513	8.07928	7.43417	6.26043	8.16816	4.79659	6.49114	4.31476	5.24668	6.21089	7.44088	5.53524	6.04346	3.84043	7.89861	3.56543	7.27181	5.4128	5.12379	5.17565	6.75762	7.36911	5.76417	5.18925	4.34584	7.36138	3.12414	4.34475	8.37686	5.58101	2.15398	4.76901	4.05833	2.73822	2.79602	3.08622	5.58815	3.7337	7.65396	5.95487	5.87592	7.27085	5.05929	4.85217
ANKRD17	0.417008	0.3661	1.45555	1.18981	1.08301	0.443603	1.4357	2.01407	1.44244	2.22984	1.87046	1.86224	1.40788	2.32457	1.51094	1.52246	2.3387	1.06759	2.32198	2.73973	2.14187	1.518	0.997869	1.57831	0.845991	2.39062	1.53396	1.86705	1.19745	1.28023	1.69278	1.61723	1.06323	0.836077	0.632986	1.77539	2.68815	0.995201	3.77629	0.631954	2.03424	0.343219	0.487348	1.72563	2.03781
ANKRD2	1.87956	1.05513	0.708681	1.26304	2.4883	4.79787	0.75683	1.53116	0.722702	4.73719	2.41594	0.885144	0.688627	0	1.42844	1.49892	0	0.511648	0.878536	0.717354	0.892386	0.472479	0.390882	1.39794	0.5095	1.12911	0	0	0	0.926128	1.10322	1.02266	0.89061	0.996063	1.49023	1.18928	0	0.590008	0.954503	1.40208	1.09488	0	0.540498	0.276737	0.940978
ANKRD22	0.431014	0.366123	0.119162	0.152654	0.90237	0.327321	1.13475	0.295082	0.276334	1.07669	1.25742	0.441	0.565191	0.419844	0.385144	0.0675365	0.259168	0.131767	1.0123	0.302823	0.658351	0.246718	0.591841	0.195166	0.229473	0.535457	0.198131	0.746142	0.278806	0.28548	0.0666803	2.59802	0.452359	0.471736	0.20355	0.501754	0.239888	0.677741	1.15312	0.312247	0.199274	0.116032	0.329726	0.678157	0.530231
ANKRD23	0.627974	0.84894	0.511471	0.360378	0.80924	6.68779	0.785514	0.908627	0.155415	1.75719	0.644702	0.318751	0.706044	0.52497	0.406685	1.12838	0.787765	0.480946	0.540262	0.564258	0.422351	0.789546	0.646803	0.738848	0.363395	0.673669	1.06602	0.908943	0.448969	0.391682	0.508979	0.268964	0.945032	1.19679	0.944523	0.817845	0.871807	0.952195	1.46537	0.501739	1.00505	0.884339	1.26282	1.48816	1.06859
ANKRD24	0	0	0	0	0	0	0	0	0	0	0	0	0	0	0	0	0	0	0	0.0411208	0	0	0	0	0	0	0	0	0	0	0	0	0	0	0	0	0	0.0189471	0	0	0	0	0	0	0
ANKRD26	0	0	0.0326738	0.0786019	0.526946	0	0.056111	0.221436	0.28007	0.516168	0	0.0670445	0.120745	0.195761	0.0780788	0	0.125961	0	0.124411	0.649467	0.10925	0.0753607	0.0291391	0.293686	0.0300185	0.0949857	0	0	0	0	0	0.0107578	0	0	0.236781	0.107508	0.526015	0.160818	0.323097	0.067331	0.0472188	0.00745571	0	0.0259537	0.0703117
ANKRD27	0.276372	0.119323	1.6737	1.24686	0.775912	1.7879	0.781207	0.785022	0.950136	2.3864	1.65054	1.73841	1.30323	1.45447	1.16056	1.13936	0.791153	1.52953	2.09004	2.35482	1.75761	1.32901	1.42011	1.34501	0.908079	1.3459	1.79901	1.47687	1.07581	1.37361	0.860691	1.36376	0.572194	0.479769	0.516576	1.14196	4.00404	1.17245	4.09673	0.540451	1.43674	0.466859	0.513785	1.95901	1.12922
ANKRD28	0.133364	0.184267	0.592769	0.259991	0.905933	0	0.650881	0.292473	0.628016	0.906365	0.373941	0.437867	0.510716	0.755382	0.395484	0.561283	0.599875	0.423961	0.583836	0.839925	0.489343	0.554222	0.384399	0.600518	0.537148	0.577748	0.594529	0.462186	0.848566	0.301015	0.461627	0.482771	0.35471	0.239918	0.284284	0.454788	1.023	0.599228	1.61702	0.288916	0.458419	0.246892	0.34462	1.04949	0.426421
ANKRD29	0	0	0	0	0	0	0.189417	0	0	0	0	0	0	0	0.377116	0	0	0.378758	0.25655	0.0549866	0	0	0	0.191887	0	0	0	0.337852	0.218425	0	0.195161	0	0	0.0686729	0.788191	0.578017	0	0.169424	0.339769	0.0553982	0	0.220839	0	0	0
ANKRD31	0	0	0	0	0	0	0	0	0	0	0	0.0124451	0.0270972	0.0544004	0	0	0	0	0	0	0	0	0	0	0.0377216	0	0	0	0	0	0	0	0	0	0	0	0	0	0.0326309	0.00495635	0	0	0	0.020796	0.0125855
ANKRD33	0.713421	0.518682	0.260372	0.900701	1.48347	0	0.251242	2.32596	0	0.561536	1.01844	0.438152	0.775794	0.943969	1.05191	0.306663	1.46061	0	0.504098	0.554694	0.987518	0.390849	0.481786	0.807341	0.98272	0.909941	0	0.430235	0.111374	0.514646	0.927837	0.897023	0	1.10706	0.771168	1.06087	0	0.408651	0.36493	0.575483	0.746888	0.366098	1.36424	0.517067	1.05334
ANKRD33B	0.0458908	0.0744632	0.341742	0.339488	0.370349	0.338417	0.157341	0.0991355	0.256876	0.174557	0.237047	0.156781	0.333202	0.318161	0.141053	0.316331	0.233249	0.222761	0.136399	0.295524	0.296332	0.0708707	0.178811	0.308727	0.151941	0.388228	0.397097	0.422268	0.226388	0.173053	0.082951	0.633314	0.0801859	0.11963	0.24126	0.379601	0.328035	0.278704	0.360817	0.0900473	0.129303	0.00663262	0.132472	0.189854	0.377006
ANKRD34A	0.409429	0.664071	0.86862	1.12707	0.17088	0.873886	1.08949	1.73804	1.48935	1.61998	0.930502	1.08321	1.20641	1.65396	1.20112	1.47646	0.89323	1.71388	0.666425	0.786121	1.60655	0.632271	1.33504	2.02015	1.16343	0.651767	1.64109	0.60818	1.66045	0.791111	0.884758	0.349646	0.447776	1.48069	0.873787	1.86034	2.90378	0.773637	0.773566	0.753062	0.708	0.476897	1.70537	0.424045	1.23219
ANKRD34C	0	0	0	0	0	0	0	0	0	0	0	0	0	0	0	0	0	0	0	0	0	0	0	0	0	0	0	0	0	0	0	0	0	0	0	0	0	0	0	0	0	0	0	0	0
ANKRD35	0.013317	0	0	0.413934	1.30152	0.518287	0	0.510788	0.061514	0.53967	0.128676	0	0.222289	0.063622	0.660441	0.413131	0.105601	0.177356	0.965607	0.058976	0.186703	0	0.15357	0.143244	0.18115	0.110522	0.489215	0.463608	0.340684	0.21695	0.268626	0.638465	0.24603	0.284339	0.051346	0	0	0.480533	0.228058	0.802839	0.682069	0.389522	0.413698	0.45488	0.236048
ANKRD37	0.922025	0.163039	1.17373	0	1.87602	1.41826	1.79939	0.845448	0.75059	0.951471	1.2428	1.10208	0.856597	0.581747	0.237969	1.32042	1.10499	0.980031	1.01064	0.160731	0.641197	1.5321	0.399515	0	0.578338	0.472919	1.31227	0	0.678051	0.850945	1.21931	1.33753	0.19189	0.623319	1.09958	1.10965	0	0.344781	0.815572	1.09852	0.149779	0	0.107685	0.313918	0.298316
ANKRD39	4.08406	3.27061	3.05774	1.3942	3.53366	2.07944	3.4421	3.73296	2.44432	3.69577	3.56367	2.69832	3.11865	3.02133	3.82148	2.6252	4.30774	3.51137	3.79308	1.74929	1.99902	3.93757	3.2683	4.68068	2.94124	3.23028	2.27822	3.98234	2.56164	3.31792	4.47416	2.46446	2.98015	3.85823	2.41785	4.5312	2.17997	7.25017	4.77304	5.38488	2.88352	2.42141	4.09849	6.5485	4.00327
ANKRD40	1.18576	0.354089	0.971349	0.39824	1.61485	0.824966	2.56867	1.52576	1.98057	2.58179	2.56271	2.19157	2.032	2.21602	2.08824	0.840618	1.30415	1.45062	2.14608	3.01901	1.76927	1.52662	2.24991	2.03978	1.88306	2.43974	1.79879	2.64141	1.54877	2.53871	1.26291	1.82985	1.74134	1.2505	1.05524	2.10847	3.06264	1.96662	5.11816	1.41627	1.88792	0.627543	1.18215	2.55742	2.05176
ANKRD42	0.170792	0	0	0	0.338469	0	0.0560535	0	0.210946	0.120123	0.135411	0.0287737	0.441454	0.311423	0.0504639	0.149071	0.0553823	0.102557	0.234226	0.257045	0.189298	0.140365	0.155921	0.109369	0.188675	0.0644346	0.0559667	0.0888463	0.0907283	0.0850684	0.17968	0.119522	0.195088	0.252557	0.154923	0.164602	0.497131	0.113239	1.23873	0.0868113	0.330462	0.0472154	0.0416448	0.175552	0.210637
ANKRD44	2.05048	0.877523	2.83198	2.1461	4.42528	2.44295	4.89605	2.66693	3.97651	6.98282	4.56323	5.06065	4.99996	4.82665	3.27494	2.68015	2.716	1.89192	2.99028	4.08372	2.20121	2.41999	2.47627	2.66925	2.50984	3.66265	2.29547	4.85443	3.13957	2.40316	2.4824	3.87798	1.68499	1.98829	1.82132	3.25402	8.51258	2.80041	12.9067	1.18935	2.65357	0.552675	1.44488	4.10657	2.85663
ANKRD45	0.030281	0	0	0	0	0	0	0	0	0	0	0	0	0.05505	0	0	0	0	0	0	0	0	0	0	0.023086	0	0	0	0	0	0	0	0	0	0	0	0	0	0.071955	0	0.02428	0	0	0	0.038758
ANKRD46	0.808408	0.416658	0.623568	0.708182	1.13594	0.312876	0.89296	0.529161	0.621583	2.09389	1.18366	0.911544	1.44609	1.17625	1.08191	0.827081	0.642378	0.873663	0.766277	1.10995	0.9665	1.23182	1.5509	0.930927	1.19248	0.584603	0.939335	1.93069	1.87927	1.10645	0.472769	0.866142	1.37755	1.33177	0.976766	1.29792	2.32466	1.7418	3.70016	0.859833	0.770838	0.206958	0.584011	1.21718	0.838856
ANKRD49	0.569503	0	0.906782	0.783817	0	0.852342	0.603843	0.304243	0.709434	1.43399	0.537376	0.36201	0.85884	0.46275	0.201957	0	0.242206	0	0.843425	0.910351	0.581484	0.686415	0.447854	1.5059	0.569054	0.564023	1.22555	1.29828	0.562819	0.297161	0.468753	1.32123	0.431109	0.115744	0	0.47774	2.74425	0.457915	1.88747	0.163735	0.470159	0.181389	0	0.982891	0.656391
ANKRD50	0.0124426	0	0	0	0	0	0.0782694	0.223961	0.0209785	0.392577	0.067451	0.232002	0.0841497	0	0.0783813	0	0	0	0	0.0813441	0.126396	0	0	0.0205441	0.103238	0.0611495	0.230408	0.262252	0.00467272	0	0.157706	0.12634	0	0.0311513	0	0	0.260969	0.10703	0.314386	0.0570548	0.232946	0.0787738	0.0352571	0.131352	0.155705
ANKRD52	3.22184	3.80661	6.52465	5.4516	5.55104	7.65179	2.96593	5.15828	6.08317	5.12021	3.87832	5.36204	4.74455	6.72486	4.97678	7.5624	5.86166	6.4926	5.80112	7.36302	7.58209	7.3242	6.54493	7.38114	7.99826	7.83686	5.70191	6.85079	10.0362	8.27019	6.36776	4.55741	5.93095	6.13181	4.29161	8.87121	10.1011	4.99625	3.64	5.53165	7.84908	1.17524	6.45689	6.95338	11.5257
ANKRD53	0	0	0	0	0	0	0	0	0	0.160294	0	0.169369	0.361421	0	0	0	0	0	0.150521	0	0	0	0.13479	0	0	0.121893	0	0	0.015602	0	0	0.056976	0.014702	0	0	0.186783	0	0.054475	0.118309	0	0.034347	0.026658	0.239662	0.323113	0.113576
ANKRD54	6.44383	4.68647	5.75022	6.62195	3.67387	4.48132	10.3575	4.92378	5.33662	3.53339	10.7462	4.40782	8.07097	6.85607	5.10479	7.88041	4.78387	5.43247	6.60409	7.45349	6.1936	7.99322	9.23154	9.05623	5.5895	6.52384	4.92676	4.27605	5.4783	5.08679	5.38552	2.81526	6.35961	5.81009	9.52206	5.65348	12.8057	8.7365	8.57672	7.74381	7.91136	3.71239	5.82933	9.52038	6.62056
ANKRD55	0	0	0	0	0	0	0	0	0	0.0623618	0.114861	0	0	0	0	0	0	0	0	0	0	0	0	0	0.0335792	0.0135468	0	0	0.16632	0	0	0	0	0	0	0	0	0	0	0	0	0	0	0	0.0148752
ANKRD6	0	0	0	0.146336	0	0	0.068665	0.041594	0	0	0	0.0825148	0.0374239	0	0	0	0	0	0.0509284	0	0	0	0.0167398	0	0.0200646	0	0	0	0.0391251	0	0	0	0	0	0.0408524	0	0.107467	0	0.100184	0.0210594	0	0	0	0.263743	0
ANKRD61	0	0	0	0	0	0	0.07473	0	0	0.146133	0	0	0	0	0	0	0	0.260413	0	0.033075	0	0	0.268071	0	0	0	0	0	0.229424	0	0	0.070007	0	0.289039	0	0.275621	0	0.163363	0.326006	0	0.212702	0	0	0	0.071654
ANKRD63	0.85736	0.580075	0.3016	0.498355	0.2523	0.602652	0.362329	0.407532	0.13212	0.558471	0.624593	0.674942	0.36959	0.670752	0.492321	0.446835	0.649665	0.455574	0.424718	0.347	0.562172	0.375061	0.44862	0.482355	0.459267	0.257574	0.332292	0.212967	0.349212	0.871801	0.490161	0.078583	0.712795	0.664565	0.136859	0.515137	0.437662	0.266848	0.314968	0.156652	0.452237	0.165648	0.08523	0.549436	0.430457
ANKRD65	0.103618	0	0	0	0	0	0	0	0	0	0	0	0	0	0	0	0	0	0	0	0	0	0.126285	0	0.0236417	0	0	0	0	0	0.0350045	0	0	0	0	0	0	0	0	0	0.0197397	0	0	0	0
ANKRD66	0.111064	0.272773	0	0	0	0	0	0	0	0	0.161352	0	0	0	0	0	0	0	0	0	0	0	0	0	0	0.083441	0	0	0	0	0	0	0	0	0	0.210828	0	0	0.069163	0	0	0	0	0	0
ANKRD9	0.419935	1.56634	1.16043	0.750316	1.51692	2.62684	0.64738	2.42186	0.83847	0.513266	0.579601	1.15503	1.67253	0.609005	1.34441	1.27745	0.785213	0.675125	0.562832	4.10095	1.1062	0.755617	1.38747	0.51992	2.20863	1.1512	7.45891	1.19655	2.73573	2.40711	2.93592	1.60881	1.25077	1.37804	1.70699	0.232844	2.14668	1.27434	1.06572	1.08607	0.660271	7.06109	3.07623	2.08757	2.6326
ANKS1A	1.8525	2.33159	1.86829	2.13293	3.29843	3.09906	2.07613	3.21959	2.88764	2.49533	2.7059	2.51214	2.93265	2.90374	2.34397	3.36545	2.2453	2.20235	2.91861	2.77557	2.43473	3.38169	3.27792	3.68567	3.18679	4.43112	2.05987	3.38189	4.71373	2.55857	2.45499	3.62496	2.04162	4.81875	2.1643	3.52029	4.8951	3.01666	4.67953	3.07347	3.24786	1.79883	2.34747	4.57822	4.4489
ANKS1B	0	0	0	0	0	0	0	0	0	0	0	0	0.0105093	0.0561664	0	0	0	0	0	0.0341691	0	0	0	0	0.0410586	0.00456361	0	0	0	0	0.0239795	0	0	0	0.127129	0	0	0	0.0367526	0.023611	0	0	0.0164704	0.0940518	0.11198
ANKS3	1.61472	3.2606	2.403	1.80315	4.29903	4.28132	2.84855	1.91863	2.94526	3.16159	4.48896	3.19491	2.33448	2.55563	2.92507	3.06075	3.96033	2.1094	3.40461	3.3173	2.57198	1.97665	3.42847	3.96896	2.82445	3.43698	1.75221	4.51136	2.64474	3.35674	2.49899	2.38157	1.86779	2.54714	2.35155	2.90048	1.7065	2.74967	2.64427	4.26209	4.14999	3.27891	4.38987	4.12985	3.60993
ANKS6	0.045313	0	0	0.054992	0	0	0	0	0	0	0.060573	0	0	0.034396	0.029345	0.263581	0.152498	0	0	0.030167	0.049523	0	0.066979	0.071656	0	0	0	0	0	0	0	0.010927	0.092202	0	0	0.083886	0	0.010942	0.039067	0	0.045171	0	0	0	0.010588
ANKUB1	0	0	0.053634	0	0	0	0	0	0	0.010545	0	0	0.059673	0	0	0	0	0	0	0.132438	0.148531	0.079117	0	0	0.10847	0	0	0	0.325285	0	0	0	0	0	0	0.478001	0	0	0	0.104203	0.048962	0	0	0	0
ANKZF1	7.36036	6.91599	3.58911	5.59487	3.68294	5.48376	8.20454	5.74092	7.07185	7.3951	5.79648	5.61021	5.91591	7.7313	6.65757	6.52011	7.85125	4.76899	6.3003	6.19698	7.19932	6.4354	7.51244	7.10255	5.07328	5.83027	5.16419	4.64933	7.964	7.58649	6.95997	5.88377	4.94536	8.11279	7.00677	8.4775	8.1077	7.72249	9.10604	5.58124	6.07323	3.91265	5.12432	6.27148	8.2931
ANLN	0	0	0	0	0.267155	0	0.0883263	0	0.0428695	0.0899071	0	0.15697	0.0710098	0.0972009	0.106346	0.157743	0.0712152	0	0	0.115022	0.0946576	0.12382	0.108786	0.0660273	0.0443001	0.139586	0	0	0	0.0811413	0.128874	0.0818146	0	0.0274135	0	0.0448612	0	0.0860553	0.219044	0.0508824	0.0935419	0	0.0596474	0.19185	0.0901461
ANO1	0	0	0	0	0	0	0	0	0	0	0	0	0	0	0	0	0	0	0	0	0	0	0	0	0.0349378	0	0	0	0	0	0	0	0	0	0	0	0	0	0	0	0	0	0	0	0.00735562
ANO10	1.46735	2.67672	3.70881	6.23454	5.68223	3.0731	5.09205	4.92111	3.84077	5.65427	4.1421	0.862124	2.43712	3.91764	3.14551	5.56063	2.68841	3.31462	3.69062	3.0609	5.28553	2.6569	3.61752	3.38644	3.90078	3.77504	3.50475	2.89512	14.1086	2.68365	3.42337	5.89644	2.1553	2.39407	0.860346	3.34912	2.28662	6.8154	2.18221	4.60794	4.62046	2.86732	6.15698	7.55663	3.06443
ANO2	0	0	0	0	0	0	0	0.125205	0	0	0.099054	0	0	0	0	0	0	0	0	0	0.102614	0	0	0.131211	0	0	0	0.05553	0	0.544851	0	0.040928	0	0	0	0	0	0.139625	0	0.011629	0.071191	0	0.064571	0	0.083506
ANO5	0	0	0	0	0	0	0	0	0	0	0	0	0	0	0	0	0	0	0	0	0	0	0	0	0	0	0	0	0	0	0	0	0	0	0	0	0	0	0	0	0	0	0	0	0
ANO6	0.761254	0.67721	1.10299	1.00047	1.40366	1.158	2.67165	1.24246	1.49307	3.21614	1.16532	1.89124	1.58491	2.10664	1.53522	1.02289	1.55813	1.1401	1.72055	2.62962	1.40992	1.3023	1.31903	1.29693	1.35933	2.30877	1.37091	2.22987	1.8647	0.903369	0.793271	2.78976	0.859974	1.20817	1.27613	1.83715	2.4244	1.56642	4.29458	0.653749	1.6988	0.409756	0.826298	1.7353	1.34365
ANO7	0.020109	0.062713	0	0	0	0.033527	0	0.071878	0.018785	0.066942	0	0	0.096293	0.154933	0.042143	0.056726	0	0	0.056771	0	0.005873	0	0.105809	0.036811	0.025412	0.053164	0.040218	0.046538	0.060625	0	0.119284	0.000496	0	0	0.057083	0.259316	0	0.048617	0.042329	0.03138	0.041728	0	0	0	0.10021
ANO8	2.27125	5.50425	4.4636	5.14481	4.37503	5.18926	4.367	6.16654	5.9567	5.88844	4.86443	5.40262	3.75225	5.03335	4.54557	7.53557	6.49899	4.52581	5.59005	4.12809	5.47342	4.94575	5.31028	4.88155	4.989	5.59644	5.63829	5.03811	7.08766	5.79082	5.95516	3.54363	5.73207	4.73057	4.13129	5.49884	6.92774	4.73599	4.41948	6.68166	6.50304	4.09471	5.90781	4.65398	7.231
ANO9	0.657978	1.37482	0.774249	1.74681	1.17713	0.661369	0.406899	0.893671	0.525301	1.53182	1.10594	0.865308	0.86843	1.38569	0.605464	0.896937	1.659	1.75833	1.02697	0.96703	1.69428	1.8535	1.08736	1.44022	1.1228	0.5453	2.12432	0.977546	1.30024	0.323955	0.999683	0.304196	0.815182	0.667461	1.14932	0.970311	2.93605	1.04142	1.06695	0.690077	0.504868	1.06112	0.976086	0.323263	0.764797
ANOS1	0	0	0	0	0	0	0	0.056283	0	0	0	0.032246	0.024268	0	0	0	0	0.057589	0	0.048959	0	0	0	0	0.054568	0.006077	0	0	0	0	0.117881	0	0.078457	0	0	0.187607	0	0.016728	0	0	0.017105	0	0	0	0
ANP32A	7.60171	3.11571	9.32317	7.78944	11.8227	11.2021	20.8835	11.4741	12.2544	18.8717	14.0702	18.0797	15.2033	19.2689	11.6529	8.65366	11.1892	10.9898	11.4955	16.5376	9.77151	11.8198	9.16592	11.6139	11.9061	15.7481	9.88822	16.7748	13.0423	9.31162	10.3096	17.1829	6.55123	8.83159	12.3562	14.3879	19.1614	14.2873	30.7441	6.84135	7.76958	3.45283	6.27445	11.5542	9.58579
ANP32B	18.6548	14.215	19.2645	10.4836	21.6512	15.1948	29.5109	17.5046	18.8308	28.5158	19.8671	22.0197	28.856	33.0692	24.4887	18.3338	24.7333	17.7485	18.5208	34.3939	18.296	33.936	26.0414	21.5866	25.0105	28.51	13.7671	29.5309	29.3313	15.4821	19.4535	27.4211	14.7448	17.8428	28.1689	26.8803	20.9714	39.472	43.8746	14.9702	18.1129	7.1576	11.7611	29.3783	15.2233
ANP32E	2.80854	1.00647	3.0026	1.61144	3.45694	2.19277	8.94282	3.34971	4.29514	12.5019	5.85954	6.50783	6.28043	8.40786	4.84736	4.04834	4.06268	4.68183	5.00789	10.3175	3.44091	5.14648	4.12055	2.76213	4.67912	5.30674	2.11016	8.62067	5.40339	3.29294	4.46056	3.12634	1.53525	2.77658	2.01345	4.68857	13.2532	5.54191	14.4552	1.71744	3.70654	1.04954	1.27735	7.18873	3.2818
ANPEP	0	0	0.143069	0.118743	0	0.58608	0.0785284	0.171816	0	0.143836	0.0404084	0.100637	0.286619	0	0.0257594	0.047613	0.0624706	0	0.21987	0.132196	0.26123	0.0877718	0.372276	0.0667689	0.159203	0.117146	0.27197	0.346977	0.159171	0	0.052114	0.118376	0	0.270835	0.121807	0.265081	0.396887	0.0404603	0.100282	0.0332636	0.352834	0	0	0	0.161825
ANTXR1	0	0	0	0	0	0	0	0	0	0.349972	0	1.31858	0	0.150843	0	0	0	0	0	0.039098	0	0	0	0	0	0	0	0	0	0	0	0	0	0	0	0	0	0	0	0	0	0	0	0	0
ANTXR2	1.94233	0.944012	5.81063	4.09197	5.30357	5.6008	11.6233	5.56622	6.17423	9.1686	10.3312	11.8491	5.71356	9.64794	6.17861	4.00608	2.7129	5.90283	9.47814	9.28382	6.30248	5.54974	5.4371	5.33981	6.87883	9.67858	5.51127	8.85986	5.86087	4.88864	6.74678	11.8787	2.80765	3.65407	4.18213	6.36235	11.2327	4.94829	19.3935	2.56748	4.59786	1.61103	2.56702	6.72034	4.80008
ANXA1	32.1064	13.5269	42.5937	24.3726	60.9273	41.4815	166.459	38.6418	59.3317	156.655	77.6596	97.4844	124.413	62.8323	52.319	28.5733	40.762	25.2503	88.4355	62.2681	47.1382	48.6909	41.2267	36.2801	42.4524	88.2674	32.1011	66.2492	43.4596	30.4579	46.8432	241.517	25.7038	35.7274	63.4956	67.514	163.235	59.2017	370.031	22.682	23.9657	16.1677	19.6348	151.654	34.6379
ANXA11	14.4535	11.8881	9.08712	13.7845	13.8032	8.1149	22.1183	13.2125	16.2371	14.7565	15.3307	14.9862	19.7091	20.8234	16.4517	12.1206	17.604	9.56913	15.5303	21.067	14.428	19.1728	18.6606	17.4482	19.1458	19.8903	14.8001	21.7984	20.1662	14.3907	16.9761	27.6951	13.638	17.0199	18.7723	20.8046	19.3831	24.8482	26.8999	13.8944	16.9768	6.35195	13.8601	19.0835	18.2145
ANXA2	36.8095	57.4941	45.7087	41.0312	57.1188	59.2107	100.987	57.8049	66.4873	52.639	51.6949	56.3959	78.8846	89.8361	63.0534	39.1646	72.7469	42.4402	75.2417	90.4048	61.7493	110.831	69.2006	83.8766	66.8744	108.737	66.8424	92.2024	92.8314	53.2627	63.8435	148.651	50.9996	64.2918	47.1121	58.1192	60.5365	110.922	91.3052	51.4405	50.5009	24.8956	45.8147	83.3595	52.6492
ANXA3	3.41303	1.43047	2.36357	2.92413	6.40796	3.04263	10.383	5.34005	4.50686	8.97866	3.84308	6.78344	7.32237	8.25066	3.49551	3.54388	4.21926	2.10366	7.50361	7.72159	3.95587	5.19557	5.64204	5.30055	5.26484	9.56449	5.28989	8.05128	6.48821	3.44116	5.31789	10.0906	3.1909	5.08448	5.17066	5.77593	8.48676	5.14622	13.3314	3.29244	3.36404	2.25647	2.94403	8.56603	4.40637
ANXA4	2.45535	3.12355	3.44621	2.38991	1.52788	0.368537	5.36692	2.16134	2.42596	6.6056	1.06606	2.48823	3.64274	7.04491	3.06752	1.44306	3.05048	3.15992	2.57639	3.04353	2.20927	1.93007	3.13014	3.06461	1.63803	3.32197	1.90723	3.51034	4.79014	2.66085	3.16277	5.20699	2.4583	4.36929	3.93873	4.4709	4.18043	4.88385	9.67339	1.78697	2.46601	0.931913	1.03589	4.89571	2.3147
ANXA5	15.5688	10.8444	14.1091	8.38837	15.2627	12.6004	23.4133	12.0526	17.4711	20.7471	18.0186	18.8955	15.4384	25.6762	12.9449	10.6882	19.3825	11.4154	18.3372	28.3246	15.4816	16.7085	17.0807	16.7227	14.4806	23.9236	16.0162	20.7987	20.7574	12.5291	17.5891	37.7012	11.4149	16.8461	14.7393	17.1732	16.306	24.7082	29.0822	11.3039	15.6066	5.70717	10.367	22.3265	12.6652
ANXA6	80.2233	99.9595	88.9744	97.6648	71.052	96.2315	104.08	76.0368	89.803	96.0042	82.2753	92.6524	104.144	118.411	87.8654	106.028	94.5219	83.646	93.0296	108.541	99.5575	119.418	116.802	104.758	99.2661	111.12	98.4864	112.122	118.217	91.8923	94.4357	67.6556	90.1732	87.1078	83.5234	112.169	81.7767	129.904	77.0791	90.5952	104.146	52.6756	79.6911	92.7544	92.6837
ANXA7	2.18601	1.23032	2.39607	1.48521	2.28622	3.18712	4.39572	2.70741	2.45192	6.1204	4.71994	5.02249	3.32246	4.68677	2.52677	2.17844	1.7889	2.61246	3.11385	4.87151	2.82016	2.74676	2.35079	2.46165	2.786	3.15521	1.63193	3.72511	2.9978	1.47633	1.98646	3.51858	1.05617	1.48074	2.06088	3.33644	5.52202	3.08749	6.98734	0.893629	2.22708	0.490178	0.876232	2.20346	1.46417
ANXA8L1	0.255538	0.301955	0	0	0	0	0.732724	0	0	0	0	0	0	0.0895807	0.191788	0	0	0.283409	0	0	0.186973	0.194434	0.0900827	0	0.604964	0.14907	0.933849	0.259838	0.451698	0	0.207752	0	0.287473	0.0222894	0.108817	0	0.274136	0.127968	0	0.145839	0.184899	0	0	0	0.147296
ANXA9	0	0	0	0	0	0	0	0.257146	0.16528	0	0	0.134583	0.168389	0	0.235357	0	0	0	0.215025	0.0895364	0	0.0507394	0.261006	0	0	0.17186	0	0.216639	0	0	0	0.236168	0.584425	0	0.441654	0	0.849779	0	0.174379	0.174704	0	0.0493621	0.0901401	0	0.21416
AOAH	2.54894	1.39812	6.12132	3.64499	7.10638	4.17166	7.08529	5.74508	9.37255	8.59888	11.0513	11.0274	6.37607	7.43422	3.64427	3.85087	4.95281	5.14576	5.57454	6.38862	4.84219	4.72705	5.70959	4.99908	5.23852	7.6008	4.5995	6.0818	5.20194	3.31705	4.30908	8.61788	1.46004	3.05916	2.46256	4.78391	10.754	4.8044	9.72493	1.6041	2.04473	0.820637	1.39112	4.3974	3.38503
AOC1	0	0	0	0	0	0	0	0	0	0	0	0	0	0.040576	0	0	0	0	0	0	0	0	0	0	0	0	0	0	0	0	0	0	0	0	0	0	0	0	0	0	0	0	0	0	0
AOC2	0.330206	0.126798	0	0.098269	0	0	0.163433	0.209811	0.357781	0.607629	0.279019	0.38546	0.401868	0.184365	0.752158	0.719885	0.103633	0.157108	1.51391	0.854275	0.686221	0.21144	0.440147	0.374592	0.789616	0.454532	0.756833	0.243016	0.622012	0.517711	0.649001	0.392838	0.505203	0.35909	0.346724	0.539816	2.35862	0.587352	1.41975	0.458799	1.26075	0	0.526627	0.47077	0.599881
AOC3	0.249633	0.396281	0.323836	0.201435	2.01555	0.80223	0.506766	2.20977	1.27893	1.59169	0.970988	0	0.860809	0.730817	0.980718	0.357959	0.423084	0.750785	0.95789	0.480768	0.459801	0.503608	0.485231	0.144005	0.504993	0.3957	0.703248	0.323016	2.7132	1.04394	0.725759	3.52694	1.49571	0.325848	0.150417	0.42056	0.708685	1.08782	0.314871	2.34031	1.9963	1.26189	1.80097	2.5274	0.766689
AOX1	0	0	0	0	0	0.817661	0	0.141785	0.589641	0.344906	0	0.403613	0	0.176622	0	0.292669	0.921808	0.07094	0	0.075777	0.038157	1.16123	0	0	0.008037	0.14263	1.10929	0.055813	0	0	0	0.009624	0.821693	0.12766	0	0	0.438501	0	0.039582	0.660687	1.10708	0	0	0.713311	0.939255
AOX2	0	0	0	0.0329759	0	0	0	0.0121425	0	0	0	0	0	0	0	0	0	0	0.0368753	0.01848	0	0	0	0	0	0.0100841	0	0	0	0	0	0	0	0	0	0	0.119491	0	0.0255641	0	0.012518	0	0	0.0324297	0
AOX4	0	0	0	0.131251	0	0	0	0	0	0	0	0	0	0	0	0	0	0	0	0	0	0	0	0	0	0	0	0	0	0	0	0	0	0	0	0	0	0	0	0	0	0	0	0	0
AP1AR	0.128559	0.0395189	0.699852	0.590178	0.223741	0.587662	1.71671	0.659016	0.612898	2.70405	0.368846	0.859795	0.882594	0.813693	0.305238	0.480654	0.324157	0.779083	0.698666	1.24551	0.516375	0.290828	0.376282	0.110971	0.425761	0.5408	1.19033	1.45292	0.479052	0.370125	0.221104	0.481854	0.314491	0.198945	1.04032	1.18545	1.4703	0.81713	4.63032	0.474997	0.310135	0.191313	0.0596493	0.790991	0.542568
AP1B1	14.0081	18.5537	16.9366	21.1753	20.0686	15.3041	21.7267	20.4643	18.9551	18.0508	15.786	18.8862	20.187	21.5927	20.5112	22.2237	19.7162	21.4112	19.9887	22.0581	20.5057	23.6143	26.9231	26.0164	20.8664	26.9256	21.6306	21.5726	28.3264	22.7276	22.4293	24.6754	16.3002	29.2692	15.2216	22.8566	21.5377	27.1134	21.0396	29.2519	30.7588	14.1465	34.161	28.1826	35.6672
AP1G1	0.873917	0.886387	1.93773	2.04855	2.97661	2.46295	2.32956	2.39264	3.17161	4.34838	3.78226	3.82569	2.87831	4.81226	2.36733	2.43371	2.63878	1.71744	2.65272	4.5345	2.49475	2.62737	3.07549	2.74774	2.67838	4.35058	2.2307	3.89126	3.60215	1.66816	2.40748	4.29956	1.54951	1.44589	1.42437	3.81406	4.37197	3.3297	4.99021	1.13271	2.15734	1.12322	1.12582	3.00515	2.2627
AP1G2	7.27745	8.69365	6.31433	7.46457	6.94149	7.07656	6.20282	8.45956	7.70312	6.25586	8.02177	8.40612	7.49582	7.35903	6.48367	8.01381	9.53677	7.91187	5.98809	6.15425	8.66236	7.71341	10.5321	9.03007	7.7263	6.45032	9.77311	6.83366	9.97151	5.75996	8.11193	4.49717	5.9788	7.20754	3.21277	7.99844	7.55243	7.09991	6.91255	7.96545	7.71396	3.97614	7.71835	10.0639	10.1483
AP1M1	17.225	17.7474	13.6234	16.9495	13.9201	13.5399	19.5443	15.7412	18.3049	14.5918	14.5245	14.828	17.3823	18.7501	17.5975	15.9053	14.494	15.696	17.2147	16.0869	16.6414	17.0883	21.2414	20.3625	18.7192	20.5843	14.1808	17.6596	21.6141	15.3432	17.3663	14.3523	15.2825	18.0121	15.975	17.4726	15.2827	21.6437	14.8816	20.6526	22.9655	10.7244	21.3017	28.9642	20.5841
AP1M2	0.628002	1.08619	1.14569	0.922315	1.35406	1.04395	0.517709	1.07879	1.13419	0.800731	0.579634	0.66396	0.854384	0.869114	0.96444	0.596263	0.626812	0.604271	0.870666	0.58098	0.715264	0.659129	0.359882	0.713702	1.16653	0.220409	0.765008	0.582369	0.961239	0.626301	0.56819	0.629693	0.362267	0.594578	0.53389	0.442105	0	0.790031	0.346434	1.91928	3.30967	0.818057	1.63362	0.577054	1.15928
AP1S1	24.6486	29.6394	37.9947	25.6312	23.2032	28.4551	23.7212	24.8129	22.9401	21.3007	24.356	27.3633	24.8117	22.7447	20.5594	28.8095	23.5426	33.128	25.4636	18.0052	24.5708	24.1993	25.3368	24.8623	18.5341	19.9808	23.7619	23.2762	24.383	24.2887	24.2245	18.3855	18.0323	22.6483	17.7121	15.9897	19.1621	21.0994	17.7843	29.4143	21.3094	19.62	30.8557	26.6082	24.6056
AP1S2	1.60441	1.34091	1.84059	0.70532	1.3284	1.77683	5.744	1.82384	2.59331	4.81868	2.23693	1.81341	2.73784	2.00699	1.87415	1.87189	1.6456	1.04562	2.14757	2.81745	2.12075	2.09456	1.72333	1.59369	1.76426	1.90313	1.90584	2.47752	2.10759	1.93726	1.57126	3.74498	2.09535	2.01393	2.73592	3.53194	6.16716	3.52748	8.65806	1.08744	1.34248	0.628295	1.26038	2.27086	1.38272
AP1S3	0.185756	0.291211	0.107688	0.563871	0	0.72997	0.893933	0.265342	0.466542	0.727268	0.650559	1.37947	1.08235	0.232121	0.547118	0.799367	0.205719	0.266534	0.499113	1.02762	0.473156	0.575908	0.696919	0.53133	0.369801	0.934315	0.277311	1.35252	0	0.0534783	0.810714	1.01817	0.417054	0.895887	0.334519	0.619127	2.45611	0.580182	2.50443	0.226179	0.484474	0.293461	0.308265	0.665474	0.563309
AP2A1	18.7371	30.1797	20.2474	23.9469	30.3918	20.8695	22.341	21.0522	23.4279	18.0315	16.4763	17.2857	22.4759	22.5338	21.2402	20.682	23.2176	17.9266	27.5383	23.8855	24.027	25.0195	26.9403	23.8227	20.4427	28.8367	24.5264	21.3702	26.7677	22.2028	27.2365	37.2476	19.1335	25.6859	16.8737	27.7145	19.7505	25.9463	18.4459	31.2808	32.3471	14.4507	26.9424	34.3055	28.1576
AP2A2	17.5266	16.7708	15.4928	19.194	19.9954	16.9368	20.2352	21.1208	18.6734	19.1049	17.4611	16.4586	16.3195	20.5879	17.9147	19.8814	17.4646	16.3641	20.5861	20.8552	21.0026	23.7948	23.1102	23.9866	19.1976	22.8053	12.7728	21.3689	25.3027	17.751	19.6105	27.4103	17.2085	22.6295	15.6453	17.9885	20.6533	27.0034	20.5262	22.7856	24.1769	10.5154	20.9531	29.9558	23.7038
AP2B1	2.66338	0.60558	7.96923	6.34131	8.66793	5.16099	6.55003	7.59411	7.44394	11.5899	5.72477	12.3404	8.62833	11.02	7.38513	8.90511	7.35844	6.08021	8.10611	11.8846	5.71308	8.87565	7.25423	8.00906	8.87917	9.97226	7.48195	7.9432	7.93238	7.38692	6.87075	11.5725	2.83988	3.82847	3.468	8.52648	8.3069	9.0839	14.7268	2.46868	6.03421	2.34757	2.4639	5.79513	5.09985
AP2M1	59.896	49.9253	27.7186	38.6164	26.0028	28.5773	65.8627	35.9597	39.6518	40.5989	36.8907	36.1068	52.0192	41.6603	45.025	29.999	35.076	30.0776	39.6801	51.4385	30.4254	56.9852	48.5131	50.5503	42.7057	50.5252	38.2245	49.2203	66.3832	30.6038	49.8379	66.6664	41.746	58.4423	61.8125	54.7752	46.559	67.7001	56.3883	55.1218	62.3898	32.4532	45.3322	61.0931	49.1392
AP2S1	112.865	147.277	127.099	101.608	144.675	108.187	119.716	123.973	138.971	106.775	117.533	108.267	109.938	100.354	108.226	120.983	118.508	134.626	116.683	88.2524	114.649	116.074	116.146	113.9	112.372	111.827	121.015	98.0085	98.9644	112.04	104.615	95.3529	97.3925	96.7042	87.3006	102.759	81.8473	101.163	75.434	129.302	109.472	88.2678	122.856	107.156	98.7657
AP3B1	1.41833	0.213432	5.43736	3.57369	5.22768	3.07617	3.96565	2.89324	5.05918	5.7596	6.36065	6.97363	4.37743	7.94999	5.40735	3.86209	4.71426	2.77342	3.69307	6.91708	3.73715	4.3174	3.82618	4.29265	3.50892	5.01182	4.43093	7.271	3.26406	1.86646	3.13505	5.14794	1.56233	2.4285	1.63393	3.01143	4.52726	3.82558	8.1187	1.96557	3.76939	1.20262	1.57892	5.52522	3.42091
AP3B2	0	0	0	0	0	0	0	0	0	0	0	0	0	0	0	0	0	0	0	0	0	0	0	0	0	0	0	0	0	0	0	0	0	0	0	0	0	0	0	0	0	0	0	0	0
AP3D1	8.34248	6.40103	11.5554	11.7487	8.75361	11.1938	15.7606	10.1907	13.7061	11.1065	13.0793	12.8445	12.9929	16.9292	12.7709	13.7318	13.4976	10.2418	14.8102	18.555	11.8345	16.476	14.6745	14.7127	13.9281	17.4774	12.453	14.673	18.0326	12.1361	13.8838	18.7912	8.25686	13.8548	10.4313	17.2107	19.2719	19.9147	19.2113	11.7249	16.8525	6.78486	12.2229	19.2838	17.6296
AP3M1	0.420504	0.451165	0.958712	0.64062	1.65947	1.14692	2.94949	1.66309	1.48471	2.52366	2.52964	2.45975	1.81369	2.13213	1.59848	1.53649	2.13032	0.780706	1.44177	3.24525	1.47026	2.41854	2.31063	2.87999	1.86601	2.70181	1.81029	2.63178	1.46538	2.31911	1.54722	2.00099	0.853022	0.895921	0.649205	1.97719	3.25433	2.24421	5.58886	0.866726	1.10784	0.508108	0.360943	2.77872	1.06062
AP3M2	0.798685	0.668734	0.903404	1.18722	1.73455	0.707257	2.14021	1.69185	0.544132	1.2782	1.04312	2.29018	1.94377	1.71137	0.775367	1.46822	0.497785	1.29063	0.997134	1.44842	1.37611	1.99835	1.74023	0.866547	1.43444	1.41742	1.15423	1.75543	1.5902	1.08206	2.11214	0.957328	1.3588	1.60465	0.768083	1.89855	1.59279	1.47843	1.94892	1.08394	1.04512	0.185501	1.13366	2.65333	0.940258
AP3S1	3.97869	2.7239	1.9857	2.88305	2.9443	2.30303	6.81373	4.53677	2.26297	5.4168	3.80533	2.95812	4.24633	4.95128	2.11624	2.75512	3.12227	1.45283	5.01009	5.50957	3.95846	5.23512	4.02895	4.09727	3.9098	5.45627	1.52676	6.47513	4.4225	3.71046	2.96496	3.35054	3.16188	4.11466	5.09571	6.66914	10.8656	6.73389	10.4965	3.97959	3.96571	1.0047	2.49519	2.9321	2.50389
AP3S2	16.7355	14.7622	11.8491	13.6981	12.7237	12.8731	10.5962	11.3447	15.8089	11.7168	15.7737	14.7857	15.6864	11.4756	13.8322	15.0459	14.483	13.0391	11.7894	12.4287	13.1805	13.3217	18.1001	13.4123	11.4641	10.5947	11.6226	10.1094	12.0766	10.2977	12.8681	8.99367	11.0301	14.1757	12.4923	8.38828	6.35447	10.4514	11.0142	12.3282	11.2078	6.81664	11.4978	9.55585	11.2333
AP4B1	0.319715	0.0781742	0.782556	0.470136	0.459006	0.381427	1.52301	0.498971	0.601511	0.741935	0.96451	0.682099	0.949617	1.05312	0.454753	0.847176	0.41176	1.08558	0.776539	0.725738	0.409721	1.23575	0.712935	0.472495	0.792945	1.06275	0.119114	0.909803	1.11228	0.689192	0.853955	0.969968	0.383551	0.570329	0.52908	0.562618	2.1616	0.955434	2.36101	0.747152	0.651317	0.059396	0.352966	1.37748	0.993267
AP4E1	0.276434	0.292394	0.556101	0.829968	0.501752	0	1.52447	0.679493	1.05159	1.80613	1.2242	2.1983	0.92627	1.00204	0.709521	0.784769	0.457828	0.569076	0.764701	1.42192	1.00326	0.605477	0.716698	0.914927	0.861846	0.634649	0.657757	1.08324	1.27639	0.438234	0.620966	0.919032	0.482816	0.212653	0.61365	0.784135	1.33122	0.562141	3.56959	0.257054	0.927605	0.527223	0.31841	1.35539	0.728459
AP4M1	37.556	40.4477	45.9749	36.5865	50.389	46.3928	27.564	44.308	35.1038	42.7329	48.7898	47.0725	36.0604	34.7841	36.5962	47.0856	41.4999	57.0117	43.541	23.8407	38.3006	39.7408	44.2299	38.8986	35.9203	35.2135	42.0079	36.8236	29.0715	38.8178	37.2241	11.9642	39.4701	33.8101	32.7263	30.7262	31.9709	31.6518	28.2506	38.4892	26.6171	23.2334	30.5068	25.2779	36.6412
AP4S1	0.423565	0	0	0	0	0	0.516405	0.098924	1.07885	0.750094	0	0.282746	1.24105	1.02072	0.329968	0	0.340239	1.43856	0.626662	0.594856	0.288204	0.864329	0	0.45788	1.00911	0.598448	0	0.0719629	0.486602	0.446101	0.375509	0.544064	0.133649	0.492227	0.114709	0.7634	0.967456	0.402086	1.87123	0.318906	0.625667	0	0.626213	0.418011	0.199046
AP5B1	16.1204	30.6973	21.53	32.6135	32.2384	37.8136	19.9471	29.9314	24.5866	19.2967	30.9731	21.5644	21.9179	19.04	23.6984	27.1534	26.4356	18.5608	32.7911	19.6288	29.326	29.4105	31.9188	32.8171	24.5618	35.6057	31.6177	27.0865	22.4389	24.2762	30.2895	44.6431	17.213	29.4628	22.8259	22.0135	33.3557	28.45	21.238	30.1639	30.4083	18.5061	39.5663	32.7584	38.9101
AP5M1	0.163508	0.0230156	0.0181303	0	0.172681	0.31286	0.482679	0.148249	0.32502	0.763285	0.240944	0.519439	0.242037	0.288191	0.225279	0	0.234314	0.101475	0.306008	0.215654	0.252326	0.0947304	0.158205	0.0803192	0.1069	0.290125	0.0543847	0.475831	0.138368	0.15355	0.131498	0.0971576	0.195241	0.250363	0.144564	0.272276	1.39106	0.272095	1.52781	0.0748711	0.195251	0.0253449	0.120631	0.156088	0.271678
AP5S1	18.8467	24.8911	23.317	21.7349	25.6291	23.3367	11.8715	22.1448	16.6857	20.1189	21.247	26.2993	17.1561	21.9603	22.1895	25.1021	20.6175	21.8799	17.7297	13.649	16.8758	17.8333	17.4407	17.7504	17.6179	17.4116	23.7554	15.7486	14.3914	18.4909	20.7989	12.4034	17.841	20.9819	19.9066	16.356	9.35947	13.4849	10.369	16.9408	18.9331	12.6689	12.2115	15.277	14.7281
AP5Z1	16.3	29.6734	25.7447	21.1209	25.1425	30.5548	15.9734	20.8945	19.4807	20.5183	25.8096	18.6742	15.297	19.9684	17.1017	26.2187	22.8304	24.6756	25.3968	16.9537	25.1611	24.7919	25.6238	27.0369	21.7831	18.9443	24.0316	19.8729	23.0814	27.5214	25.4898	13.7313	25.2233	23.8975	13.8377	17.7919	30.7132	23.1219	19.3182	23.9271	26.0015	19.2387	31.8262	34.1648	31.3934
APAF1	0.289187	0.142718	0.760563	0.33078	0.584157	0.869044	0.601118	0.357953	0.273631	1.08897	0.69801	1.07307	0.776141	0.974158	0.544948	0.21859	0.51252	0.694798	0.71121	0.775493	0.855545	0.327241	0.278096	0.413461	0.556967	0.884855	0.352528	0.981987	0.449871	0.540753	0.501289	1.09648	0.180877	0.406071	0.336407	0.916484	2.00493	0.902153	3.22611	0.528439	0.657476	0.181456	0.130632	0.979831	0.488319
APBA1	0.440854	0.195586	1.06621	1.38165	0.558366	0.370373	0.779442	0.43467	0.644387	0.883324	1.22135	1.09321	1.11513	1.32188	1.05408	0.588043	0.966113	0.604148	1.03371	1.60271	1.15177	1.34619	0.802577	1.3224	0.54571	1.67108	1.09329	1.11418	1.29794	0.665456	0.533145	1.34248	0.473064	1.21108	0.476366	0.647666	1.40378	0.76191	1.79783	0.80304	0.948594	0.15831	0.642231	0.844749	0.571273
APBA2	0	0.0524039	0.0584907	0	0	0	0	0.0547858	0	0	0	0	0	0	0	0	0	0.0101086	0.0822102	0.0258392	0	0	0	0	0.0788691	0	0	0	0.0293458	0	0.0364607	0	0	0.0487724	0	0	0	0.0562745	0	0	0	0.0352358	0.0517249	0	0
APBA3	9.94157	11.4624	13.283	11.3338	12.0138	12.4781	9.93771	13.3406	10.3432	11.2952	11.7584	15.1064	12.3688	12.2137	11.0364	13.8854	15.6395	14.2221	14.8452	11.8311	14.1758	12.1016	16.9232	14.6549	9.52	14.7881	9.86756	13.885	14.4938	13.245	16.6894	11.8478	12.3656	13.9642	11.3433	10.1978	17.5991	10.8996	12.1995	15.9584	12.6797	11.3727	14.0139	12.4383	16.9862
APBB1	5.87225	8.50938	5.37006	6.62996	4.40734	6.6501	3.09922	6.59336	5.15612	5.3994	5.6648	5.10749	3.85998	7.29588	2.60933	6.32221	3.721	8.35029	5.24058	4.89755	4.07243	6.35877	6.76685	7.03903	4.71805	5.08942	4.21298	4.96584	7.08739	6.94471	2.81886	1.61275	3.34246	5.4425	4.78629	2.45902	4.22579	3.84008	3.47794	0.419287	0.621261	0.466249	0.554603	0.54719	1.94612
APBB1IP	9.22753	5.50303	25.9983	13.1491	21.2997	17.3213	31.4242	16.3413	21.4135	25.3317	29.7587	31.1124	27.2013	40.664	24.4166	14.8574	24.189	13.5489	22.0302	37.6045	20.8734	23.0479	26.898	20.9049	20.3131	27.7004	26.2355	35.4783	25.5043	16.8616	24.3205	35.9177	10.8972	12.8782	11.9206	25.8522	27.3347	27.8523	37.6076	12.2423	22.6669	7.5843	11.6101	31.6366	18.481
APBB2	0	0	0	0	0	0	0	0	0	0	0.062359	0	0	0.085891	0	0	0	0	0.0374383	0.0270539	0.0508228	0	0	0	0.0272619	0	0	0	0	0	0	0	0	0	0	0	0	0.0886222	0	0	0	0	0	0	0
APBB3	3.29127	5.81063	6.91874	2.37412	6.17519	8.74438	3.27497	5.65342	3.68016	4.75775	6.0551	6.09371	3.14518	4.18404	4.41599	7.75831	5.31016	5.46976	4.6703	2.77445	4.89625	5.04088	5.34037	7.75548	4.26033	3.57295	5.25301	5.37525	4.63208	4.03642	3.71186	1.84223	7.4746	5.7275	1.39036	4.48445	9.0698	3.41483	5.03006	4.34061	4.31917	3.45478	5.71256	5.30914	9.19507
APC	0.0401165	0.0687557	0.528982	0.320783	0.267779	0.0695198	0.380518	0.209377	0.440351	0.891275	0.351575	0.61732	0.315935	0.52537	0.537733	0.406211	0.400801	0.258114	0.266181	0.752304	0.415949	0.357989	0.227882	0.319555	0.196307	0.484394	0.146724	0.602649	0.198913	0.244514	0.411038	0.292888	0.210898	0.134998	0.113684	0.472057	1.16591	0.273345	1.4776	0.226844	0.618009	0.140447	0.0387946	0.506556	0.588862
APC2	0.0748365	0	0.205178	0.15081	0.299443	0.0893254	0	0.139937	0.08997	0.153623	0.127564	0.248937	0.337139	0.0420882	0.217386	0.106838	0.36898	0.0384721	0.353863	0.12106	0.102231	0.265449	0.18124	0.228986	0.15124	0.137533	0.465685	0.166784	0.378084	0.416756	0.160759	0.0406624	0.278765	0.292389	0.111195	0.270697	0.471016	0.0538739	0.381832	0.393883	0.465216	0.0183713	0.214779	0.227745	0.557863
APCDD1	1.23406	0	0.170818	0.0368067	0.163608	1.48889	0.520408	0.432152	0.398383	0.479361	0.515044	0.561246	0.520783	0.33665	0.736667	0.67368	0.258439	0	0.367968	0.472274	0.339737	0.524733	0	0.106941	0.265004	0.567274	0.283753	0.611946	0.591687	0.327079	0.350214	0.145952	0.21649	0.113288	0.0686127	0.444071	0	0.422236	0.144756	0.470162	0.349376	0.243751	0.242325	0.28025	0.111403
APCDD1L	0	0	0	0	0	0	0	0	0	0	0	0	0	0	0	0	0	0	0	0	0	0	0	0	0	0.056369	0	0	0	0	0	0	0	0	0	0	0	0	0	0	0	0	0	0	0
APEH	37.6171	50.7594	46.8963	50.4142	48.2597	43.558	31.7426	45.5476	46.0418	42.0375	44.3377	47.8469	37.7774	40.4149	41.1	40.8962	47.7456	44.4949	44.232	33.7725	46.3324	39.5003	43.7929	48.791	37.4696	35.727	40.2072	39.6455	31.3648	35.5046	43.093	25.1066	31.6297	35.4208	28.4096	28.3548	35.2103	33.6699	23.9983	40.4654	39.8664	25.9701	43.8439	34.6991	43.6816
APEX1	20.5046	16.8771	10.7261	14.6957	11.6611	11.9543	19.388	10.26	18.1266	18.9659	11.0989	18.1383	18.9486	22.9779	18.6827	17.0972	17.5063	14.4546	16.3549	20.7893	19.6568	17.1938	18.1675	18.1832	18.2751	19.8063	17.7619	19.7093	28.8219	19.036	19.6067	19.9694	19.6254	20.7223	18.2604	32.5436	15.5237	35.3629	29.6931	25.6975	23.8361	11.5003	26.2582	26.0213	28.1682
APEX2	7.35314	5.70889	6.06477	5.4891	4.25611	3.03487	5.92201	4.85671	7.41161	4.44498	3.6336	6.59161	7.81218	9.61965	9.4255	7.67869	9.32714	4.87669	5.87785	6.61974	5.68895	5.59102	6.36872	9.77786	6.00123	8.21309	8.18846	6.57725	8.63497	5.76223	11.0519	5.6557	6.03806	6.24093	5.89492	6.99625	6.69497	6.43823	4.9277	6.26138	7.44866	3.73535	5.40208	6.99752	6.91103
APH1A	67.4474	73.7322	92.121	106.744	111.25	89.7821	60.5882	90.3209	83.7686	79.3067	75.4729	84.3173	83.7802	72.704	74.0937	96.5181	81.4935	84.474	107.993	66.0876	100.193	81.8091	98.373	94.1526	82.6355	91.3064	88.5793	99.0204	77.1572	70.8227	106.441	101.532	59.147	91.4391	56.0894	63.3807	59.8755	63.7606	51.2612	81.2366	72.0518	58.6583	91.4605	67.0608	84.6988
APH1B	0.119557	0.0849972	0.0704026	0	0.444985	0.362939	0.284188	0.0992515	0.0814789	0.455085	0.507428	0.350875	0.493087	0.0559811	0.442834	0.0121175	0.0819071	0.327184	0.402597	0.482304	0.308111	0.0435436	0	0.197921	0.197148	0.421443	0.244206	0.687742	0.150228	0.0970448	0	0.420438	0	0.205889	0.175852	0.533847	0.774188	0.422349	1.15446	0.0772046	0.196081	0.0917601	0.131216	0.0876555	0.0844764
API5	1.58072	0.773622	3.1364	2.97025	3.86507	3.54558	4.13443	3.23111	3.89712	6.81313	4.25614	4.52384	4.12459	5.79236	4.47656	3.15001	2.93026	4.06417	3.45965	5.63303	3.11545	4.42967	4.11446	2.76709	2.31976	5.33075	4.58028	5.13977	3.06589	2.05826	4.06379	4.43225	0.897202	1.69982	1.84585	3.54319	2.41904	4.49689	10.3457	1.53099	2.33071	1.09649	1.73888	3.11563	2.56724
APIP	9.03449	6.59157	1.52973	1.6916	1.84908	0.831033	5.6043	0.75583	3.30257	2.3921	1.93285	3.49958	2.81815	2.93676	3.49166	2.33307	1.95292	1.00667	2.91458	2.9234	2.64091	5.93892	4.3536	0.843187	1.6847	3.51191	3.236	3.73715	2.84815	2.55705	2.85232	2.02493	4.14343	4.80916	5.34933	5.36209	0.696612	4.56625	4.51755	4.91335	4.54386	2.21292	2.33421	3.58095	2.96939
APLF	0	0	0	0.030807	0	0	0	0.04943	0	0.402947	0	0.291867	0	0	0	0.310618	0	0.097556	0	0.166316	0.248687	0	0	0.039383	0.156613	0.033265	0	0	0.0089	0	0.149687	0.040799	0	0	0	0	0	0.042018	0.1446	0.023518	0.009629	0.046007	0.05367	0.139609	0.032821
APLN	0	0	0	0	0.120686	0	0.144177	0.0760456	0.028705	0.572028	0.241309	0.36889	0.0924616	0.230341	0.085594	0.193768	0	0.053038	0.391504	0.166734	0.101556	0.27647	0.127647	0.0973186	0	0.113392	0.321281	0.048663	0.047408	0.244482	0	0.015295	0.265932	0.072445	0	0.0916006	0	0.31044	0.03121	0	0.135055	0.014638	0	0.132055	0
APLNR	0	0.123662	0	0	0	0	0	0	0	0	0	0	0	0	0	0	0	0	0	0.030395	0	0	0	0	0	0	0	0.305947	0.232406	0.157072	0	0	0.175077	0.126714	0	0	0	0	0.049903	0	0	0	0	0.124765	0
APLP1	0.153924	0.093687	0.717984	0.242039	0	1.31725	0.161313	0.600681	0.258947	0.482194	0.396821	1.36846	0.507429	1.48206	0.29996	0.41947	0.489644	0.586738	0.480343	0.757727	1.4818	0.575349	0.546312	0.987934	0.453749	0.710221	0.541154	0.961732	0.103381	0.346558	0.346749	0.397498	0	0.172071	0.268172	0.890187	3.11754	0.902569	0.345338	0.087353	0.423666	0.092759	0.303296	0.894518	0.310722
APLP2	7.6154	6.63717	13.0146	12.7877	14.8401	8.84473	16.8793	17.0615	15.3108	18.648	14.0882	19.6047	14.2121	20.529	13.6454	13.3418	13.8704	12.1254	18.0261	22.9588	16.0279	14.5345	11.9479	17.9599	15.6141	25.3205	12.4435	19.65	19.6386	14.8066	18.3711	20.7052	8.59198	15.2228	7.12811	16.5888	16.9194	21.3826	24.7857	10.5394	17.1351	6.08599	10.4954	18.8106	17.0752
APMAP	15.8579	18.2838	10.5211	12.3587	12.5992	14.7835	12.9609	14.0696	11.2631	13.1837	11.1416	11.2522	14.628	12.8268	13.6527	12.8291	16.1533	14.5454	14.8551	15.4929	12.4335	18.182	16.111	15.5472	16.3957	11.6539	11.6086	12.9152	18.171	15.1781	14.413	10.1146	12.3525	14.4116	11.2938	14.2052	11.5198	13.9812	12.5163	12.6302	14.477	7.40238	11.5037	15.3324	15.4609
APOA1	0	0.303572	0	0	0	0	0	0	0	0	0.580662	0.38844	0	0.355989	0	0.055011	0	0	0	0.736127	0	0	0	0	0.342006	0.340922	0	0	0	0	0	0	0	0	0.198538	0	0	0	0.273474	0	0	0	0	0	0.057114
APOA4	0	0	0	0	0	0	0	0	0	0	0.257072	0	0	0	0	0	0	0	0	0	0	0.116225	0	0	0.0202186	0	0	0	0	0	0	0	0	0	0	0.0314088	0	0	0	0.00372382	0	0	0	0	0.0130281
APOA5	0	0	0	0	0	0	0	0	0	0	0	0	0	0	0	0	0	0	0	0	0	0	0	0	0	0	0	0	0	0	0	0	0	0	0	0	0	0	0	0	0	0	0	0	0
APOBEC2	0	0	0	0	0	6.53522	0	0.197243	0	3.65577	0	0	0	0	0	0	0	0	0	0	0	0	0	0	0	0	0	0	0.055787	0	0	0	0	0	1.78115	0	0	0.21915	0	0	0	0	0	0	0
APOBEC3H	22.9755	33.3121	14.4347	20.7261	10.432	13.8178	20.7604	14.8314	12.9213	14.6972	22.0672	14.2129	15.4335	19.4162	21.7219	12.0973	25.9401	11.6689	14.6699	18.0176	14.0947	22.0937	19.5757	13.6601	15.3449	18.307	11.3894	14.1804	27.8605	21.5327	23.7624	13.9699	21.4683	21.9781	23.4795	22.8161	18.0488	21.736	11.8954	13.815	15.8057	10.1224	11.1798	14.375	12.5103
APOBEC3Z1	0.819935	0.214534	1.03095	1.20887	0	1.24949	19.7643	1.0343	3.23902	2.12677	1.93386	0	5.12194	4.4833	2.98872	1.04647	2.4043	0.813373	1.93216	1.95926	3.10446	2.78866	4.20636	0.371218	1.41529	3.58035	4.80389	6.59286	3.60727	1.53156	3.92045	15.0948	1.89266	5.89208	2.17411	1.73349	4.93909	0.641932	18.4708	1.54424	2.03214	4.06923	1.22676	20.6248	3.40809
APOBEC3Z2	8.40312	9.97007	7.44861	7.23523	4.63832	5.22493	8.58259	6.68802	6.14513	7.48379	7.02733	7.77709	6.23043	6.97725	7.51345	6.27241	9.51688	5.0917	3.31225	10.9624	5.71453	10.7173	10.0323	7.93403	5.95438	7.56314	5.81515	15.1377	6.80246	9.6139	5.07734	4.08924	8.59305	8.71859	7.40649	7.10106	8.02975	11.337	7.56448	7.69535	7.94414	2.65734	6.47398	6.21539	7.33269
APOBR	7.83568	5.58444	17.7654	22.5097	20.1765	13.3291	27.1201	16.5588	33.9999	22.2986	26.0266	25.3167	20.7972	21.291	12.326	14.5473	15.6087	14.2852	20.5003	27.2011	17.9008	18.7962	15.4335	18.0885	18.9379	25.7205	15.8787	21.4651	16.3362	13.4525	16.293	42.1133	10.6627	14.9301	8.01647	17.7516	19.5795	20.4912	20.6279	6.48613	10.4358	3.58677	9.7201	17.4218	15.1114
APOC4	0	0	0	0	0	0	0	0	0	0	0	0	0	0	0	0	0	0	0	0	0	0	0	0	0	0	0	0	0	0	0	0	0	0	0	0	0	0	0	0	0	0	0	0	0
APOD	0	0.202191	0	0	0	4.03418	0.419301	0	0	0	0	0	0	0.321776	0	0	0.163732	0	0	0	0	0	0	0	0	0.078175	0	0	0.200589	0	0.070475	0.051657	0.136227	0.201406	0.334626	0	0	0	0	0	0	0	0	0	0
APOE	0.529423	0.072162	0	0	0	7.07863	0.417688	0.325552	0.101353	0.0880401	0.599798	1.00674	0	0.614906	0.0440045	0	0	0	0.167218	0	0	0.146781	0.214826	0	0.300859	0.232603	0	0	0	0	0.028942	0.4532	0.306681	0.25434	0	0	0	0.48841	0.268736	0.0238687	0.0626304	0.635291	0	0	0.0313675
APOF	0	0	0	0	0	0	0	0	0	0	0	0	0	0	0	0	0	0	0	0	0	0	0	0	0	0	0	0	0	0	0	0	0	0	0	0	0	0	0	0	0	0	0	0	0
APOL3	1.45436	1.05405	2.32588	2.49583	3.81111	3.55392	4.88085	1.9667	3.46972	5.98155	3.60496	5.37764	4.89289	4.95123	3.33455	4.30776	2.64189	3.48645	3.84876	5.54488	2.89137	3.45086	3.80347	2.46804	3.59219	4.31567	3.17884	4.04753	3.44978	3.10698	3.58038	3.43588	0.923269	1.90521	1.9316	4.09819	7.34234	6.02299	11.7026	1.56739	1.80845	1.01146	1.95501	5.15517	3.24359
APOL3-2	1.11859	1.14476	0.501888	0.381816	0.385301	0.834096	1.05771	0.519316	0.391137	0.65784	0.306515	1.03504	0.747662	0.511096	0.61283	0.659251	0.7116	0.549428	0.479713	0.98737	0.438522	0.575298	0.432194	0.503424	0.736752	0.212739	0.468223	0.332601	1.04519	0.209211	0.646569	0.30044	0.565057	0.401723	0.492765	0.652436	0.44672	0.7908	0.836378	0.201322	0.176548	0.26805	0.590622	1.01633	0.434143
APOLD1	0.227014	0.105188	0.407421	0	0.866557	0	0.251012	0.475612	0.552592	1.03476	0.565362	0.503584	0.040076	0.226865	0.113602	0.242543	0.363244	0.0659723	0.09157	0.576946	0.519143	0.100067	0.369942	0.227995	0.182604	0.0555126	0	0.276539	0.854589	0.76094	0.670127	0.394855	0.0860302	0.288231	0	0.334316	0.558123	0.721192	0.398329	0.712938	2.13617	0.194201	1.49592	2.4434	1.24995
APOM	22.5078	23.9152	18.8933	6.24908	12.2568	21.5035	13.4074	15.528	13.5012	12.9581	15.7065	24.6173	12.6791	23.0789	20.3436	16.3815	21.1017	23.8551	22.7018	16.6136	12.1626	18.08	19.8301	13.3717	15.7739	15.8262	18.1571	16.3471	12.3772	16.5321	15.6961	6.44094	16.0801	13.2952	8.05303	19.7255	19.4217	15.3686	8.6349	20.8956	19.4878	14.3036	13.6908	14.6768	17.059
APOO	0.737129	0.899343	1.74116	0.273816	0.69515	0	1.04126	1.64586	0.675387	0.560639	1.58735	0.669321	1.67741	0	0.249528	1.10833	1.62173	0.433911	1.06484	1.25179	0.174723	0.349939	0.322758	0.741014	0.209819	0.770783	0	0.692804	0	0	0.594127	0.976204	1.20764	1.2149	2.03386	0.883999	1.35037	1.57099	1.95094	1.14071	0.840617	0	0.495127	0	1.37115
APOOL	0	0	0	0.447275	0	0.505343	0.446707	0	0	0.411822	0.200185	0	0.374009	0.226743	0.275669	0	0.20926	0	0.265257	0.0912004	0.0758901	0.266524	0	0	0.176765	0.231348	0.168263	0.127586	0.213976	0	0.19048	0.147362	0.327698	0	0.224591	0.0732399	0.337314	0.191468	0.707758	0.0391021	0	0.0295062	0.116515	0.326595	0.0930125
APOPT1	0.701421	0.872193	0.75115	0.844162	0.342024	0.274786	1.66985	0.350094	0.400437	0.333389	1.09262	0.429393	1.32656	1.22916	1.05129	0.806895	0.841886	0.516232	0.852284	0.827863	0.411827	0.512701	0.900549	0.783237	0.921406	0.49315	1.23106	1.04892	1.33627	0.376739	0.40434	0.588345	0.680621	0.852245	1.509	0.739544	3.02124	1.94972	2.56294	0.867743	0.935524	0.352607	1.14007	2.65352	1.18974
APP	0.373026	0.64403	0.818835	0.928164	0.92077	1.94855	0.710511	0.990409	0.630697	1.90622	0.775042	0.893439	0.607078	1.28214	0.871385	0.616354	0.89685	0.710077	1.0152	1.15039	0.432407	1.20419	0.447101	0.836133	0.98443	0.697013	0.581253	0.918351	1.62754	0.877528	1.04853	1.41804	0.455081	0.647024	0.54464	0.386084	0.920478	1.22865	1.72338	0.522089	1.2981	0.579207	0.59621	1.77195	1.42877
APPBP2	1.96725	1.78467	2.22366	1.44345	4.38968	3.6901	6.33073	1.57868	4.35134	6.89171	3.97809	3.3175	4.32705	6.75408	3.51842	1.36051	3.74631	4.02207	3.688	5.25945	1.3678	1.99175	2.86452	2.07471	3.77915	3.06831	3.55402	4.89406	4.64887	1.95106	2.97754	3.99836	1.63967	1.551	2.11014	2.96976	10.5708	4.31315	15.9325	0.733206	2.24677	1.55391	1.14838	4.36762	3.3409
APPL1	0.510042	0.219144	1.32404	0.467696	0.635344	1.39109	0.995603	0.818329	1.34192	1.81005	1.05712	1.28732	1.14399	1.24285	0.477531	0.867163	0.855825	0	1.26425	1.91121	0.668166	0.895224	0.443856	0.342567	0.778774	1.52323	0	0.724258	0.304467	0.433751	0.234456	0.83236	0	0.710494	0.425099	1.62511	1.3178	0.824197	3.10176	0.516488	0.621874	0.044449	0.16716	0.398764	0.629207
APPL2	0.744182	2.91534	3.87679	0.0913774	1.94465	0	4.1333	4.00804	2.50014	8.03802	7.65292	3.71368	5.75511	4.76106	2.03063	2.17428	1.0253	2.33625	4.41978	4.01118	2.42552	1.40774	2.85111	0.983229	3.95311	3.52941	4.92661	4.99069	3.6433	0.880569	2.45251	6.23608	0.825043	1.58351	1.22456	2.25203	3.00847	3.65234	13.0787	1.25651	1.77353	0.185117	1.60036	5.43555	2.42373
APRT	175.359	249.84	234.506	199.089	214.457	225.547	242.829	187.226	205.566	175.216	191.004	201.295	201.546	153.727	169.759	194.214	196.919	220.749	188.675	140.006	191.851	185.566	183.877	189.228	171.25	176.544	197.627	146.2	142.814	183.799	190.597	124.272	147.976	186.376	164.299	165.095	168.99	186.137	123.748	280.922	212.702	260.135	265.218	266.66	211.245
APTX	1.76622	0.181565	0.68742	0.481963	0.46685	0	2.0257	0.957277	0.859043	1.22893	0.432996	0	0.831274	1.53016	0.752017	1.19599	0.67199	0.712474	0.181868	0.593843	0.844204	1.24739	0.552151	0.588732	0.726679	0.569275	0	0.541903	1.28975	0.320779	0.913413	0.905166	0.592962	1.2631	1.10664	0.24114	0	1.21446	0.724159	0.927634	0.748108	0.547249	1.14163	1.81423	1.27034
AQP1	1.4391	0	0.720773	0	0.459789	1.17036	0	1.82063	0.495951	0.472012	1.56949	0.326036	0.362521	0.737616	1.36304	0.383411	0	0.338205	0.423169	4.05013	0.343702	0.341741	1.24852	0.108823	1.33171	0.321007	2.48844	0.527309	3.1743	1.27295	1.46481	0.388571	0.48281	0.639644	5.66793	0.161546	1.04031	0.487627	1.04765	0.452825	0.151608	5.71318	0.63043	1.35752	2.33193
AQP10	0	0	0	0	0	0	0	0	0	0	0	0	0	0	0	0	0	0	0	0	0	0	0	0	0	0	0	0	0	0	0	0	0	0	0	0	0	0	0	0	0	0	0.039256	0	0.0153265
AQP11	0	0.209859	0.476032	0.588911	0.84405	0	0.422552	1.04815	0.301452	0.69406	0	0	0.62994	0.340505	0.0673138	0	0	0.291174	1.15583	0.228499	1.24358	0.651116	0.369632	0	0	0	0.459835	0.238295	1.65378	0.377394	1.42173	0.814756	0	0.200283	0	0.589613	0	0.598425	0.338198	1.05569	1.58618	0.417554	1.10847	0.783114	0.471409
AQP12B	0	0	0	0	0	0	0	0	0	0	0	0	0	0	0	0	0	0	0	0	0	0	0	0	0	0	0	0	0	0	0	0	0	0	0	0	0	0	0	0	0	0	0	0	0
AQP3	1.27818	3.38987	3.46212	2.16808	2.1699	1.98592	2.03667	2.48432	1.47588	2.12537	3.222	2.40258	2.31983	2.65501	3.00262	1.50093	2.91368	2.49266	2.59124	1.33929	3.12899	3.72468	3.15303	2.59571	2.53823	3.23586	1.68511	2.72192	2.79652	2.53951	3.07536	0.996021	1.9285	2.07538	2.00378	1.63594	0.769355	4.5014	1.58357	3.99588	1.89535	1.11369	3.66957	3.54065	2.92373
AQP5	0	0	0	0	0	0	0	0	0	0	0	0	0	0	0	0	0	0	0	0	0	0	0	0	0	0	0	0	0	0	0	0	0	0	0	0	0	0	0	0	0	0	0	0	0
AQP6	0	0	0	0	0	0	0	0	0	0	0	0	0	0	0	0	0	0	0	0	0	0	0	0	0	0	0	0	0	0	0	0	0	0	0	0	0	0	0	0	0	0	0	0	0
AQP7	0	0	0	0	0	3.91953	0	0	0	0.683343	0.302641	0	0	0	0	0	0	0	0	0	0	0	0	0	0	0	0.256364	0	0	0	0	0	0	0	0.274585	0	0	0	0	0	0	0	0	0	0
AQP8	0	0	0	0	0	0	0	0	0	0	0	0	0	0	0	0	0	0	0	0	0	0	0	0	0	0	0	0	0	0	0	0	0	0	0	0	0	0	0	0	0	0	0.0890138	0	0
AQP9	0	0	0	0.0707033	0.109259	0	0.413467	0.255421	0.0253261	0.257097	0	0.133323	0.111741	0.264107	0.227895	0.122232	0	0	0.293638	0.0957595	0.0770882	0.108965	0.182328	0.151102	0.319083	0.215155	0.106402	0	0.335621	0.0317762	0.112192	0.289434	0.0921449	0.0942002	0	0.171821	0	0.0554231	0.369044	0.0283839	0.181808	0.133883	0.0440169	0.164061	0.0549272
AQR	0.764853	0.20728	0.716609	0.617218	1.5739	0.708041	1.80212	0.853804	2.10498	3.34697	2.02363	2.33292	2.03877	2.68052	1.90639	1.60417	2.60415	0.679039	1.9454	3.30351	1.28663	1.75905	1.51866	1.26098	1.77363	2.10971	1.40685	2.12467	1.52762	1.58195	1.54566	2.65356	0.758139	0.595119	0.753834	1.27022	2.77622	1.54073	3.44869	0.659484	1.25963	0.272462	0.537255	1.46762	0.980022
AR	0	0	0	0.113259	0	0	0	0	0	0	0	0	0.0490134	0	0	0	0	0	0	0	0	0	0	0	0	0	0	0	0	0	0	0	0	0	0	0	0	0	0	0	0	0	0	0	0
ARAF	16.3138	19.8917	16.3023	20.8583	19.869	17.9401	15.8826	19.9281	20.2209	15.8141	18.2631	18.8069	17.3117	20.2297	20.0014	18.7712	23.1099	19.8345	20.2679	18.6334	18.828	22.8597	24.6012	21.9453	17.8517	18.406	18.5966	17.2728	19.5404	20.4084	23.2727	13.476	14.9933	19.4272	18.6256	16.5744	15.7143	19.1545	14.4316	19.7409	20.6101	15.7425	21.0542	20.1262	21.6619
ARAP1	53.4485	66.4316	73.2258	97.0614	108.985	100.816	65.0654	100.489	91.6018	84.2277	109.382	88.0039	88.8607	68.8152	80.1094	76.4722	62.3031	65.8044	119.314	70.5688	119.302	84.7159	101.005	90.1269	80.942	121.51	90.778	103.796	90.9113	84.2821	99.614	163.781	59.7	97.0792	55.4571	63.5085	102.506	63.1996	68.213	74.5452	83.9874	49.0316	95.8297	101.201	102.003
ARAP2	0.0923331	0	0.693408	1.04034	0.849232	0.443861	1.61125	0.779997	0.768205	2.21912	1.1922	1.21595	0.978155	1.72338	1.04168	0.483799	0.494139	0.478619	0.968597	1.20534	0.578924	0.575983	0.700202	0.451539	0.664666	1.02059	0.16243	1.49324	0.394023	0.541432	0.775018	0.613477	0.130875	0.418345	0.531114	0.852934	2.19077	0.682596	4.13801	0.375453	0.952741	0.34257	0.164814	2.08164	1.05784
ARAP3	9.82753	7.26744	11.5551	11.7889	16.4079	13.3775	12.2665	15.0234	16.2187	13.8526	21.2932	13.2357	13.6441	10.7506	14.5701	8.65864	7.07826	10.2818	22.9531	12.9617	17.0787	17.9214	19.3431	16.4116	16.0354	24.6731	12.7675	19.3258	15.975	12.7041	14.6345	40.0574	8.98508	19.9758	8.51772	12.8243	23.7879	13.8525	17.1053	10.5546	13.0624	5.05353	13.0422	17.1913	18.962
ARC	0	0	0	0	0.248722	0	0.224521	0.198658	0	0	0	0	0	0	0	0	0	0	0	0.107165	0.274485	0	0.157444	0	0	0	0	0	0	0	0.166803	0.216035	0	0	0	0	0	0.108151	0	0.0160974	0.0754874	0	0	0.184741	0
ARCN1	2.60192	0.626695	11.3493	5.14867	7.41658	8.67248	13.7754	5.66808	6.62886	18.6687	10.0042	12.3077	10.1128	16.9969	9.12813	6.37411	9.98958	4.29036	8.41315	16.6846	8.36966	8.51699	7.36028	6.8733	7.8692	11.4435	6.8067	20.6031	7.17533	7.04389	6.5874	12.3889	2.72843	2.2863	6.46893	7.54834	10.3593	9.10521	28.57	2.73493	5.61594	1.67927	3.39959	7.54225	6.16363
AREG	0.0465216	0.0331579	0	0	0	0	0.10663	0	0	0.162068	0	0	0	0.0816879	0	0	0	0	0	0	0	0	0	0	0.076023	0.00808355	0	0.120716	0.0446352	0	0.0134725	0.140208	0	0	0	0.0629182	0.303627	0	0.272711	0	0	0	0	0	0.00823599
AREL1	8.26322	3.50937	8.06577	5.62523	6.59611	8.52431	11.5973	7.60252	9.02217	11.6109	12.2396	9.49051	9.88862	17.1949	11.2351	7.8548	10.6774	8.45745	8.77707	12.5532	7.85866	8.15869	9.7729	9.61194	9.39801	11.0126	11.8802	8.62088	14.4397	6.28557	10.8602	14.8894	7.44986	6.78426	7.69507	9.94469	11.3461	11.1851	12.1342	6.59737	12.703	4.66343	6.41272	13.7799	8.90839
ARF1	96.3672	59.4094	41.0213	63.2017	42.9318	51.9255	101.845	57.3333	58.6274	62.0871	73.5743	57.1208	86.4995	73.6437	71.0277	55.9778	60.4288	47.7318	60.0268	79.2298	57.5289	85.2377	79.6074	75.7278	63.6178	84.005	45.7456	82.7117	83.2594	66.3094	66.3597	91.529	77.4856	88.7667	86.2805	85.8891	76.7805	103.584	90.7465	70.9135	69.7897	31.6815	56.4877	77.9954	58.3863
ARF2	1.31264	1.24185	0.699674	0.905846	0	1.30336	3.81973	1.62147	1.2056	4.40611	2.10649	3.83032	2.23802	2.13569	3.24764	0.364812	2.07907	0.163185	1.85579	3.72485	1.49937	3.64595	2.69024	1.03928	0.802247	4.09928	1.3585	1.91668	4.22831	3.21472	1.4292	2.5985	0.812572	1.61703	3.63633	3.1448	2.90484	2.36731	5.4848	2.58256	2.1925	0.553657	0.850243	2.36685	0.85258
ARF3	54.6615	58.1951	47.0155	72.5812	64.7254	58.4053	73.4477	58.7388	66.2028	66.1763	56.9372	57.362	62.4274	50.1894	62.7998	42.7812	53.664	41.6898	66.7911	53.3947	70.997	60.3647	57.2921	65.7725	55.8375	72.2914	44.6032	68.379	61.7686	54.3832	66.3021	89.9748	41.3858	61.7484	53.6569	44.5636	50.6774	53.8045	44.6786	50.2319	56.8124	35.1478	55.8404	50.7042	49.4407
ARF4	44.9627	29.1018	15.4033	23.746	25.2851	21.9667	62.1449	23.7214	45.1154	31.569	32.7539	35.9798	44.9586	40.4786	32.8105	33.5456	26.335	25.738	36.1438	51.3585	31.6392	48.883	47.1601	41.2303	31.0306	44.3674	32.9886	45.6583	58.8259	30.1575	33.0861	51.5123	41.4662	59.1704	56.9962	55.884	32.5857	65.8151	60.4801	36.295	46.9369	18.2076	35.8721	49.9804	30.7187
ARF5	17.0794	22.1751	14.5935	17.8922	15.8454	20.8089	13.7641	11.7374	19.1519	13.2372	19.3462	17.1059	16.0145	16.3367	16.2304	22.2937	17.2683	26.346	18.1314	14.1102	13.8154	14.3338	18.639	17.3555	16.8033	13.3492	21.3028	14.4326	14.6829	16.0978	18.9974	7.28577	12.1401	17.5589	17.7407	10.212	13.1974	13.6175	9.12479	17.4803	14.4491	13.4841	13.6233	19.2113	13.4623
ARF6	90.4063	114.617	74.8179	87.4343	67.9138	79.7012	107.744	89.582	94.9453	81.7714	80.5527	77.3837	90.3545	75.6576	79.1094	83.9486	102.296	89.7644	80.6909	82.9135	83.4623	97.5555	80.8932	81.1806	76.1071	94.2436	76.9642	82.9615	91.7692	84.5819	90.7221	57.4632	71.2965	95.203	79.9073	92.201	92.066	89.4441	96.9337	85.5238	72.226	51.9873	77.4212	79.9944	84.9269
ARFGAP1	12.4865	17.8706	20.4983	13.8239	23.4498	29.3368	14.8123	19.6065	16.3206	17.9472	22.4822	19.1602	12.9291	16.5249	13.9305	18.9844	17.9027	23.016	18.985	11.5417	15.0462	17.139	13.3845	19.272	16.8729	14.5458	16.5221	14.1745	15.7077	20.0532	19.7651	11.4274	14.5089	17.3002	11.7237	13.8763	15.2566	14.5901	10.5293	19.4507	15.0652	16.1961	20.4475	17.7755	18.0026
ARFGAP2	63.1326	75.2236	74.9811	76.3766	78.2586	89.3418	57.0953	83.1176	70.1297	59.7445	77.2995	71.6163	64.5927	64.9178	54.2409	76.4712	72.415	83.0128	83.5949	52.2599	74.8481	67.9968	80.6693	78.8716	61.0917	74.6432	68.3603	62.8349	66.8696	75.8278	81.3696	67.563	61.8924	60.1095	57.7812	54.1158	61.0737	58.3186	48.6788	67.783	57.2219	53.9534	69.7668	68.0882	67.842
ARFGAP3	0.629905	0.0586778	0.39733	0.389048	0.944314	0.51647	1.50995	0.388552	0.566525	1.21476	0.775708	1.20117	1.55988	1.27573	0.816392	0.426912	0.540869	0.394565	1.04201	1.55442	0.612874	1.27037	0.999908	1.0594	0.957876	1.12026	0.66626	1.16774	1.23435	0.672789	0.641346	1.32467	0.504936	0.509274	0.531506	1.36565	1.35002	1.67011	3.61636	0.463715	0.569149	0.188308	0.232554	1.56464	0.722458
ARFGEF1	0.452267	0.638835	1.55768	1.40688	1.36266	0.671027	1.30736	1.44466	1.08972	2.94293	1.48377	3.19708	1.32213	2.62885	1.01248	1.17882	0.990402	1.25391	1.25644	2.29895	1.2851	0.642091	1.27076	1.59004	1.24397	1.38879	0.749981	2.2673	1.13596	0.978234	1.08894	1.95097	0.560281	0.305789	0.277107	1.02667	2.81997	1.52118	5.08003	0.6219	1.1585	0.155103	0.40545	1.3822	1.23665
ARFGEF2	0.215662	0.123338	0.479972	0.38249	0.773665	0.540828	0.601809	0.851566	0.797914	0.943142	1.02479	1.20242	0.795511	0.735059	0.766375	0.744007	0.684584	0.709854	0.521123	1.20497	0.822097	0.676013	0.654981	0.599016	0.594153	0.731066	0.289868	0.703278	0.604508	0.556932	0.551098	0.486733	0.123542	0.278486	0.222629	0.630879	1.33722	0.658756	1.81651	0.362655	0.497396	0.188532	0.300744	0.738071	0.618041
ARFGEF3	0	0	0.14113	0.187664	0	0	0.172149	0.204626	0	0.054429	0	0	0.0114485	0.0761061	0	0.321954	0	0	0	0	0	0	0	0.05873	0	0.0533043	0	0.237243	0	0	0.117493	0.0295793	0.180685	0	0	0	0	0	0.107587	0	0.023714	0	0	0	0.0443104
ARFIP1	1.08819	0.29293	1.24623	2.3368	0.472509	3.51923	3.44971	2.43506	2.50783	2.17035	2.52474	4.88796	1.88588	1.83834	1.91254	1.78942	0.802298	1.19761	1.89626	3.91907	1.03228	2.30431	0.677738	1.69774	1.40142	2.98555	0	2.02666	1.31396	1.17059	2.26512	1.10382	0.473947	1.32483	0.935924	1.51855	0.815364	1.40614	6.37494	0.41881	1.13328	0.659282	1.14478	1.29847	1.7296
ARFIP2	9.50864	10.7263	14.2009	8.60722	10.1519	11.239	13.6364	11.5203	8.54471	10.5055	12.5322	10.3647	7.19894	10.3195	7.90363	12.7701	11.523	14.8104	10.1152	9.10228	10.8001	10.7432	14.1881	13.1592	8.65671	9.83886	10.1938	9.66547	10.3684	13.1462	10.1591	5.82396	12.8349	7.08946	7.62941	9.92718	10.6224	10.9215	6.72059	11.6845	9.78784	6.63379	11.2038	9.88743	11.8672
ARFRP1	33.543	47.7395	44.0652	44.6635	48.294	49.9439	32.2283	35.326	37.0943	35.5381	37.9349	47.2259	34.0781	31.3149	25.6983	44.4588	38.9507	39.957	39.8935	27.2427	39.2844	35.1734	37.7983	38.8197	33.0845	31.1518	37.458	33.3971	31.0531	38.4695	40.2723	20.1417	30.1559	29.7006	26.9717	28.3898	28.9896	31.965	22.2395	34.7201	27.7801	29.3822	39.2025	33.8527	32.6379
ARG1	0	0	1.44547	0	0	1.23037	0	3.24032	0	0.513322	0.111529	0	0.635213	0.396152	0.413536	0.33317	0.202687	0	0	3.03531	0	0	0.556291	0	3.22355	0.244989	3.18034	0	1.80953	0	1.461	0.952313	0.896118	1.54972	9.65411	0	1.7931	0.442806	2.23767	0.644718	0.435898	4.98653	1.75791	2.36845	3.42518
ARG2	28.9485	18.5872	13.9256	21.149	14.9166	23.5922	38.8216	20.6639	19.0269	27.254	33.809	13.6394	27.8343	15.5546	22.7236	13.754	11.1475	7.1023	26.0161	20.4585	24.0491	18.3854	31.2291	19.4658	19.3735	38.7611	14.499	32.0475	21.1853	21.9729	25.5428	71.105	17.8448	33.6665	21.8695	13.8258	18.8534	16.2997	28.3892	9.55814	8.37304	5.90832	13.8211	14.5621	16.3512
ARGLU1	0.71477	0.549422	2.27159	1.00071	1.8849	0.967464	3.41222	1.42796	1.63883	4.62146	2.65482	1.91929	3.06477	2.84598	2.01304	3.45963	1.84381	1.17342	2.8611	2.79604	1.2979	2.00321	2.57945	2.40845	1.85904	2.33267	1.15588	2.18475	2.45748	1.84767	1.89531	1.68553	0.604163	1.5174	1.0227	2.87612	6.8759	1.3134	14.7974	0.980385	2.17482	0.803183	1.4211	5.94683	2.85183
ARHGAP1	30.8074	36.8657	29.8515	44.4382	32.274	31.4883	30.6543	35.6561	35.8032	30.7239	36.5945	30.4129	29.6371	42.6019	38.9644	40.2922	35.9753	30.9434	38.0527	39.6207	34.6275	41.0245	43.8649	43.9664	39.9093	41.1187	34.1127	38.0961	41.7446	37.2435	41.4004	27.9097	29.8556	39.5247	28.7551	38.6397	26.104	43.282	26.5121	42.0018	47.1155	22.0758	37.6395	51.3877	49.821
ARHGAP10	0.309797	0.518841	0.728629	0.348717	0.63611	0.286593	0.931496	0.892236	0.613417	0.552296	0.835548	0.752623	0.779317	0.936632	0.216377	0.572447	0.355224	0.435893	0.482675	0.620196	0.321607	1.44287	0.488318	0.632955	0.544673	1.09468	0.366872	0.646154	0.405642	0.500539	0.793462	0.835397	0.725127	0.527692	0.773935	0.397185	0	0.446638	0.966254	0.108453	0.195717	0.133232	0.274749	0.802416	0.260424
ARHGAP11A	0	0	0.0896215	0.1132	0	0.123767	0.626494	0.0682978	0.110012	0	0.0390068	0	0.0707905	0.18981	0.279703	0.3557	0.171149	0	0	0.204704	0.289226	0.157353	0	0.125589	0.107561	0.328751	0	0.275801	0.22143	0	0.168581	0.080269	0	0	0	0.0508077	0.675179	0.0964472	0.295534	0.0190828	0.150849	0	0.0834305	0.352397	0.233925
ARHGAP12	0.175857	0.329764	1.71523	0.719608	0.379558	1.8498	2.95857	1.34222	1.53189	5.40033	2.38864	2.14523	3.03527	3.46368	2.08226	1.20779	2.47572	1.29831	2.91134	2.94608	1.76543	1.05981	1.39883	1.03267	1.96115	2.13421	1.41857	2.08898	2.43784	1.80695	1.83922	3.95371	0.852215	1.32106	1.79488	2.18055	7.02977	2.4908	7.84405	0.613623	1.76596	0.26007	0.727926	2.23546	1.6174
ARHGAP15	0.76482	0.272304	1.83919	0.762705	1.59001	2.58919	4.29108	1.3514	1.24479	4.86132	2.2184	3.19087	3.11014	3.36496	2.1988	1.0789	1.2991	1.29252	2.23539	3.81	1.58815	1.51134	1.72328	1.65952	1.66551	2.42723	1.47982	1.80106	1.60332	1.51068	1.31981	2.59165	1.2844	0.568364	0.837685	2.29808	4.0889	2.59358	9.73084	0.778845	1.17758	0.709962	0.682837	4.01083	1.30043
ARHGAP17	3.53939	3.44727	10.7025	8.25881	10.7925	6.33705	11.1073	9.60391	12.8423	9.72154	8.8681	13.6158	10.1255	13.2027	9.43093	9.91328	13.1562	9.74875	11.7128	16.7928	10.2535	10.7613	11.7555	11.5266	11.0863	15.9135	10.2602	10.3777	14.8777	9.52787	11.0674	12.7629	7.39469	8.13511	6.98132	10.2086	13.0248	12.8936	15.1444	7.20517	15.081	5.70503	7.76946	12.528	15.4809
ARHGAP18	0.188286	0.202115	1.29297	0.314809	0.609376	0.357473	1.09588	0.625452	0.414901	1.5331	0.976299	1.30979	0.884358	1.1083	0.852816	0.535813	1.31332	0.21416	1.10321	1.38736	1.14685	0.583882	0.814983	0.778752	0.787157	1.49255	0.29381	1.3373	1.43327	0	0.928322	1.51037	0.0933529	0.871784	0.0486141	0.628889	2.2024	1.01765	3.38043	0.56803	1.08651	0.204693	0.643729	1.14565	0.691872
ARHGAP19	0.172096	0.109574	0.463956	0.106737	0.226299	0.108358	0.17841	0.124645	0.23138	0.566227	0.302105	0.657669	0.540587	0.306778	0.607087	0.485194	0.490592	0.681979	0.348342	0.723525	0.507111	0.452819	0.162834	0.324489	0.158759	0.38789	0.427596	0.670661	0.58498	0.233748	0.395683	0.370781	0.142348	0.312809	0.266616	0.480108	0.247026	0.619728	0.87001	0.122343	0.471187	0.246031	0.0941173	1.0326	0.343585
ARHGAP20	0	0	0	0	0	0	0	0	0.00679642	0	0	0.0782468	0	0	0	0	0	0	0	0	0	0	0	0	0	0	0	0	0	0	0	0	0	0	0	0	0	0	0	0	0.0175446	0	0	0	0
ARHGAP21	0.196606	0	1.08622	0.148198	0.79889	0	0.556165	0.602347	0.537126	1.38855	0.702368	0.349237	0.560748	0.691017	0.394256	0.547069	0.458944	0.270446	1.4545	1.07191	0.988851	0.357448	0.572593	0.388275	0.361451	0.869089	0.578247	1.13018	0.202665	0.319607	0.606002	1.8008	0.25847	0.482599	0	0.580344	1.55346	0.453046	1.6017	0.733078	0.961554	0.237803	0.454523	1.01391	1.00411
ARHGAP22	0.278927	0.463372	0.369463	0.666362	0.424375	0.581018	0.201729	0.638389	0.510757	0.944941	0.556851	0.34197	0.320365	0.687342	0.44406	0.249264	0.479448	0.327325	0.908561	0.858863	0.590657	0.830629	0.737006	0.561929	0.372136	0.698114	0.659012	0.54863	0.526195	0.72838	0.556173	0.639537	0.393	0.730626	0.633522	0.096378	0.208075	0.316819	0.590935	0.490701	1.09645	0.207041	0.226519	0.674545	0.362212
ARHGAP23	0.249344	0.605329	0.869626	0.111897	0.840776	0.401401	0.384013	0.309929	0.785742	0.597839	0.303969	0.541401	0.348809	0.191593	0.612656	0.352789	0.61017	0.419701	0.804003	0.474401	0.668975	0.325125	0.702334	0.642193	0.659664	0.368571	0.62059	0.400917	0.682111	0.485986	0.685216	0.178518	0.421714	0.611686	0.276521	0.563963	0.125354	0.595047	0.531357	1.11076	0.911628	0.728689	0.557765	1.73101	0.989568
ARHGAP24	0.0902277	0.0850645	0.35145	0.602266	1.16136	0.381122	0.280803	0.490789	0.458126	0.53478	0.133676	1.22383	0.501349	0.183343	0.248106	0.261493	0.597824	0.443378	0.315902	0.954865	0.0885537	0.172632	0.124591	0.120347	0.165074	0.111416	0	0.323344	0.211955	0.23238	0.303221	0.370765	0.255013	0.118022	0.377207	0.434906	0	0.424297	1.61544	0.0907926	0.155077	0.1059	0.158684	0.195783	0.430808
ARHGAP25	2.62554	0.961496	4.1895	3.04402	4.54371	4.05373	7.95474	4.01649	5.18468	7.06841	7.27276	7.10347	5.61705	5.89647	4.36449	3.26871	2.62428	3.0895	5.16856	6.14031	5.25171	4.7078	4.45791	4.36609	4.8364	6.51919	3.72358	6.19066	4.40796	3.2598	4.69606	8.67992	2.28969	3.53547	2.97432	5.34661	8.66948	4.93262	12.4332	1.54349	2.91565	0.894699	1.95646	4.02385	2.95022
ARHGAP26	1.12023	0.513708	2.51071	2.16797	3.24855	2.95197	4.37677	2.79598	4.02497	4.65009	3.53451	3.64878	3.21463	5.29658	3.4055	0.977199	3.49204	1.84016	4.59033	4.96708	2.49677	1.81425	1.64623	2.57827	1.91999	4.09393	1.45903	3.65761	2.07163	2.75023	3.64471	9.44855	0.953554	1.72611	0.978378	1.82179	5.86865	2.21043	8.57006	1.52038	2.43888	0.970431	1.56826	4.54532	2.31069
ARHGAP27	9.62565	10.8949	11.4867	14.9737	12.7447	14.7796	14.9832	15.4391	17.6062	11.4539	11.0128	13.3404	15.5152	13.4736	13.5507	15.0051	13.1264	14.3285	12.7364	14.1733	16.3694	14.8441	17.9832	17.4189	14.2196	16.283	10.8007	13.42	16.1236	16.8543	15.6378	17.6195	12.8869	17.2666	13.6809	18.145	19.9548	17.4098	18.3958	13.7814	16.0281	6.64435	19.0192	17.4103	23.9311
ARHGAP28	0.0242381	0.165582	0	0	0	0	0	0.073216	0	0	0	0	0.0411732	0	0.094362	0	0	0.113625	0	0	0.314678	0	0	0	0	0.00882647	0	0	0	0.136259	0	0.275817	0.0405352	0	0	0	0.179117	0.0153458	0.102522	0.192038	0.103328	0.059544	0.0390695	0.408602	0.202379
ARHGAP29	0	0	0	0	0.126981	0	0.112618	0.131875	0.100529	0.245029	0	0	0.0493156	0.0924149	0.144447	0	0.12761	0	0.0397568	0.0325149	0	0	0	0	0.242708	0	0	0	0.0973782	0	0.068923	0.1776	0.201111	0	0	0	0	0.138786	0.169409	0.200062	0.157474	0.0655022	0.108232	0.0682291	0.175178
ARHGAP30	55.8163	51.0236	27.5521	41.8032	35.565	33.9943	61.3813	40.2743	47.9505	44.6416	47.0968	41.8596	48.8895	45.5613	43.5398	40.851	39.6056	29.6931	42.3006	47.2595	43.3175	56.722	51.9134	45.5732	43.6241	55.0652	34.8335	50.5274	55.1433	36.8946	50.5139	67.8496	41.6998	54.1319	44.4537	45.6166	61.8043	49.6574	51.5934	38.5805	44.5597	19.531	40.5962	51.2695	49.1814
ARHGAP31	0.258278	0.187149	0.73271	0.296531	0.805627	0.912532	0.398021	0.484312	1.25768	0.785649	0.672319	1.39172	0.939556	0.996612	0.556246	0.303144	0.716565	0.399571	0.904668	1.394	0.940581	0.810903	0.520594	0.901123	0.758749	1.66779	0.515272	1.34176	0.980814	0.650283	0.851903	1.31216	0.312731	0.454137	0.321803	0.796588	0.712069	0.850058	1.30516	0.504728	0.600003	0.171994	0.188732	0.951606	0.820018
ARHGAP32	0	0	0.150714	0.123973	0	0.203404	0	0.162598	0.118798	0.221799	0.241499	0.210149	0	0	0	0	0.248984	0.10584	0	0.171533	0.117424	0	0.0316865	0.0318146	0	0.168341	0	0.402001	0.0532681	0.117606	0.0997535	0.270287	0.263072	0	0	0	0	0	0.584055	0.0148753	0.0500761	0	0.0243997	0	0.0742052
ARHGAP33	0.200875	0.164927	0.24086	0.173544	0.246859	0.452732	0.238425	0.391036	0.252618	0.127752	0.457587	0.386556	0.189211	0.0925062	0.178869	0.194293	0	0.255439	0.226706	0.207901	0.167283	0.048254	0.200801	0.19583	0.302257	0.318994	0.140277	0	0.332442	0.288538	0.301611	0.0289944	0.0286892	0.155645	0.115062	0.19994	0.142241	0.0830329	0.208852	0.188003	0.325966	0.170227	0.229693	0.732602	0.451336
ARHGAP35	1.34769	1.02967	4.09734	2.12886	2.42543	2.11038	1.87469	3.23224	3.69907	4.49487	5.37625	4.54032	2.73515	3.82014	2.49823	2.78849	3.50135	1.70125	4.10659	3.56552	2.46009	2.8666	2.68195	3.02364	3.18688	4.64353	2.70564	3.60312	3.09697	2.78398	2.64309	5.69403	1.73572	1.73442	1.24463	3.88357	5.79327	2.9735	6.38012	1.95701	2.90238	1.06641	2.62151	3.19885	3.74356
ARHGAP39	3.1459	3.75926	3.44998	3.35964	4.26022	5.72306	3.575	6.90157	3.85131	3.67523	6.18044	2.87806	3.72159	4.61163	5.05784	5.33616	4.46353	4.88698	4.95498	4.26548	4.74866	4.95324	5.53793	5.3313	4.50579	4.56759	5.67274	5.16809	5.56467	6.36583	7.12946	1.76966	5.34113	5.12289	2.70229	4.22086	6.23993	5.19814	3.22311	8.75691	8.61196	4.6817	6.51361	9.61165	10.6848
ARHGAP4	155.064	184.295	151.273	171.964	145.464	152.416	110.975	179.634	131.978	140.007	187.168	155.154	127.554	131.775	132.139	172.139	145.026	147.317	135.145	120.032	136.499	171.238	174.967	163.455	154.652	141.732	156.701	130.836	154.38	156.499	183.345	93.8219	118.714	138.594	110.774	122.992	175.201	135.283	105.898	171.259	151.401	118.464	173.626	172.395	185.646
ARHGAP40	0.0232455	0	0	0	0	0	0	0.0292199	0	0.0459061	0	0	0	0	0	0	0	0	0	0	0	0	0	0	0.028183	0	0	0	0	0	0	0	0	0	0	0	0	0.017809	0.0381482	0	0.0451623	0	0	0.0194714	0.0177651
ARHGAP42	0	0	0	0	0	0	0	0	0	0	0	0	0	0	0	0	0	0	0	0	0	0	0	0	0	0	0	0	0	0	0	0	0	0	0	0	0	0	0	0	0	0	0	0	0
ARHGAP44	0	0	0	0	0	0	0	0	0	0	0	0	0	0	0	0	0	0	0	0	0	0	0	0	0	0	0	0	0	0	0	0	0	0	0	0	0	0	0	0	0.0227431	0	0	0	0
ARHGAP45	58.0145	84.4434	71.9734	82.6838	70.1824	85.339	76.0253	86.6914	77.3297	72.9655	78.4923	72.5716	76.6377	80.1259	74.8523	93.6073	71.2897	73.8664	90.6079	77.6543	89.3818	92.5236	97.3804	89.611	84.1685	83.9186	87.5098	86.5719	101.201	87.4296	93.0398	77.0105	69.8664	84.9129	62.4948	81.059	108.635	81.125	75.5647	77.2628	104.343	51.8077	82.7058	105.116	107.877
ARHGAP5	0	1.00749	0	0	0	2.14708	0.54488	0.931414	2.24494	1.95142	0.408296	1.2443	1.54426	0	0	0	0.165241	0.84316	2.77533	0.265237	4.30111	0.800267	0	2.28175	0	1.2369	1.28481	0	0.988097	0.611491	1.11297	0.325189	0	0.681596	0	0	1.10782	0	3.72043	0.06975	0.682778	0.561966	0.130504	1.4072	0.975896
ARHGAP6-2	0.235213	0	0	0.219714	0	0.339964	0.713617	0.117548	0.496371	0.53965	0.664474	0.528004	0.83326	0.799562	0.331753	0.446343	0.270087	0.0268959	0.410585	0.490054	0	0.15467	0.325998	0.692806	0.219469	0.558381	0.05553	0.860957	0.586169	0.202868	0.183335	0.248605	0	0	0.195149	0.191558	0.261933	0.411382	1.25515	0.239132	0.431554	0.154221	0.323721	0.487611	0.436448
ARHGAP8	0	0.0400753	0	0	0	0	0	0	0	0	0	0	0	0	0	0	0	0	0	0	0	0	0	0.0880479	0	0	0	0	0	0	0	0	0	0	0	0	0	0	0	0	0	0	0	0	0
ARHGAP9	50.3645	70.8484	49.6159	76.306	62.1832	59.6334	57.387	55.4988	82.7965	53.4914	85.5315	65.5502	58.4571	50.6885	52.7875	40.2844	49.3173	44.8067	71.8042	44.4838	58.5804	64.5178	63.0565	64.4778	48.9283	65.4692	48.6101	61.6774	50.5897	52.0877	54.6832	71.4328	44.4389	57.3127	50.5453	45.6415	53.2442	51.7145	42.3398	48.4942	49.5931	28.184	55.9145	58.0893	54.6249
ARHGDIA	363.336	498.052	390.957	563.893	442.707	399.973	434.04	477.868	447.972	400.98	402.539	391.426	412.253	433.678	407.454	437.116	466.699	425.039	482.435	442.934	467.024	474.334	513.307	517.644	439.933	486.181	405.784	444.528	529.662	432.542	453.609	421.655	377.47	446.674	367.766	429.229	359.515	481.533	314.716	513.592	500.586	333.115	579.036	550.951	568.908
ARHGDIB	487.099	279.328	238.465	319.821	208.066	193.359	427.239	232.639	348.766	289.291	350.601	355.541	393.989	433.639	340.73	291.908	311.677	241.594	312.003	413.96	264.906	374.788	381.351	369.639	331.986	392.874	269.608	408.734	309.623	280.648	334.665	382.527	306.799	341.632	350.969	425.923	293.98	424.321	323.658	281.195	293.624	135.205	230.548	329.437	240.789
ARHGEF1	87.9664	137.042	105.115	116.702	95.5426	113.311	96.0214	114.145	116.287	100.868	118.703	103.708	105.268	113.846	113.196	141.163	122.76	117.877	131.26	106.485	128.62	124.17	145.869	134.433	116.869	122.513	123.243	123.693	135.642	131.351	146.488	94.2062	100.859	111.678	86.9871	103.567	149.476	117.373	99.9979	133.812	149.317	86.6684	141.848	155.538	172.234
ARHGEF10	0.0326552	0	0	0	0	0	0	0	0	0	0	0	0	0	0.0856013	0	0	0	0	0.0255651	0	0	0.0467422	0	0	0	0	0	0	0.0988347	0.00521649	0.0201993	0	0	0	0.0568736	0	0	0	0.0647826	0.050802	0	0	0.0839524	0.00936574
ARHGEF10L	6.70054	14.0069	10.4661	12.7525	16.2588	12.751	9.73689	15.777	12.371	12.6148	7.12596	10.3534	12.1731	9.14137	11.8381	7.92077	11.6774	11.1106	9.44954	9.8409	11.5332	9.72669	12.5043	13.595	8.00859	11.5799	9.13628	7.77687	8.81419	10.9379	11.8573	12.1863	6.37934	12.2474	4.93999	11.3571	15.7745	11.4302	11.748	10.5165	8.7137	6.66887	12.8733	10.8175	13.7866
ARHGEF11	18.8574	13.3451	14.6718	22.0648	25.7862	18.5661	24.6224	24.8757	27.6933	24.7919	27.5625	26.8903	29.097	25.8838	25.696	21.1113	16.0936	15.1157	30.0361	29.5947	27.2484	26.4319	29.5757	22.4623	21.1133	37.6337	15.0636	33.4353	34.6757	24.5029	24.4371	56.6992	17.9977	30.0452	13.8369	21.031	48.2849	23.7046	36.5857	19.2592	34.3387	8.40556	15.5607	28.3566	27.9076
ARHGEF12	0	0.0653706	0.0495892	0	0	0	0	0.114716	0	0.067655	0	0.234888	0.0977742	0.0333166	0.107316	0.0586019	0.0702551	0	0.138759	0.153427	0.26208	0.0811913	0	0.0661573	0.194487	0.105554	0	0.0330088	0	0	0	0.23096	0	0.0456458	0	0.143272	0.413013	0.1017	0.354261	0.043374	0.0942641	0	0	0.200242	0.126113
ARHGEF12-2	0.129188	0.0235058	0.518961	0.128016	0.295494	0.480628	0.331221	0.931653	0.864946	1.35168	0.709082	1.25608	0.430794	0.67009	0.555474	0.197868	0.331057	0.407528	0.358263	0.685381	0.389916	0.20841	0.231763	0.364704	0.0966257	0.49024	0.0613469	0.703128	0.29151	0.128329	0.247579	0.628693	0.296396	0.292732	0.0489892	0.75513	1.09427	0.343425	1.37558	0.291348	0.852816	0.126446	0.26414	0.568671	0.980475
ARHGEF15	0	0	0.0906343	0	0	0	0	0	0	0	0	0	0.0848962	0	0	0	0	0	0	0.148376	0	0.120067	0.18745	0	0	0	0	0.224472	0	0	0.157557	0	0.144965	0.29966	0.187261	0	0	0.129364	0	0	0	0.275352	0.0842912	0	0.0682678
ARHGEF16	0	0	0	0	0	0	0	0	0	0.0311698	0	0	0	0.0456806	0	0	0	0	0	0	0	0.0276411	0	0	0	0	0	0	0	0	0	0	0	0	0	0	0	0	0	0	0	0	0	0	0
ARHGEF17	0	0.0267849	0.119193	0.155212	0.0336039	0.254762	0	0.0852805	0	0.103476	0	0.0958605	0.0161582	0.0675563	0	0	0.116486	0	0.0488423	0.0272178	0	0	0.0410824	0.166664	0	0.131643	0.0856453	0	0	0	0.038118	0.124052	0	0.0415315	0	0	0	0.0185737	0.0181916	0.0813761	0.114978	0.0493108	0.0618796	0.0761252	0.0410763
ARHGEF18	11.4093	12.1965	16.3627	15.2686	11.5251	12.1023	17.485	19.1612	20.1519	15.4134	18.9783	17.8644	19.4114	19.5122	17.8628	26.0585	19.5544	19.7276	21.1381	22.0853	17.1264	21.6481	22.5841	22.8952	23.9498	19.4942	16.4959	21.0424	29.9143	21.2513	21.4078	15.3617	18.1847	15.7955	11.4024	24.4861	27.7866	20.8766	18.0615	16.1451	23.6221	10.5796	18.998	25.1494	27.6499
ARHGEF19	0	0	0	0	0	0.149989	0	0	0.0356276	0	0	0	0	0.0451674	0.0541773	0	0	0	0.138241	0.02453	0.0864926	0	0	0	0	0	0	0	0	0	0.035122	0	0	0.0465905	0	0	0	0	0.0729289	0	0	0	0.0646171	0	0.00292368
ARHGEF2	37.5454	32.0909	35.614	46.1334	49.0031	42.8601	61.327	51.5259	51.632	50.9254	51.4996	49.0626	59.5426	52.1237	46.8176	57.2001	53.4519	44.5311	50.5817	61.1759	53.4974	54.7481	61.0906	61.1707	52.4975	67.1642	43.6022	69.7927	60.2151	49.1494	56.07	71.9723	45.2742	66.6159	42.2256	65.1315	57.9108	52.54	51.9479	38.2325	48.9694	18.3991	49.4378	43.4571	55.5045
ARHGEF25	0.0168039	0.125814	0.0296301	0	0	0	0.119086	0	0	0.0646338	0.120257	0	0.0598352	0.0468666	0	0	0	0.0293352	0	0.0338875	0	0	0.0816573	0.0869132	0.025091	0.0502082	0	0	0	0.0961787	0	0.0424648	0	0	0	0.0514607	0	0	0.0236002	0	0	0	0	0	0
ARHGEF26	0	0	0	0	0	0	0	0	0	0	0	0	0	0	0	0	0	0	0	0	0	0	0	0	0	0.00426813	0	0	0	0	0	0	0	0	0	0	0	0	0.00479371	0	0	0	0	0	0
ARHGEF28	0	0	0	0	0	0	0	0	0.064306	0	0	0	0.149262	0.0607417	0	0	0	0	0	0.0387076	0	0.0783984	0	0	0	0	0	0	0	0	0	0.0112519	0	0	0	0	0	0.0208135	0.0510845	0	0.0216624	0	0.0217002	0	0
ARHGEF3	0.834992	0.337195	1.27976	0.878385	1.50116	0.655739	2.31678	1.20891	2.92126	3.27865	2.53649	3.34832	1.93338	2.49743	1.48155	1.79761	1.31719	1.09422	1.90926	3.50308	1.32887	1.7784	1.33952	1.5482	1.36261	1.67835	1.48211	3.20748	1.44526	1.14912	1.20206	1.418	1.15033	0.864563	0.636778	2.15116	3.46101	2.4109	4.88331	0.623722	1.10689	0.403126	0.706809	2.27056	1.48293
ARHGEF33	0.0767123	0.15717	0.0672709	0.238302	0	0	0	0	0.248391	0	0	0	0	0	0	0	0	0	0.20023	0	0	0	0	0	0	0.0641396	0.454813	0	0	0	0	0.0416559	0	0.0475626	0	0	0	0	0	0.0419975	0.0482648	0	0.02144	0	0.0366861
ARHGEF37	0.0693023	0	0	0	0	0	0	0	0	0	0	0	0.0512135	0	0	0	0	0	0	0.0978402	0.0342694	0	0	0	0	0	0	0	0	0	0	0	0	0.021172	0	0	0	0.134906	0	0	0.0706264	0	0	0	0.0224013
ARHGEF38	0	0	0	0	0	0	0	0	0	0.264777	0	0	0.184422	0	0	0	0	0	0	0	0	0	0	0.239933	0	0	0	0	0	0	0	0	0.0448737	0	0	0	0.985656	0.274029	0.498128	0	0	0	0	0	0.0496067
ARHGEF39	1.69525	2.43789	1.48724	0.362233	0	0.359875	0.767234	0.737629	0.832348	0.474689	0.829678	0.592602	0.600657	0.521275	1.01288	1.18215	1.13464	0.307368	0.701707	0.384994	0.836807	0.837955	0.620322	0.74011	1.15913	0.75023	0.345357	0.57707	0.390233	0.441356	1.09347	1.06951	0.744316	1.88203	1.50479	0.927498	1.88567	0.955655	1.77128	1.02564	1.55655	0.622213	0.643447	1.35433	1.45226
ARHGEF4	0.0227157	0.241829	0.0971471	0.0593286	0	0	0.187662	0.0486956	0	0.160625	0.0814035	0.157768	0.0201032	0.0261898	0.0471967	0.071777	0.104583	0	0	0.0580385	0.101881	0	0.0391579	0.0320081	0	0	0.153187	0	0.0318754	0	0	0.0395376	0	0.015732	0	0.00788975	0	0.102777	0.380013	0.0324079	0.041805	0.078662	0.0237837	0	0
ARHGEF40	0.789909	2.10372	1.38637	1.80487	3.78727	1.79106	2.60822	2.84607	3.02388	1.97185	2.86204	2.37844	2.39441	1.92387	2.0128	2.08233	3.83901	1.56351	3.15632	2.87701	2.38678	2.42266	2.22793	3.23837	2.14743	2.80091	2.10556	2.55689	2.78951	1.82751	2.88421	2.98346	2.45778	3.39603	1.24208	1.86672	3.59942	2.67968	2.49168	3.26605	4.22532	1.70803	3.46304	4.81105	4.36457
ARHGEF5	0	0	0	0	0	0	0	0	0.0640713	0	0	0	0	0	0	0	0	0	0	0	0	0	0.0453595	0	0	0	0	0	0	0	0	0	0	0	0	0	0	0	0	0	0	0	0	0	0
ARHGEF6	2.29357	1.01397	3.18181	1.94657	3.39985	2.2991	5.08737	3.60402	3.99872	6.564	5.85599	5.25521	4.86216	6.06701	4.1741	2.71789	2.98565	3.64857	3.95099	6.84412	3.31562	3.11457	3.51715	3.75148	3.95669	5.79296	3.05552	5.0005	3.0296	1.99851	4.13013	5.22586	1.65285	2.04276	2.85144	3.75194	7.2057	4.09263	9.4618	1.36936	3.01263	0.793	1.03138	4.57062	3.27547
ARHGEF7	1.41215	0.658003	3.26684	1.66486	2.04322	2.71514	2.45265	2.30964	3.04157	2.68727	2.73118	3.06013	2.60394	3.85472	2.63503	2.95472	3.18741	2.44544	2.81966	4.23923	2.68092	3.58824	3.10325	3.21174	2.77781	3.17464	2.00161	4.01298	3.87038	2.23512	2.73876	2.32501	1.69748	2.19021	1.35279	3.47989	4.3406	3.9948	4.73858	2.20155	4.23468	1.41199	2.50695	3.90195	4.31668
ARHGEF9	0	0	0	0	0	0	0	0	0	0.0311218	0	0	0.0320693	0.110658	0	0.0233286	0	0	0	0	0	0	0	0.00541393	0	0	0	0	0	0.0834222	0	0	0	0.0127967	0	0	0.259133	0.0379503	0.0445749	0	0.0129985	0	0	0	0
ARID1A	3.0152	3.22492	10.7456	9.06337	11.6961	7.34732	6.83073	10.24	10.1758	11.2116	11.2192	10.1377	7.63496	11.951	7.43763	10.2341	8.4559	8.22974	10.1639	11.901	9.65429	7.70023	7.76181	8.48805	9.85029	10.5562	7.6155	10.1851	12.0251	7.49167	9.92372	11.0096	5.33531	7.32711	4.74727	10.2642	17.2999	7.13593	15.0266	5.62224	16.5273	3.98753	7.16577	11.4953	16.0745
ARID1B	0.768418	0.320443	1.68999	1.98411	1.24709	1.02778	1.53287	2.31999	2.62519	3.85432	2.76436	3.3499	1.7976	2.79894	1.53032	2.01817	1.1784	1.79309	2.61181	3.14728	2.03643	1.29242	1.35606	1.92104	1.93132	2.58417	1.40456	1.72986	2.34002	0.86666	1.68238	2.30658	1.31082	1.40484	1.09155	1.98734	4.52346	1.73416	6.004	0.934503	2.66316	0.714303	0.930702	2.0528	1.9775
ARID2	0.897624	0.246915	2.07704	1.10679	1.29016	2.51121	2.87049	1.44732	2.02318	2.4298	1.60486	2.87655	1.95849	3.20254	1.88334	1.313	1.6611	3.68158	0.953251	4.14483	2.26852	1.7373	1.28419	1.09216	1.63056	2.20343	0.35343	4.22157	1.42413	1.39844	2.08255	1.9319	1.00393	0.476071	0.763422	2.3527	2.05796	1.20038	4.91726	0.647204	2.28072	0.463507	0.431098	3.13524	2.16693
ARID3A	1.14169	1.96704	3.93633	1.1897	1.76095	2.51756	5.57011	2.17071	2.55193	3.64871	3.03276	2.42341	3.58155	3.13409	2.04814	2.01342	2.27187	2.00691	3.16812	2.90301	2.64216	3.29326	2.38935	2.10201	2.73022	4.07352	1.73312	4.81955	3.26162	2.02555	2.23679	8.31149	2.50566	2.82988	2.79892	2.29504	6.91753	4.66774	7.78571	2.29429	3.38881	1.86676	2.95918	6.3405	5.19146
ARID3B	18.394	17.0148	14.6569	20.2229	13.7638	16.5004	23.8405	28.8856	16.5364	19.09	18.053	14.149	17.8463	16.6082	17.5152	15.7481	17.9442	18.8902	16.7603	17.0227	18.0063	19.5527	26.8734	16.3411	15.9203	16.7402	18.2846	18.6451	21.6114	24.3364	19.8303	19.1339	15.2058	17.8091	17.6203	21.1562	20.8951	20.4199	16.8889	17.5779	19.2228	12.2578	18.6074	22.8709	22.5157
ARID3C	0	0	0.0288864	0	0	0	0.0462534	0	0	0	0	0	0	0	0	0	0	0	0	0	0	0.0359171	0	0	0.0341141	0	0	0	0	0.0427651	0	0	0	0.0407231	0	0	0	0	0	0	0.043427	0	0.0260062	0.048711	0.0155066
ARID4A	0.381938	0.390528	1.54259	0.825262	1.22002	0.608161	3.98027	1.71473	1.89616	5.36966	2.96256	2.96939	2.52694	3.20467	1.76174	0.816044	1.60862	1.06037	2.15673	2.61381	2.29421	1.2157	1.19552	1.23854	1.23162	1.98891	1.95575	2.61582	0.712123	1.36052	0.626694	2.80491	0.347899	0.953297	0.886531	2.4298	6.27075	1.40814	11.673	0.440476	0.913946	0.257178	0.26006	3.10562	1.65374
ARID4B	0.585484	0.19557	1.70886	1.13695	1.38195	0.194762	5.66382	2.36037	1.91305	8.08913	3.76863	5.15997	3.5093	4.00583	2.41372	1.20943	1.7071	1.49874	3.93502	3.88523	1.6312	1.3863	1.46755	0.948957	1.6875	2.44125	1.15727	3.53396	1.27184	1.29791	1.11749	2.30546	0.991012	0.917298	0.744484	2.92879	9.47952	2.03492	15.2679	0.995082	2.21139	0.429041	0.790736	5.88791	3.50289
ARID5A	13.3602	15.5264	19.2901	22.3401	22.602	26.0562	24.1581	23.1934	22.6143	23.4217	20.6395	17.2517	18.4934	18.3365	14.6161	18.4736	17.4917	17.6802	27.5891	18.3956	27.4569	22.1272	26.9508	21.9988	15.2464	25.6672	21.9863	24.4569	19.6479	21.9446	18.731	30.2227	12.6061	15.3579	12.7057	13.5892	25.4896	15.4063	15.8218	12.2187	11.173	10.7049	16.5359	15.7148	21.3947
ARID5B	0.46655	0.813982	0.584673	0.663936	2.43841	0.589015	2.81031	0.887996	2.68452	5.84811	2.5947	3.69199	2.28391	2.80341	2.04321	2.12991	0.922342	1.43865	2.53004	2.78658	1.84984	1.80317	1.51483	2.12334	1.35058	3.44213	1.97069	3.99853	3.90126	2.78191	1.46446	3.53876	0.74979	1.52319	1.0165	2.84283	4.43847	1.97417	12.5212	0.726968	1.99677	0.357137	1.35235	2.46304	3.34431
ARIH1	1.85634	1.28109	1.67353	1.53477	2.10338	1.88615	2.31934	1.76283	1.97752	3.52327	2.07062	2.32014	2.07824	3.00094	1.81679	1.2505	1.7211	1.70298	2.25756	4.48179	2.19957	2.42908	3.1898	1.88132	1.74356	2.92219	2.14552	3.31145	1.47142	1.41997	2.23461	2.26658	1.7337	1.24726	0.544565	1.97318	4.56149	2.49557	4.53586	0.899504	1.85726	0.552769	1.06911	2.1425	1.67786
ARIH2	7.51913	6.22982	5.30304	6.23163	5.26568	5.80186	11.7125	6.31317	5.2707	7.91321	7.79484	5.76264	9.32794	8.35238	8.13	8.80099	7.36488	6.12067	7.42697	8.37801	6.03046	10.6834	8.70126	6.52441	7.56793	7.59685	4.2275	7.57925	10.0189	7.83419	6.8876	11.6219	7.87499	8.93561	6.45903	10.7184	14.4678	10.8949	16.4995	7.16986	8.42994	4.12674	6.11926	8.41284	9.44063
ARIH2OS	0.0367939	0.123692	0	0.258089	0	0.513393	0.201906	0	0.210015	0.104889	0.260243	0.168629	0.0491743	0.0349978	0.018372	0	0.0186515	0.222173	0.0394379	0.0639398	0.00956677	0.184181	0.0446081	0	0.0264927	0.122004	0	0	0.110407	0.160183	0.140905	0.161447	0	0.104131	0.0163777	0.117418	0.458465	0.0380717	0.332467	0.195322	0.0968242	0	0.111911	0.185264	0.0182087
ARL1	1.059	0.511554	0.489236	0.116479	0.460883	1.48745	2.28679	0.67731	0.900753	2.36629	1.26679	1.47295	1.80745	2.1625	1.28007	0.353711	0.591996	0.239114	1.08682	1.31996	0.800257	0.524198	0.784119	0.853404	1.06273	0.919295	0.477835	1.33174	1.24886	0.421806	0.659342	1.12343	0.869775	1.16022	1.1113	1.37524	2.34063	1.30517	4.41112	0.591872	0.767115	0.206665	0.916916	1.51272	1.28377
ARL10	1.31703	1.43737	1.39803	1.13584	0.809353	1.09766	0.903662	0.727114	0.952081	1.25134	1.09015	1.00853	0.84421	1.28272	1.12696	2.07006	1.25468	2.69527	1.16581	1.2375	1.79706	1.91893	1.64306	1.27395	1.32431	1.28154	1.13247	1.66249	1.77978	1.74956	1.64623	0.422251	1.33449	1.54618	1.26247	1.24319	1.7182	1.46178	1.36519	0.891855	2.02096	0.865462	1.15406	0.999217	1.70221
ARL11	0.79229	1.22599	1.27392	0.427376	0.546541	1.29903	1.58833	0.730292	0.758643	0.882351	0.895465	1.07056	1.3788	0.597141	0.936352	0	0.576605	0.121269	0.37428	0.654464	0.242336	0.77848	0.550512	0.428089	0.375058	1.05813	0.507298	0.640225	0.556298	0.670892	0.439175	2.28715	0.419022	1.04085	0.427186	0.761466	0	1.33272	1.0806	0.684421	0.867799	0.512067	0.657499	0.5915	0.757787
ARL13A	0	0	0	0	0	0	0	0	0	0	0	0	0	0	0	0	0	0	0	0	0	0	0	0	0	0	0	0	0	0	0	0	0	0	0	0	0	0	0.098245	0.0488496	0.0240129	0	0	0	0
ARL13B	0	0	0.173082	0.502272	0	0	0.509264	0	0.0963009	0.710773	0.375319	0.418163	0.113617	0.55812	0	0	0.213221	0.227721	0	0	0.394867	0.24134	0.126532	0	0.217684	0.295314	0	0	0.356893	0	0.358586	0.14902	0	0.20674	0	0.172174	1.26782	0.220032	0.728755	0.0718259	0.12729	0	0.188932	0.202401	0.292852
ARL14	0	0	0	0	0	0	0	0	0	0	0	0	0	0	0	0	0	0	0	0	0	0	0	0	0	0	0	0	0	0	0	0	0	0	0	0	0	0	0	0	0	0	0	0	0
ARL14EP	1.53865	0.736245	0.347724	0	0.375453	1.66144	2.83066	0.865142	1.52922	2.25961	1.16039	1.14218	1.70676	1.31737	1.40359	0.314893	0.408966	0.540369	1.14908	1.77488	0.611118	2.03105	0.99305	0.917509	0.864151	1.54786	0.103026	1.10049	0.852746	0.425608	1.30084	2.24864	0.368003	0.900261	0.79186	2.39687	1.57404	2.04859	7.75566	0.363477	0.676255	0.333395	0.476955	2.40464	0.668083
ARL14EPL	0	0	0	0	0	0	0	0	0	0	0	0	0	0	0	0	0	0	0	0	0	0	0	0	0	0	0	0	0	0	0	0	0	0	0	0	0	0	0	0	0	0	0	0	0
ARL15	0.10863	0.0346612	0	0	0.225458	0.216976	0.304228	0.0214733	0.0395634	0.138573	0.279329	0.145619	0.0698183	0.203493	0.15594	0.156239	0	0.151606	0.206119	0.187125	0.156386	0.0739285	0.14456	0.0953388	0.0737188	0.140441	0.116714	0.233456	0.123686	0.0749874	0.0555905	0.0708643	0.0554482	0.0616225	0.123936	0.0992682	0.608428	0.149694	0.45719	0.053492	0.0944755	0.0245926	0.0728722	0.0512965	0.209317
ARL16	10.0458	8.73789	8.7417	6.31342	10.1023	11.3612	10.6326	4.02629	8.45288	10.4899	11.8412	10.2481	9.74264	7.92396	9.39544	11.2061	9.80033	8.37232	9.39205	4.50311	8.48996	10.8197	7.18654	6.002	6.38633	7.19055	8.9911	8.69008	10.4061	6.69303	7.24254	5.86661	6.48446	11.2421	7.89234	8.68447	6.53027	8.78396	9.79897	10.1347	8.00501	8.46679	8.88867	14.4714	10.2149
ARL2	21.9126	36.6296	25.6324	28.4257	27.3945	28.5524	26.3239	32.8567	23.684	24.7414	18.0722	22.4746	21.0137	24.4341	27.5713	29.6677	27.0324	23.0114	23.1276	18.7543	25.3521	29.2945	25.2343	25.9082	20.6184	18.7517	16.5131	17.4597	37.8058	22.7213	24.2148	15.2111	17.5698	21.1025	19.2768	21.0079	17.6843	28.3751	15.8779	33.1013	38.0922	30.7825	37.5033	31.5656	22.4143
ARL2BP	12.3338	10.1185	2.48037	8.4711	8.50862	12.8979	13.8956	5.35377	6.02964	7.21724	7.28692	8.3941	9.42021	10.1228	7.14449	5.75513	4.99166	5.77074	4.24216	12.4747	6.62654	8.00354	9.76605	7.66832	5.51947	6.34503	3.58211	11.4864	13.2287	7.62929	7.11096	7.00423	11.5288	12.5898	13.331	13.6142	16.986	12.095	16.1614	7.76348	4.58302	2.36668	4.88026	11.1679	4.70595
ARL3	0.17244	0.578509	0	0	0	0.340217	1.19691	0.0464246	0	0.585467	0.174087	0.193452	0.163609	0.265674	0.287647	0.617702	0	0.252388	0.49953	0.256821	0.342115	0.424248	0.27749	0.585612	0.345143	0.332999	0.141564	0.497195	0	0	0.167494	0.327034	0.24039	0.321712	0.0898472	0.612858	0.450717	0.497197	0.612262	0.0894234	0.173034	0	0.532597	0.296914	0.204216
ARL4A	7.54026	3.33828	7.13001	2.08407	1.86269	2.03835	10.0682	4.68354	3.43783	10.6305	7.26312	7.95303	6.34347	6.01836	5.4912	3.56368	2.59063	4.65587	4.51066	6.2035	2.49341	6.36571	4.0134	3.61838	4.6362	5.06285	4.33164	9.22348	5.79533	3.61106	2.14778	5.97769	3.77875	3.03933	5.60716	6.5682	12.5585	6.03035	16.4839	3.09534	3.53278	2.07309	2.02708	9.89108	3.27928
ARL4C	19.3089	15.3797	10.8981	11.6569	9.98871	7.46084	19.7365	14.6522	14.8409	12.7003	16.9322	14.4737	11.5286	12.1712	10.5045	12.1033	9.33316	7.41633	12.1529	12.0428	8.87211	13.1569	9.57636	10.4712	9.40207	11.0694	8.46102	10.2342	10.2325	6.96115	9.91832	5.16935	9.69384	11.581	10.6174	10.2904	16.6431	11.6504	12.0615	11.78	9.61791	6.03511	7.36042	14.7191	8.0547
ARL4D	0.177057	0.101233	0	0.195875	0.150328	0.937842	0.370163	1.19924	0.65267	0.408619	0	0	0.175512	0.185354	0.318672	1.14962	0.109233	0	0.13363	0.272736	0.390113	0.271524	0.302765	0	0.238343	0.214728	0.339865	0.875695	0.84073	0	0.35556	1.09149	0.235124	0.0862426	0.329611	0.606058	0	0.44727	0.741362	1.33692	1.16607	0.521323	2.94064	1.34293	0.472985
ARL5A	0.255051	0.0969019	0.316976	0.176651	0.275634	0.281075	0.55561	0.162691	0.352833	0.743258	0.449396	0.542376	0.705154	0.702295	0.660573	0.153694	0.259385	0.216081	0.437002	0.553088	0.191764	0.549055	0.361682	0.161388	0.198062	0.582856	0.426038	0.520779	0.629158	0.441619	0.416829	0.413425	0.124767	0.485586	0.249269	0.775287	1.01499	0.543814	1.72552	0.299833	0.51465	0.158399	0.145523	0.900956	0.398099
ARL5B	0	0	0.360969	0	0.465654	0	1.63388	0.36725	0.532804	1.64813	1.36209	0.554854	0.744327	1.44776	0.379171	0.321132	0.28243	0.341814	0.379208	0.547396	1.27361	0.148366	0.637054	0.171244	0.306132	0.275507	0.626911	0.959465	0.38857	0.4102	0.553828	0.561114	0	0.575499	0.655484	1.0501	1.36724	0.435547	3.62126	0.287768	0.436592	0.236304	0.0891922	1.80649	0.396106
ARL5C	3.71785	2.488	2.65182	4.09754	4.71249	5.3834	2.42106	3.64726	3.25542	4.30868	1.89809	3.67867	3.03645	4.81291	3.14353	5.02578	2.55192	7.65799	2.73838	3.39118	4.27265	3.88981	4.92282	3.91118	4.29109	3.33104	4.37319	3.37661	3.60519	4.00154	3.54652	1.08564	5.14778	4.15493	4.09751	5.01867	4.03104	3.43338	3.89907	4.63804	2.80966	3.6634	4.41491	3.01397	7.7781
ARL6	0	0	0.213474	0	0	0	0.278544	0	0	0.316922	0.0695854	0	0.0216517	0.0706685	0.112552	0	0	0	0.0313787	0.0623325	0	0.125687	0.18422	0.115303	0	0	0	0.122169	0	0	0	0.0248699	0	0.0960638	0.130038	0.305837	0	0.0943705	0.519563	0	0.0240087	0.0287707	0	0.0834097	0.0823455
ARL6IP1	66.5325	30.108	33.0612	17.7001	31.0506	23.158	83.5274	31.098	40.2526	70.8399	66.6207	65.8617	78.7809	48.1585	37.0402	31.9246	29.7985	25.6571	40.3409	59.2188	31.5419	52.8141	49.862	35.3932	40.7378	40.466	38.1206	64.9534	49.2742	27.1938	36.4272	56.7718	35.5598	44.1789	71.7347	66.2113	102.368	64.5885	110.639	26.4961	20.1764	10.1511	18.9073	40.6871	25.9852
ARL6IP4	37.0264	43.9474	54.8993	30.2664	40.6768	51.0116	46.1629	35.0648	45.6543	41.9301	36.3196	47.8574	32.4178	35.4512	38.6893	47.1657	44.4908	58.1623	37.4966	26.3611	42.9287	44.1844	33.0392	41.9117	31.5574	29.7139	44.0216	33.7915	29.2472	39.3598	32.9536	15.6139	32.9984	34.0734	24.1729	38.9642	30.1742	37.3259	32.5054	36.7104	29.7541	24.5083	41.9778	36.5421	39.4572
ARL6IP5	29.9371	26.2354	10.241	16.0152	19.5518	13.4379	39.3569	20.0314	23.6029	25.7483	26.0768	15.1896	26.0452	21.2274	21.1269	13.4774	21.1175	12.0559	20.5107	20.7787	16.1676	25.6313	23.1888	19.8219	18.8957	22.1561	15.8408	24.6306	27.9934	20.2123	20.9966	28.472	24.5505	26.3032	25.0539	24.8533	22.4888	30.7835	23.9179	20.5447	21.2978	12.131	18.09	24.7748	17.5388
ARL6IP6	1.27607	0.542825	1.5723	0.940054	2.1803	0	6.46396	0.377134	1.59468	4.35598	3.75791	1.83188	3.64529	2.58494	1.4721	1.64271	0.680981	2.47815	1.90996	2.37218	0.908061	2.64976	1.60342	1.75723	1.34643	1.971	0.919372	3.83245	2.83806	2.09979	2.65568	1.71794	0.742633	2.84251	4.08346	2.64053	4.7099	4.16983	8.56438	1.99951	2.33396	0.566287	0.677922	2.82343	1.85528
ARL8A	38.9068	34.1067	29.2319	33.5121	25.5132	31.3928	37.311	44.3377	40.4675	33.5722	46.157	36.9313	35.768	31.3212	32.5065	32.0299	37.2558	26.1733	40.6159	35.8647	33.5026	40.0286	38.5842	36.4109	29.9847	36.2521	32.9653	26.89	38.1653	30.8822	34.4828	27.4332	27.4974	43.0969	35.6539	33.2551	40.3858	39.5104	32.4685	36.2766	30.9199	20.1934	27.9518	35.7409	43.5023
ARL8B	2.71407	0.28861	2.43791	1.4792	3.24781	2.01188	9.02753	3.00496	5.14035	8.07385	3.09974	5.77632	2.29307	5.2385	2.38827	2.96515	4.89458	2.30447	5.34187	5.54245	5.25135	3.6726	1.6373	4.60779	2.40343	6.88244	2.89007	3.73844	3.96754	1.31779	2.50338	6.77011	2.18816	2.63403	1.73863	4.25185	8.62716	4.90001	18.5243	2.39304	1.86738	0.921213	1.18294	4.52238	3.75896
ARL9	0	0	0	0	0	0	0.0365106	0	0	0	0	0	0	0	0	0	0	0	0	0	0	0	0	0	0	0	0	0	0	0	0	0	0	0	0	0	0	0	0	0	0	0	0	0	0
ARMC1	0.180542	0.0110781	0.572359	0.516981	0.272516	0.237249	0.949493	0.141946	0.705515	1.41209	0.759795	0.690127	0.604767	0.534218	0.53971	0.25326	0.37143	0.664372	0.507739	0.747432	0.347715	0.66804	0.452208	0.31017	0.48122	0.464026	0.523987	0.612958	0.986802	0.544347	0.549466	0.58029	0.0526307	0.257081	0.302517	1.13561	1.57096	0.421164	2.62278	0.206736	0.294004	0.438185	0.386398	0.780269	0.790519
ARMC10	1.54474	0.691577	0.937148	1.04012	0.835857	1.06249	2.69624	1.29884	1.45715	2.08337	1.8926	2.28568	2.73306	2.51482	1.36574	1.02638	1.94421	1.04068	1.41115	2.18809	0.626902	1.59472	1.2645	1.50024	1.05865	1.53192	0.488301	3.30763	0.987117	1.90298	1.31523	1.42485	1.44182	1.11481	1.70967	2.14256	3.74097	1.89726	6.43111	0.670571	1.38754	0.595957	0.967903	1.95439	1.5986
ARMC12	0.686407	0.631026	0.275169	0.220483	0.486376	0.116208	1.09821	0.968988	0.150927	0.387284	0.379752	0.409632	0.808762	0.566951	0.768277	0.500705	0.467103	0.514391	1.62903	0.733065	0.201645	0.261984	1.15713	0.718297	0.484349	0.548631	0.342794	0.434249	1.11615	0.581843	0.60664	2.79425	0.555899	1.74924	0.876991	0.97186	1.56763	0.215839	1.08489	1.37917	1.34097	0.830971	0.466589	1.59001	1.66363
ARMC2	0.196139	0.109454	0.0407153	0	0.305722	0	0.0406597	0	0.0498289	0.224638	0.258177	0	0.0993224	0.126918	0	0	0	0.0701393	0	0	0.056584	0.335121	0.233798	0.123479	0.0651704	0.128651	0	0.139008	0.218902	0.21354	0	0	0	0.0742409	0.125398	0	0.213821	0.186745	0.391925	0.0991894	0.0397381	0.0833197	0.0873062	0.0829466	0.144462
ARMC4	0	0	0	0	0	0	0	0	0	0	0	0	0	0	0	0	0	0	0	0	0	0	0	0	0	0	0	0	0	0	0	0	0	0	0	0	0	0	0	0	0	0	0	0	0
ARMC5	4.51563	4.74849	8.82188	9.34235	7.61192	8.42496	3.94825	6.09032	9.77643	4.89695	8.36111	5.68919	5.04774	6.07031	5.44062	6.45312	6.45325	7.02665	8.6459	6.11556	6.19284	6.5698	6.21955	6.84964	8.40171	6.94079	5.24205	3.93612	6.15173	7.25387	6.96065	5.95148	5.11604	5.72035	4.12707	6.63715	7.78561	7.12124	5.03498	8.12428	7.69278	6.91362	7.06447	9.81718	8.35885
ARMC6	2.44952	2.89065	2.38993	2.55506	2.83138	2.83034	3.7457	2.42602	2.39671	2.15684	2.42827	3.42049	2.26267	3.18939	2.6571	4.35459	2.75868	3.18217	2.66614	2.22824	3.84231	2.75332	3.02795	3.7693	2.93147	2.30236	3.45806	1.53111	3.01774	3.9412	2.48358	1.52694	2.32554	2.11934	1.23814	1.99593	2.58281	2.52926	2.07939	3.9814	4.36482	2.0677	4.04228	4.24321	4.03813
ARMC7	6.18113	7.09439	9.09258	8.77736	8.54211	7.70047	7.04109	10.3348	9.17117	8.01711	9.25013	8.78289	9.50391	10.0627	8.73884	8.47877	8.24675	10.8238	11.7014	7.03894	10.8682	9.74313	10.9163	9.02539	8.33533	11.3568	9.17936	9.62603	8.0601	8.35439	12.3558	12.1241	6.20496	9.17162	6.59308	7.84076	9.70283	6.12282	7.88828	6.89531	10.0938	7.60689	8.62248	9.44467	8.58778
ARMC8	0.300492	0	0.372683	0	0.426653	0	0.895655	0.247444	0.350088	0.377019	0.273948	0.750889	0.555179	0.256395	0.296682	0.129156	0.621789	0.349329	0.18186	0.862657	0.662261	0.376747	0.180499	0	0.26646	0.677274	0.10312	0.568444	0.96873	0.453314	0.232137	0.335383	0.407324	0.316409	0.0951019	0.33105	1.03622	0.307038	2.23088	0.170884	0.151004	0.473594	0.338501	0.553879	0.614617
ARMC9	0.18143	0.128379	0	0.0686153	0.129976	0.357068	0.102926	0.0557138	0	0	0.0753987	0.0647788	0.0662407	0.144385	0.198717	0	0.147506	0	0.218278	0.249895	0.298223	0.0145954	0.311218	0	0.117341	0.0499756	0.0532016	0.226114	0.234634	0	0.338515	0.0733275	0	0	0.0720159	0	0.298585	0.439166	0.408768	0.133338	0.0968904	0.0261279	0.0912241	0	0.0589934
ARMCX1	0	0	0	0	0	0	0	0	0	0	0	0	0	0	0	0	0	0	0	0	0	0	0	0	0	0	0	0	0	0	0	0	0	0	0	0	0	0	0	0	0	0	0	0	0
ARMCX2	0.563431	0.161945	0.142005	0.5273	0.284727	0.102692	0.615957	0.379781	0.162831	0.527835	0.566961	0.345604	0.808701	0.630864	0.819857	0.595378	0.642751	0.729657	0.274011	0.960138	0.274234	0.564931	0.579245	0.426691	0.331711	0.477687	0.27522	0.972896	0.59531	0.77032	0.495235	0.489039	0.462303	0.303195	0.909448	1.08339	0.857175	0.567911	1.78698	0.294346	0.367295	0.174575	0.138332	0.460485	0.399508
ARMCX3	0.296006	0.244722	0.829909	0.532436	0.548155	0.210335	0.571304	0.528026	1.16224	1.69566	1.24825	1.48279	0.797856	0.958823	0.594676	0.371817	0.511095	0.571316	0.690012	1.12775	0.878945	0.573584	0.87191	0.677236	0.676888	0.968315	0.716446	0.965894	0.393184	0.379841	0.643477	2.04642	0.206093	0.284529	0.555848	0.861478	2.5293	1.13973	3.04786	0.287091	0.715863	0.126723	0.387588	0.851765	0.721607
ARMCX4	0	0	0.176342	0.312698	0	0	0	0	0	0.118542	0.312391	0	0.0969044	0.144347	0.38607	0.283981	1.19409	0.493158	0.244898	0.142911	0.322912	0.222313	0.178236	0	0.0604585	0.171308	0	0	0.121491	0.0703348	0.536923	0.230424	0	0	0	0	1.20765	0.634868	0.401145	0.103352	0.128401	0	0	0	0.0221183
ARMCX5	0.593225	0.643201	0.624301	0.472612	1.16595	0	1.23124	0.556348	0.200536	2.10176	0.406628	2.11246	1.79118	1.77861	1.09957	0.23127	0.587898	0.333222	1.1509	1.17421	0.578795	1.12888	1.20345	0.513148	0.32411	1.2386	0.169499	0.762368	0.716486	1.09806	0.613637	1.02887	0.00649704	0.584687	0.435598	2.9122	5.19568	0.84927	5.06594	0.386884	0.441966	0.20857	0.281055	1.00326	0.972457
ARMCX6	1.62326	0	0.513226	0.525034	1.24782	0	0.973357	0	0.490176	0.421743	0.135613	0.103612	0.473818	0.903514	1.20582	0.752698	0.334628	0.433834	0.512047	0.925149	0.931841	1.09472	1.16176	0.73012	0.714914	1.31455	0.466269	0.341083	1.03964	1.14751	0.687443	0.931848	0.433361	1.34998	0.409533	0.67797	0.157938	1.25369	1.5762	0.663704	0.731574	0.0330484	0.8404	0.60409	0.751998
ARMH1	0.837525	0.509618	0.557622	0.445239	0.396893	0.467114	0.461775	0.308033	0.241617	0.270696	1.04952	0.30924	0.586605	0.630208	0.816397	0.916	0.349674	0.740003	0.269057	0.275797	1.07298	0.33823	0.22465	0.408993	0.486616	0.191969	0.457489	0.741878	1.14938	0.592982	0.349139	0.0808652	0.55824	0.237373	0.299516	0.904824	1.41754	0.735811	0.7649	0.722292	0.787752	0.418904	0.713413	0.687067	0.326283
ARMH2	0	0	0	0	0	0	0.0773365	0	0	0	0	0	0.0947334	0	0	0	0	0	0	0	0	0	0.0363467	0	0	0	0	0.126189	0	0	0	0.0741749	0.139644	0	0	0	0.308334	0	0.388443	0	0.0203143	0	0	0	0.0441306
ARMH3	1.28985	0.719155	2.89105	1.53803	1.15428	2.26864	3.76853	2.86107	3.09316	2.47692	1.77285	3.51633	2.59567	4.42471	2.07584	2.65838	4.30894	3.13294	2.27771	4.95537	2.34732	2.29933	3.54184	3.01443	3.03508	3.47498	2.07998	3.40349	3.13809	2.80081	2.42815	2.85652	1.23456	1.87888	1.77322	2.18426	4.4342	3.29837	5.58836	1.39568	1.6536	0.898113	1.46101	3.15693	2.03749
ARMH4	0.334299	0	0.429353	0.685617	0	0	0.425335	0.206647	0	0.678063	0.0823227	0.194131	0.197152	0.546187	0.455655	0	0	0.147614	0.199521	0.253688	0.0446738	0.271097	0.111585	0.156499	0.126226	0.0923652	0	0.715021	0.557594	0.104765	0.0631879	0.0964543	0	0	0.148326	0.0780986	0	0.0783293	0.432155	0.0781231	0.177257	0	0	0	0.0322099
ARMT1	0	0.0370645	0	0	1.13353	0	1.0514	0	0.340451	1.1526	0.286605	0.676858	1.43077	0.792598	0.652696	0.421651	0.237125	0	0.579764	1.04859	0.347233	0.702832	0.540587	0.569955	0.132315	0.582608	0	0.758017	0.503874	0.178569	0.537294	0.668017	0.0340935	0	0.292052	0.56333	1.61294	0.397359	2.88853	0.0762391	0.250435	0.0853039	0.128936	1.12362	0.198826
ARNT	0.336787	0.255369	1.05972	0.545317	1.19024	1.83294	1.27868	0.866546	1.0799	2.09065	1.40835	1.81949	1.37301	1.61651	1.10873	0.741873	1.25145	0.622709	1.08939	1.96594	0.744232	0.817736	1.04732	1.31627	1.09171	1.81183	1.50591	1.1988	1.00175	0.452513	0.735737	1.82011	0.727817	0.560989	0.646812	1.79182	2.55045	1.46398	2.34535	0.492253	0.790464	0.494128	0.254805	0.927027	0.979355
ARNT2	0	0.0306921	0	0	0	0	0	0	0	0	0	0	0	0.124263	0	0	0	0	0	0	0	0	0	0	0	0	0	0.154688	0.106231	0	0	0.0283282	0	0	0	0.0310958	0	0.0127985	0	0	0.103147	0.0161747	0	0	0
ARNTL	0.590096	0.168458	1.02806	0.737714	0.496452	0.23779	1.23088	0.908256	0.340548	1.41732	1.22685	0.906144	1.07525	0.819235	0.741962	0.79143	1.1162	0.592246	1.18927	1.4073	0.868457	0.825691	1.03362	0	0.789871	0.963637	0.307144	1.45435	1.0747	0.723853	0.445605	0.799024	0.20148	0.295924	1.13953	1.01418	1.32394	0.764178	3.00981	0.240825	0.467444	0.432632	0.195408	0.925929	0.717506
ARPC1A	18.4611	13.9758	8.61972	13.9739	9.81742	14.8369	22.3045	12.8246	12.5079	12.9114	14.4779	17.7395	18.6989	15.4447	14.8832	13.9822	16.5376	13.1806	12.4246	14.7003	14.547	12.2531	13.9795	16.138	11.7245	12.3164	9.52259	12.0447	17.7263	11.0033	15.8632	14.8146	13.4342	16.8465	12.5893	18.5842	17.5593	20.7278	20.7646	15.2011	13.2277	9.53119	11.2722	17.4692	13.8761
ARPC1B	2161.77	1570.02	1759.29	1390.6	1746.19	1253.32	1846.02	1418.13	1559.7	1392.32	2029	1911.03	1708.85	1258.66	1492.76	1151.67	1142.58	1409.94	1430.68	1112.93	1521.59	1570.26	1354.94	1486.48	1258.1	1418.93	1347.65	1228.74	984.181	1329.45	1319.16	1733.49	1127.48	1276.15	1026.06	1145.13	1344.4	1281.79	936.49	1569.38	1366.96	1033.35	1282.91	1221.26	1317.34
ARPC2	264.431	166.922	125.742	102.365	119.185	120.557	400.129	124.025	155.244	244.771	183.242	228.34	273.58	216.697	190.852	150.544	143.493	133.309	166.625	229.868	140.003	197.731	196.73	180.821	171.346	203.053	153.694	229.855	233.383	132.007	147.318	234.676	171.369	236.529	276.587	299.703	308.903	286.429	423.998	146.553	162.107	68.6599	108.371	240.426	150.973
ARPC3	190.824	86.5987	43.0615	33.109	36.434	69.6557	166.334	52.64	61.5047	97.9138	71.3543	64.0241	95.5983	77.9202	85.6678	53.9496	49.7092	57.5964	57.8257	80.6508	52.0147	83.7361	75.2249	61.167	55.8792	78.2639	57.3061	91.9068	83.1469	54.457	64.1458	95.5043	125.897	133.14	174.382	181.112	131.396	137.724	218.247	84.9211	72.0919	37.7671	62.0621	94.6707	67.0176
ARPC4	129.932	90.4287	65.1449	84.6163	63.4644	81.3381	132.58	70.3325	97.1212	80.195	110.292	71.4588	112.048	80.4973	89.3917	67.3886	72.7063	71.8179	83.5536	82.9474	71.5913	94.7433	104.096	87.0227	86.0276	103.298	82.789	99.3147	102.335	87.4426	88.9695	109.865	82.0722	102.854	107.179	94.4638	77.8928	89.2122	71.3011	81.0892	71.3129	47.2052	69.1584	77.4708	72.1035
ARPC5	80.4572	44.9847	49.3363	40.4391	48.0388	38.8399	154.306	64.6081	58.3178	88.4592	69.2874	82.2791	87.4533	81.9182	67.4205	52.2462	50.9614	39.8557	57.7461	86.6152	56.2226	69.9268	62.6423	61.743	60.998	76.4439	44.0202	78.3927	88.6761	55.0638	53.1212	75.3378	48.5562	55.3744	89.3043	81.8169	114.663	95.5326	168.505	66.2796	60.01	29.2471	44.3199	84.8993	57.1654
ARPC5L	27.8046	23.3585	17.1733	17.1321	16.5485	16.9017	39.2394	19.2799	34.4225	25.2828	17.0244	20.1732	23.454	22.6594	22.937	19.3071	25.4908	27.8835	18.4733	18.9033	23.7041	26.0826	26.2264	25.7351	17.9617	20.756	19.0985	20.9375	18.0698	25.9921	18.2877	10.7394	21.8752	28.7563	20.7603	29.1156	26.7058	24.1394	27.5724	18.9184	12.5958	10.8146	21.424	21.1117	23.6295
ARPIN	0.294249	0.614505	0.400745	0.303273	0.560458	0.24581	0.454132	0.263234	0.449903	0.549212	0.58694	0.539096	0.244874	0.100268	0.262986	0.192055	0.532071	0.16746	0.401642	0.719753	0.422138	0.868874	0.301158	0.372836	0.466116	0.356332	0.255778	0.266022	0.726544	0.541795	0.693899	0.463244	0.364208	0.711115	0.486671	0.292939	0	0.269187	0.248709	0.863606	0.623598	0.456336	0.479277	0.453444	0.43953
ARPP19	4.42221	3.5795	5.17089	2.52083	4.14683	3.16853	10.3209	4.91638	3.45418	10.7162	5.39674	4.95529	6.58516	5.96644	3.62394	4.60089	6.40986	3.46071	2.90257	8.20724	4.23351	4.0245	4.21667	4.58497	2.76399	4.67935	4.52458	5.3242	5.76692	2.28646	5.02574	5.07972	3.81496	4.60841	3.6659	8.73664	13.5324	8.10484	24.3563	3.18889	4.83128	2.05922	4.50196	7.43079	6.79022
ARPP21	0	0	0	0	0	0	0	0	0	0	0	0	0	0	0	0	0	0	0	0	0	0.284814	0	0.590994	0	0	0	0	0	0	0	0	0	0	0	0	0	0	0	0	0.118115	0	0	0.174208	0
ARR3	0	0	0	0	0	0	0	0	0	0	0	0	0	0	0	0	0	0	0	0	0	0	0	0	0	0	0	0	0	0	0	0	0	0	0	0	0	0	0.00308904	0	0	0	0	0	0
ARRB1	64.0751	51.8242	68.5012	67.5915	61.8613	55.8135	89.5532	100.508	91.2758	97.5692	80.3889	98.1741	82.6525	93.4778	70.3913	55.9482	65.9444	51.1671	81.7271	94.7698	70.1026	93.2392	85.0899	86.8743	61.8386	94.1187	53.3848	71.6642	78.1921	72.693	65.7856	71.2085	59.1067	89.9482	63.154	76.0688	123.217	83.7409	106.587	59.387	75.189	34.6647	69.4552	66.1057	97.9114
ARRB2	57.2258	61.033	34.9579	60.0489	47.3552	41.085	61.2777	49.6594	51.0656	46.8968	58.958	44.3868	59.0832	48.6193	48.698	41.7081	38.8459	34.1966	53.714	51.1235	44.089	49.3742	60.2605	59.3115	49.657	63.9575	38.2364	54.5099	49.0508	43.9905	54.899	85.414	41.4727	64.9894	45.2432	47.7578	53.0915	50.0256	45.044	43.0318	49.1933	25.4424	38.0856	54.5222	47.2066
ARRDC1	31.6743	45.6793	37.2241	41.627	36.31	44.232	28.6221	41.5556	38.2681	32.0346	42.7309	34.2736	32.5743	32.1649	28.5815	34.576	36.7449	33.8207	38.0638	27.1372	34.3856	33.415	42.8205	40.8293	34.2304	33.2911	30.6317	29.5931	37.4871	32.0874	38.8978	28.8422	27.9416	31.709	26.065	26.3605	30.9611	33.9403	26.2002	37.716	31.5625	29.6064	46.9156	44.4047	43.7465
ARRDC2	10.2501	11.3394	5.41399	6.76621	5.4733	7.78448	14.1984	8.21362	7.45159	6.99208	8.73078	10.0084	12.8292	8.97726	6.02485	6.95544	6.26159	5.89956	6.39844	7.85828	4.81121	10.0591	9.88043	8.46674	8.5893	6.12834	7.22312	8.34071	9.71896	6.25639	6.81182	4.98482	9.96831	11.0447	6.85513	6.46178	9.69712	11.9234	13.8648	5.46222	4.34266	2.52515	8.4366	7.17576	10.2355
ARRDC3	2.81942	0.377497	1.94496	0.423651	2.54016	2.30617	10.4527	2.75846	4.15533	9.62358	4.97485	7.58298	7.70679	4.40485	3.59227	1.33129	1.34522	3.42876	5.69609	3.11972	2.5764	0.883996	2.11612	2.25234	2.27733	3.95481	1.87321	2.57343	1.84205	3.12507	3.28029	11.3645	1.74456	2.40076	2.71239	5.65823	10.6261	2.81315	20.9504	1.22403	2.66476	0.747073	0.829823	3.81023	2.84018
ARRDC4	2.14714	0.225144	4.7471	6.03115	9.51696	4.2906	13.2685	5.95288	7.03432	11.8034	16.4673	11.0736	7.20534	7.52821	4.45162	3.29868	4.47781	2.92905	5.6758	5.89628	4.38138	2.27587	2.79166	2.59995	3.81997	5.17704	1.06006	4.2847	1.71272	3.89261	5.46362	8.0834	2.15664	2.47947	3.04639	3.51394	19.5274	3.14909	21.3888	2.95034	4.64196	1.58739	1.73048	8.23419	3.69468
ARRDC5	0.449914	0	0.986299	0.315043	0.537108	0	1.49612	0.241432	0.702102	0.392735	0.763481	1.56659	0.873879	1.07957	0.652223	0.485949	0.844243	0.693165	0.769611	1.11736	0.853103	0.365942	0.842026	0.820483	1.15497	0.929687	0	1.16592	0.731862	0.352583	1.08117	1.75623	0.2574	1.67852	0.608524	0.738307	1.49509	2.19015	2.7569	0.356678	0.377916	0.100058	0.172457	1.40445	0.570637
ARSA	8.36842	19.5918	11.654	20.7177	23.1014	20.9613	13.8304	24.0408	16.1894	17.7226	10.1849	13.1123	16.8929	14.0937	12.6105	17.4805	18.0825	14.4411	17.6277	13.0177	14.1366	14.9222	14.1557	18.2734	14.2663	15.2429	12.9499	14.5534	20.9466	16.8202	20.425	10.7514	13.3832	15.975	12.0255	14.4927	8.12077	13.5165	11.1729	17.0645	15.1147	25.1052	25.961	20.6002	23.3118
ARSB	1.12768	1.01408	1.11484	1.82933	3.74845	2.3117	2.58889	1.49706	4.54388	2.12908	2.09461	2.45456	3.40628	3.75769	2.47988	1.79266	1.61772	1.27375	1.59394	6.55425	2.09393	1.74135	2.40238	2.41523	4.90833	2.96389	4.11716	6.37603	7.1308	1.11208	3.5333	2.82287	0.677878	1.3248	3.35578	2.66862	3.93447	3.93455	10.5725	1.07631	2.23275	0.78619	0.33699	2.05073	2.69601
ARSE	0	0.780017	0	0.579241	0	1.28837	0	0.0606601	0	0	0	0	0	0	0.00693079	0	0	0	0	0	0	0	0	0	0.0756423	0	0	0	0	0	0	0.0625139	0	0	0	0.0393446	0	0	0	0	0.0247475	0	0	0	0
ARSG	25.2996	4.50445	4.97764	33.1138	6.26627	28.4568	5.83981	26.3408	31.1099	20.0983	31.686	30.1385	25.1759	14.8099	38.1639	17.957	10.759	20.2832	29.1434	22.5319	12.642	12.5332	25.3572	15.657	18.1882	42.9908	7.62975	7.65438	29.5677	21.2841	40.1236	11.5696	19.3939	29.0844	18.2012	14.8509	37.7203	4.54114	22.3999	14.6321	31.715	11.2384	6.78966	16.5782	14.0168
ARSH	0	0	0	0	0	0	0	0	0	0	0	0	0	0.105391	0.0406175	0	0	0	0	0	0	0	0	0	0	0.109357	0	0	0	0.108864	0	0	0	0	0	0.0261574	0.520463	0.170144	0.0239604	0	0.198078	0	0	0.317394	0.16851
ARSI	0	0	0	0	0	0	0	0	0	0	0	0	0	0	0	0	0	0	0	0	0	0	0	0	0	0	0	0	0	0	0	0	0	0	0	0	0	0	0	0	0	0	0	0	0
ARSJ	0	0	0	0	0	0	0	0	0	0	0	0.427586	0.235857	0.147098	0	0	0	0	0	0	0	0	0	0	0	0	0	0	0	0	0	0.0478085	0	0	0	0	0	0	0.28261	0	0	0	0.0759315	0	0
ARSK	0	0	0	0	0	0	0	0	0	0.0944867	0	0.0470656	0	0	0.0245946	0	0	0	0.11688	0	0	0	0	0	0	0	0	0	0	0	0	0	0	0.00407308	0	0	0.280832	0	0.0309194	0	0	0	0	0	0
ART1	0	0	0	0	0.162463	0	0	0.172381	0.123161	0.493726	0.0925135	0	0	0.0969343	0.0917317	0.430088	0	0	0.169807	0	0	0	0.141067	0.104748	0	0.158152	0.313857	0	0	0.169395	0.139764	0.249621	0.0571842	0.171282	0	0.206259	0	0	0.0413371	0.0749749	0.165743	0	0	0.0184655	0.0889426
ART3	0	0	0	0	0	0	0.629715	0	0	0	0	0	0	0	0	0	0	0	0	0	0	0	0	0	0	0	0	0	0	0	0	0	0	0	0	0	0	0	0	0	0	0	0.0419239	0	0
ART4	0	0	0	0	0	0	0	0	0	0	0	0	0	0	0	0	0	0	0	0	0	0	0	0	0	0	0	0	0	0	0	0	0	0	0	0	0	0	0	0	0	0.540359	0	0	0
ARTN	0	0	0	0	0	0	0	0	0	0	0	0	0	0	0	0	0	0	0	0	0	0	0	0	0	0	0	0	0	0	0	0	0	0	0	0	0	0	0	0	0	0.290921	0	0.290898	0
ARV1	0	0.066668	0	0	0	0	0.12209	0.185352	0	0.360853	0.45148	0.340473	0.104284	0.128851	0.039891	0.110172	0	0	0.230991	0.296276	0	0.142898	0.262457	0.297016	0.135815	0.315245	0.210436	0.0937037	0.161453	0	0.0686886	0.15216	0	0.0311569	0.165929	0.249681	0.796877	0.105183	0.636092	0.13204	0.105056	0.0105818	0.0287611	0.413751	0.0626265
ARVCF	0.250126	0.891227	0.331884	0.262594	0.277236	0	0.618987	0.583176	0.973883	0.261813	0.054049	0.631228	0.420147	0.147847	0.478965	0	0.356372	0.455039	0.423918	0.391606	0.250427	0.183659	0.193335	0.55279	0.334048	0.545666	0.259099	0.169396	0.41268	0.320894	0.306631	0.530456	0.339403	0.483361	0.50253	0.306012	1.4072	0.326158	0.517087	0.531222	0.534167	0.637881	0.943965	0.448716	1.01192
AS3MT	0	0	0	0	0	0	0	0	0	0	0.0343959	0.146504	0	0	0	0	0	0	0	0.321488	0	0	0	0	0.193605	0.0763792	0	0	0.207561	0	0	0.0167612	0	0	0	0	0	0.192204	0.278409	0	0.0351902	0	0.0210501	0.0476768	0
ASAH1	0.817808	0.708365	1.12108	0.514011	0.935408	1.69305	2.13414	0.708764	1.69265	2.39068	1.36174	1.61782	3.20852	1.43324	1.23443	0.626221	1.29107	0.562834	1.23771	2.83823	1.19837	1.27879	1.78326	1.37478	1.6458	2.24887	0.890508	2.75542	1.87883	1.14558	1.58207	2.16733	1.64481	1.73266	0.95172	1.03207	1.34039	1.99825	3.26936	0.850642	1.05814	0.675781	0.523034	1.98303	0.821303
ASAH2	0	0	0	0	0	0	0	0	0	0	0	0	0	0	0	0	0	0	0	0	0	0	0	0	0	0	0	0	0	0	0	0	0	0	0	0	0	0	0	0	0	0	0	0	0
ASAP1	0.665409	0.319042	2.37797	1.13476	1.58566	2.36736	2.58693	2.92159	2.32624	2.72255	2.66013	4.42509	2.90713	3.26122	2.75947	1.7633	1.83203	1.78282	2.7529	4.012	2.21317	1.68881	2.22125	1.65126	2.65139	3.90515	2.2471	3.67464	2.74579	1.30593	2.68909	4.05658	1.70105	1.66146	1.72721	1.93715	4.68989	2.41451	4.43557	1.31729	2.68997	0.881585	1.3933	2.57904	2.54403
ASAP2	0	0	0	0	0	0	0	0	0	0.398154	0	0.464819	0.121186	0	0.569922	0	0	0.186771	0.137509	0.714943	0.141798	0.113742	0.436232	0.0488863	0.727681	0.132353	0.386791	0	0	0	0	0.128801	0.0901961	0	0.668261	0.414995	0	0.110986	0.294381	0.141162	0.0858434	0.358451	0.188032	0.133573	0.0886147
ASAP3	0	0	0.911516	0.0450668	1.0054	0.198965	0	0.576054	0.75181	0	0	0.547932	0.288601	0.665571	1.10266	2.00195	1.31338	0.679009	1.11121	1.34386	0.929555	0.133792	0	0.91605	0.121235	0.702664	0	0	1.32921	0.46695	0.847421	1.11509	0	1.55441	0	1.09467	0	0.813355	0.318228	0.435056	1.41009	0.528356	0.368541	0.781744	1.30412
ASB1	0.357453	1.15458	0.678839	0.749009	1.25229	0.702752	1.112	1.43652	0.701132	0.603841	0.587178	1.29701	0.956236	1.01532	0.898713	1.16849	1.09709	1.07701	0.61977	0.761779	0.717584	0.626604	0.641135	1.04527	0.860207	0.990083	0.4458	1.0105	1.28881	0.662513	0.958523	0.911179	0.812597	0.82616	0.844558	0.845424	2.18241	0.944087	1.05871	0.731569	1.45226	0.720608	0.378057	0.679961	1.59644
ASB10	0	0	0	0	0	0	0	0	0	0	0	0	0	0	0	0	0	0	0	0	0	0	0	0	0	0	0	0	0	0	0	0	0	0	0.0448865	0	0	0	0	0	0	0	0	0	0
ASB11	0.0211343	0	0	0.0635332	0	0	0.0851075	0	0.0700665	0	0.0344906	0	0.0241528	0	0.0432485	0	0	0	0	0.0608451	0	0	0	0.0862682	0	0.0206495	0	0	0.0678963	0	0.0104207	0	0	0	0.0270916	0.0382105	0.140321	0.0488778	0.407021	0	0.00816914	0.0631321	0	0.119609	0.0327345
ASB12	0.885078	0.348139	0.80995	1.02056	0.434177	3.58186	2.37732	0.942544	0	1.71769	2.11462	2.63406	0.57397	1.4191	0.626094	0.692797	0.0545066	0.471694	1.34796	1.10588	0.564335	1.30546	0.833953	0	1.42077	0.792067	0	3.1699	0.958041	0	1.61048	1.07661	1.69958	0.76344	0	2.23692	4.2818	0.467134	2.40965	0.544179	0.707203	0	0.163328	1.13341	1.46415
ASB13	1.64116	1.23434	1.63607	2.79112	0.551259	0.973774	2.33595	1.42881	1.13142	1.56891	3.0847	2.71236	2.05781	1.37756	0.971622	1.96382	1.43948	1.28621	1.87794	1.10538	1.65363	2.36386	1.97127	2.15009	0.913091	2.0251	1.13304	0.798362	1.07152	1.49761	1.34564	0.951013	0.991476	2.1253	0.977431	0.941158	1.61382	0.811571	1.79452	1.59421	1.08919	0.945253	1.52891	1.44373	2.0064
ASB14	0	0	0	0	0	0	0	0	0	0	0	0	0	0	0	0	0	0	0	0	0	0	0	0.0235992	0	0	0	0	0	0	0	0	0	0	0.0558755	0	0	0.00806712	0.107403	0	0.0106766	0	0	0	0.042761
ASB16	0	0.653438	0.682064	0	0	0	0	0	0	0.63255	0	0.405365	0	0	0	0	0	0	0	0	0	0	0.491331	0	0	0	0	0	0	0.0780452	0	0.293025	0	0	0	0	0	0.325782	0.22016	0	0	0	0	0	0.0689683
ASB18	0	0	0	0	0	0.480272	0	0	0	0.114974	0	0	0	0	0	0	0	0	0	0	0	0	0	0	0	0	0	0	0	0	0	0	0	0	0	0	0	0	0	0	0	0	0	0	0
ASB2	20.0374	1.69429	5.54196	4.30346	1.71176	7.43521	6.19985	3.71425	2.90382	2.59893	26.5047	7.88006	8.62426	3.57106	1.84842	2.06174	0.854507	2.0327	1.68144	2.37924	1.14309	9.95017	4.36717	2.57054	6.82422	3.23972	1.21124	2.04891	1.50164	1.66537	3.52784	0.737394	2.99197	1.52126	7.36916	1.71038	3.96054	2.29402	0.671864	0.921255	0.655254	0.497107	0.822434	1.23484	0.783606
ASB3	0.759904	0.358903	3.02212	0.569199	0	2.67915	4.25094	2.88223	1.6347	4.69453	1.90875	2.33502	2.14561	1.15125	2.62638	1.33506	0.724987	1.78936	1.86948	2.43217	2.56961	2.20665	1.7005	1.44011	2.21396	1.78264	2.77396	3.61608	1.12242	0.45454	1.35632	1.72833	2.33433	1.99195	1.7344	1.42608	5.13984	1.63034	9.31166	1.19348	1.82704	1.14191	1.25359	2.74476	1.66377
ASB4	0	0	0	0	0	0	0	0	0	0	0	0	0	0	0	0	0	0	0	0	0	0	0	0	0	0	0	0	0	0	0.115166	0	0	0	0	0	0	0	0	0	0	0	0	0	0.0365152
ASB5	0	0	0	0	0	0	0	0	0	0	0	0	0	0	0	0	0	0	0	0	0.0718481	0	0	0.13651	0	0	0	0	0	0	0	0	0	0	0	0	0	0.451642	0	0	0	0	0	0	0
ASB6	4.22478	6.42582	4.94466	5.50792	4.17392	6.34977	3.96389	6.54811	4.74696	4.79815	5.78359	4.83059	5.83817	4.37748	5.29082	7.72036	5.44228	6.19661	6.19825	3.90428	5.4584	5.59396	5.99002	4.91746	5.63275	5.54403	6.76485	4.49837	5.2688	5.26189	5.46554	3.60448	4.61355	4.76046	3.94444	6.0115	5.89885	5.85632	4.8645	6.83091	5.43292	4.76761	5.86716	6.70566	6.97105
ASB7	0.0786266	0.0275155	0.171322	0.356751	0.153555	0.442394	0.593055	0.179125	0.293144	0.459007	0.752344	0.601236	0.545494	0.3747	0.344415	0.0378889	0.362008	0.316635	0.449026	0.644064	0.144894	0.285612	0.260327	0.24005	0.204722	0.277106	0.263939	0.529647	0.429006	0.162318	0.264571	0.28361	0.111952	0.109334	0.138003	0.339961	0.371092	0.453344	1.10328	0.105114	0.238838	0.0685937	0.233439	0.533849	0.371464
ASB8	7.4291	2.66847	1.46085	2.50645	2.12048	3.01882	8.44043	2.91749	3.39237	9.12499	3.26222	4.74344	3.87856	4.36428	3.5615	2.97641	2.54236	2.14315	4.59714	4.5851	2.60051	4.78828	4.90418	3.8341	2.12495	4.23778	3.62347	3.693	4.88011	3.47058	3.83482	5.62199	3.36795	7.5369	4.71886	6.97533	7.829	9.59522	12.7144	3.56869	4.32254	1.87027	2.40217	8.56753	5.01344
ASB9	0	0	0	0	0	0	0	0	0	0	0	0	0	0	0	0	0	0	0	0.0761989	0	0	0	0	0.0293301	0	0	0	0	0	0	0	0	0.114132	0	0	0	0	0	0	0	0	0	0	0
ASCC1	1.11941	0.267971	0.50619	1.09639	0.881454	0.850348	2.48423	0.549975	1.15062	1.30601	0.635497	0.519701	1.02627	1.13596	1.21587	0.506535	1.03291	1.22714	0.68176	1.58863	0.810052	0.953957	1.56168	1.05295	1.12319	1.23264	0.693979	0.794294	1.58014	0.780037	1.01902	1.19375	0.637835	1.51893	1.34838	1.74471	0.692245	2.00789	1.56885	0.709402	1.09217	0.57343	0.378215	1.36919	0.989217
ASCC2	2.97735	3.83439	1.85095	3.78579	2.46565	1.98483	3.48289	2.25856	3.25179	3.05244	3.4473	1.61756	3.01449	3.51024	3.74506	3.30913	2.65184	2.14106	4.15359	3.455	3.37568	3.76298	3.08388	3.35437	3.80289	4.54416	2.54135	4.81398	3.30226	3.34237	3.7327	3.11281	2.64264	3.54529	2.36973	3.5255	4.71625	4.19609	4.18109	3.25975	5.3455	2.2001	3.6786	4.63019	4.74692
ASCC3	0.43576	0	3.13951	0.110767	3.34268	0	1.32187	2.00013	1.37304	1.58781	2.06548	2.85482	1.26057	2.65732	1.13068	0.547601	1.36013	1.18951	1.93785	2.7243	1.28244	1.94956	1.13532	0.971113	0.829108	1.46682	2.18183	2.13119	0.816956	0.890275	1.67641	1.32536	0.484636	1.3822	0.458033	0.994847	2.74172	2.19011	4.93468	0.282659	0.985421	0.35922	0.404429	1.47268	1.43428
ASCL2	1.48488	5.74023	2.60078	0.901031	3.17711	4.22653	2.11738	3.0329	1.77996	1.15398	1.3597	3.12097	2.28636	0.993839	3.24817	0	4.04459	2.73999	1.51904	1.22218	2.43952	0.84532	1.11767	2.63215	1.82608	2.85093	3.30642	2.60225	2.67941	1.13787	2.35329	2.79955	1.83985	4.38469	1.05414	3.50071	0	2.40871	1.55257	2.96616	1.64205	1.93073	2.09505	3.8744	3.01532
ASCL4	0.140141	1.13736	0.322046	0	1.36983	0.161539	0.0935036	1.15393	0.356684	1.84662	0.0670542	1.02341	0.697949	0.500645	0.522796	0	0.728165	0.590908	0.905249	1.37383	1.01881	1.44266	0.815643	0.639968	0.408992	0.932579	0.590341	0	0.234066	0.498583	0.638446	1.24224	0.118678	0.489977	0	0.267695	0.578298	0.640408	1.93991	0.380627	0.70243	0.0481982	0.279093	0.83519	0.526272
ASF1A	0.911799	0.326965	0.526568	0	0.853055	1.69837	0.707081	0.861598	0.352042	2.21448	0.768461	0.199146	1.53477	1.0582	0.864855	0	0.202897	0.997285	1.40604	1.93843	0.327153	0.874182	1.69971	0.600875	1.10472	2.16316	0	0.915618	1.09776	0.502049	0.691048	1.02797	0.602803	0.319475	0.265158	0.388226	1.907	0.931812	3.65372	0.505747	0.566601	0.127098	0.658069	1.25122	1.18085
ASF1B	17.6133	20.1191	11.4512	19.92	15.0061	20.4831	13.9688	14.2682	22.7389	9.59245	12.6725	15.9184	15.0705	18.3731	15.8282	16.2627	12.7935	10.4788	17.5254	16.4562	15.0508	17.9794	21.0408	20.7468	19.6931	21.4005	12.4724	17.2749	14.8286	16.5398	21.0218	7.5852	14.4992	21.1516	13.4713	17.3002	11.1557	20.8344	12.3251	20.2502	21.9146	11.5278	18.9591	32.1088	18.7182
ASGR1	0	0.144711	0	0	0	0.509932	0	0	0	0.0661624	0	0	0	0.160081	0	0.229686	0	0	0	0.141129	0	0	0	0	0	0	0	0	0	0	0	0	0	0	0	0	0	0	0	0	0	0	0	0	0.137253
ASGR2	0	0.0362322	0	0.0223841	0	0	0.137945	0.0496612	0.0434256	0	0.00805342	0.0540802	0	0.0106816	0.0137227	0	0.058081	0.0438293	0.0382238	0	0	0	0.0362078	0	0.00701743	0.0458691	0.111717	0	0	0.0459873	0	0.0250585	0	0	0	0	0	0.0278684	0.00700277	0.0101101	0.00442882	0	0.128833	0.0141008	0.0254283
ASH1L	2.41059	0.26942	6.91469	4.13705	4.10446	3.20785	5.50447	3.59314	4.52393	9.32957	7.1463	7.14482	5.56511	6.58453	4.04766	4.41731	4.91137	5.97062	5.03118	8.70131	4.89889	5.06331	3.74452	4.06457	4.93182	5.44752	3.07644	5.77271	2.63764	2.85347	3.85498	6.08177	2.06016	2.15789	2.56352	4.30718	12.2709	2.6851	18.7003	1.58459	5.46817	1.14272	1.6409	5.06885	5.91635
ASH2L	1.30955	1.05314	1.6091	1.40474	2.654	1.42768	3.5648	1.25162	1.83415	2.99405	2.36659	2.62225	2.46979	3.34623	1.47746	1.74186	2.48594	2.1384	1.55951	3.33993	1.64479	2.28985	2.44093	2.09061	2.3889	2.17063	2.62979	2.66972	2.10245	2.43138	1.57823	1.90743	1.12834	1.49909	1.39536	1.99926	2.4424	2.12975	4.51269	1.21691	1.97681	0.67816	1.16265	1.96805	1.68799
ASIC1	0.868874	0.332445	0.269891	0.430231	0.224889	0.360717	0.081351	0.339212	0.512955	0.371837	0.345811	0.355939	0.185846	0.200861	0.281582	0	0.167372	0.320406	0.215728	0.208443	0.105555	0.0745453	0	0.411796	0.729312	0.365694	0.362862	1.19101	0.513848	0.224471	0.397443	0.121924	0.54568	0.361157	0.394047	0.269284	0.654517	0.176572	0.266007	0.228624	0.41713	0.224486	0.262814	0.666493	0.276931
ASIC2	0	0	0	0	0.249122	0	0	0	0	0	0	0	0	0	0	0	0	0	0	0	0	0	0	0	0	0	0	0	0	0.1964	0	0	0	0	0	0	0	0	0.0185542	0	0	0	0	0	0
ASIC3	0.109845	0	0	0	0	0	0	0.0542879	0	0	0.0448366	0	0	0	0	0	0	0	0	0	0	0	0.0227156	0	0	0	0	0	0	0	0	0	0	0	0.0534851	0	0	0	0	0	0	0	0	0	0
ASIC4	0	0.0916606	0	0	0	0	0	0	0.338464	0.336425	0	0	0	0.049268	0	0.834686	0	0	0	0	0	0	0	0	0	0.26274	0	0	0.014171	0	0	0	0.172346	0	0.263156	0	0	0	0	0.467287	0.325616	0.41608	0.590675	0	0.189141
ASIP	19.4633	10.6465	5.78886	0.747628	8.6193	11.2233	26.0504	5.07129	1.08924	9.39667	20.8149	8.3887	0.842311	0.648455	0	10.5761	6.94813	1.3335	1.67545	9.81638	4.9743	0.80047	5.22502	13.2581	0.562215	7.42192	6.32321	7.76968	0.771649	0.876236	0.991415	8.18919	17.1339	7.22406	9.43367	13.7862	13.5824	22.8889	14.4941	1.02514	9.03501	0.512767	10.7424	10.5293	10.0869
ASL	6.85001	11.128	9.11047	10.2582	12.2742	7.85298	10.6086	12.4277	11.277	7.79694	6.89661	9.2723	10.8266	10.3281	8.45148	13.9878	7.09109	11.1733	8.27414	6.16012	9.38123	8.16833	9.0075	12.9523	5.86291	9.29168	9.12502	5.74244	8.26377	10.5356	7.37399	5.15586	5.29555	10.0938	7.04091	5.9786	9.00901	8.88584	8.12268	9.56137	7.16118	10.104	10.7625	7.08561	8.18918
ASMT	1.28161	0.349292	0.849109	2.02795	0.845571	0.444338	0.834163	0.50825	0.543416	0.523683	1.61683	0.464144	0.978659	1.08887	0.556697	0.569499	0.87947	1.6798	0.736012	0.583813	0.362859	0.833076	1.99217	1.2674	1.39488	1.40733	1.6466	0.945381	0.805378	0.910308	1.12421	0.360333	0.690742	1.16951	0.858148	0.767177	0	1.6165	1.25235	1.33679	1.08871	0.548093	1.07834	1.26907	0.998107
ASMTL	65.5382	109.022	91.8598	70.4418	124.554	124.297	65.4416	92.0496	94.7431	83.6252	95.1261	107.883	68.1366	68.8396	62.1302	73.7235	81.5295	85.1522	80.9415	55.6378	84.3007	80.6892	83.2847	81.7321	69.8294	74.3169	88.5443	57.957	59.7643	74.6304	87.6805	37.125	56.4805	67.3707	49.3043	50.1224	74.7482	64.0663	47.53	98.6329	65.8872	74.0952	113.449	107.73	102.841
ASNA1	38.7131	47.9024	40.5957	40.8031	42.154	53.9158	44.4182	42.6192	46.1469	36.7712	40.4907	39.4823	41.5514	31.4933	37.9579	41.8475	41.1143	41.6315	38.8655	30.3563	36.7871	45.5514	43.8608	37.2068	31.9532	33.2508	38.4919	32.0975	28.2746	36.2556	42.5328	34.1202	25.3462	34.3685	31.4173	27.7834	23.6679	34.0239	24.8972	37.2568	29.4081	29.0434	41.0614	34.5427	31.3343
ASNS	1.43906	2.93993	1.12926	2.32906	1.42208	1.17818	2.7909	0.318469	1.06571	1.62529	1.42304	0.721342	1.38868	2.89191	2.07708	0.879243	2.01742	1.05145	1.36749	1.96209	1.25314	2.77132	0.784415	1.51205	1.69483	1.63233	0.831594	1.88769	1.69856	1.95615	1.68455	1.43818	2.85877	2.64349	1.85277	1.77568	1.38574	3.14837	2.41907	0.878636	1.15097	0.928018	0.57246	1.57735	0.924173
ASNSD1	2.89012	0.808962	2.4026	3.98239	2.34834	3.31877	8.28214	2.4439	3.75224	8.88699	3.80528	6.01105	5.55853	8.35961	4.46977	4.19989	4.26092	1.78809	4.26589	5.83343	3.52691	4.03734	4.48765	2.58527	4.6716	3.72125	3.27803	5.3209	3.68085	2.93544	3.76769	4.12756	2.14672	2.21169	4.639	5.92988	5.4529	6.77174	16.1679	1.72988	2.74737	1.6766	1.92609	6.73509	3.14486
ASPA	0	0	0	0	0	0	0	0	0	0	0	0	0	0	0	0	0	0	0	0	0	0	0	0	0	0	0	0	0	0	0	0	0	0	0	0	0	0	0	0	0	0	0	0	0
ASPDH	0	0	0	0	0	0	0	0.17269	0	0	0	0	0	0	0	0	0	0	0	0	0	0	0	0	0	0	0	0	0	0	0	0	0	0	0	0	0	0	0	0	0	0	0	0	0
ASPG	0	0	0	0	0	0	0	0	0	0	0	0	0	0	0	0	0	0	0	0	0	0	0	0	0	0	0	0	0	0	0	0	0	0	0	0	0	0	0	0	0	0	0	0	0
ASPH	0	0.587793	1.41383	0.155357	0.52864	0	0.660565	0.801485	0.808575	1.44059	0.171171	1.37973	0.750932	1.05794	0.752057	0	1.04838	0.529096	0.465707	1.26626	0.122658	0	0.604524	0.134185	0.600264	0.858899	0	1.52978	0.544145	0.362672	0.682164	1.41904	0.827089	0.465072	0.749012	0.185786	0.706665	0.935446	2.20953	0.422172	1.01673	0.234352	0.101309	0	0.828606
ASPHD2	0.291792	0.350577	0.223225	0.584674	0.285317	0.270269	0.434897	0.64708	0.772526	0.641366	0.247911	0.51661	0.565487	0.193808	0.491582	0.326477	0.213857	0.392346	0.412986	0.808958	0.389055	0.545297	0.770714	0.534308	0.512196	0.407313	0.373944	0.877054	0.487614	0.59878	0.109457	0.849693	0.439003	0.558716	0.199581	0.531326	0.512578	1.45053	0.438834	0.433533	0.294325	0.18807	1.01653	0.656374	0.80964
ASPM	0.316078	0	0.800632	0	0.340602	1.59142	0.676599	0.13957	1.09757	0.334135	1.56103	0.532913	0.166521	0.735349	1.79602	0.644818	0.377468	1.21486	0.671475	1.72003	0.838458	0.405658	0.686763	1.04848	1.21195	1.30106	0.30458	0.372441	0.270928	0	0.189032	0.241248	0.354593	0.265763	0	0.237684	0.304398	0.676755	0.961771	0.129517	1.69915	0.16569	0.227755	2.27296	1.34056
ASPN	0	0	0	0	0	0	0	0	0	0.146688	0	0	0	0	0	0	0	0	0	0	0	0	0	0	0	0	0	0	0	0.337264	0	0	0	0	0	0	0	0	0.0672044	0.0178588	0	0	0	0	0
ASPRV1	0.1252	0.757991	0.266628	0.360425	0	4.1572	2.05062	0.408894	1.07686	0.323043	0.352047	0	0.689325	0.650667	0.191693	0.182937	0.370785	0.240256	0.3273	0.4498	0.0849408	0.95881	1.28538	0.509457	1.7766	0.65778	0.740532	0.252318	0.0593442	0.223746	1.37314	1.06576	0.889703	0.659024	0.700191	0.711529	0.359094	0.972766	0.408237	0.620425	3.91969	0.0125425	0.627038	0.165571	0.488046
ASPSCR1	128.411	208.13	186.679	175.025	209.087	211.595	128.847	148.466	163.169	172.498	178.799	197.598	140.723	156.969	150.389	201.972	176.497	219.835	170.34	124.636	175.794	159.674	155.538	184.222	162.625	136.637	196.2	158.254	142.106	181.476	176.41	93.8331	126.433	127.556	115.604	97.9989	124.146	144.734	87.2793	191.939	167.256	166.643	177.61	172.779	185.3
ASRGL1	52.0301	42.9167	30.3409	37.9697	42.9087	26.2557	117.94	36.5087	34.7342	59.8796	36.2108	40.7011	57.6775	44.1613	44.4903	24.8118	33.8088	21.4696	38.051	65.7597	35.7263	52.9764	56.7581	48.46	41.2442	67.0321	35.0618	57.9338	72.5736	24.8151	43.7331	81.0165	39.419	70.7376	70.9222	56.0034	65.9864	68.3669	99.5124	39.6249	41.5735	18.8596	23.3817	48.0061	31.2857
ASS1	13.3547	12.8634	16.7365	0.410378	13.6315	15.2366	25.5818	15.0388	19.0459	19.669	18.8516	18.6423	14.8519	11.5839	8.50439	12.5161	11.7932	8.67376	7.23191	6.71049	18.5327	17.1691	12.8177	19.8576	12.4228	19.2109	14.151	16.8769	16.0835	6.95674	17.1011	24.0518	6.25166	21.6717	17.3628	14.6871	8.32334	16.8336	4.35417	8.37664	30.4617	6.44598	18.4484	9.38114	10.7418
ASTE1	0.0806459	0.309441	0.806044	0	1.24119	1.23765	0.8697	0.533235	0.628473	1.17371	0.524285	0.655312	1.46153	2.00118	1.43367	0.762418	1.11065	0.224612	0.358785	0.510491	0.763738	0.394038	0.251758	1.00132	0.381852	0.972719	0.672323	0.575122	0.605887	1.20391	1.13652	0.769555	0	0.230212	0.203381	0.413353	2.68156	1.13497	1.1647	0.386425	0.755825	0.216102	0.215881	1.52038	0.655882
ASTL	0	0	0	0	0	0	0	0	0	0	0	0	0	0	0.0152294	0	0	0.0348656	0	0	0	0	0	0	0	0	0	0	0	0	0.0537977	0	0	0	0	0	0	0	0.0351412	0	0	0.0533626	0	0	0
ASTN2	0	0	0.0869571	0	0.101392	0.173835	0	0	0	0	0.0455958	0	0.0198921	0	0	0	0.0470753	0	0	0	0.0555515	0	0	0.0424032	0	0	0	0	0	0	0	0.0430646	0	0	0	0	0	0.0570436	0.0269872	0	0.0400512	0	0.067407	0	0.0369277
ASXL1	1.5382	1.68112	2.1794	2.96687	1.90189	2.76562	2.03451	2.79601	2.56174	2.82015	3.5122	2.33296	2.56907	2.87401	2.65545	2.86644	2.17545	2.76654	2.71916	3.85472	2.23073	2.97907	3.5859	2.97612	3.61863	3.758	2.77633	3.12704	4.86196	2.52748	3.49257	3.94727	2.45713	2.86145	1.97978	3.18415	5.41233	3.17341	4.269	2.35006	4.82638	1.37155	3.0353	4.52682	4.74336
ASXL2	0.73617	0.642949	1.63917	0.85704	2.65439	1.48432	2.29147	1.73475	2.80909	3.73716	3.1996	3.27311	2.29647	2.97805	1.85403	1.62606	1.57686	1.48926	2.21215	3.05732	1.77035	1.65737	1.85711	1.88732	1.72528	2.96004	0.824485	1.94771	1.6132	1.17801	1.76261	1.68453	1.01367	1.28156	0.788359	2.48171	5.92231	1.7937	6.19727	0.690797	2.35092	0.326745	0.363019	1.91915	1.83464
ASXL3	0	0	0	0	0	0	0	0	0	0	0	0	0	0	0	0	0	0	0	0	0	0	0	0	0	0	0	0	0	0	0	0	0	0	0	0	0	0	0	0	0	0	0	0	0
ASZ1	0	0	0	0	0	0	0	0	0	0	0	0	0	0	0	0	0	0	0	0	0	0	0.041951	0	0	0	0	0	0.0656618	0	0	0	0	0	0	0	0	0	0.116058	0	0	0	0	0.0692765	0
ATAD1	3.51409	0.533009	2.74162	1.13806	6.69623	5.78737	14.0808	6.35373	5.7968	10.0931	1.62699	5.21199	7.77942	5.12292	3.46127	2.95075	3.7985	3.30252	4.13685	7.45842	4.03994	4.88867	3.73428	2.67289	4.3334	5.04097	1.51847	6.48091	6.75255	1.78218	3.22866	10.9173	2.44801	2.62222	3.49658	6.33007	15.0829	6.38886	26.469	2.2808	3.43463	1.51464	3.03051	9.96122	4.71
ATAD2	0.0232416	0	0.0991676	0	0.0330672	0.162113	0.127449	0	0.200435	0.28936	0.0550128	0.178994	0.0487851	0.157934	0	0.331115	0.0664942	0.120681	0.0141362	0.0871853	0.061434	0.105338	0.0553024	0.0977452	0.146476	0.218724	0	0.0873164	0	0.111551	0.0346641	0.0502673	0.0440258	0.0867203	0	0.0410958	0.271644	0.095357	0.313658	0	0.10332	0.0413925	0.0405602	0.119001	0.0962888
ATAD2B	0.905977	0.925331	1.17776	1.06701	1.05789	0.93115	1.62566	1.91293	2.54565	3.73559	2.04799	1.99697	2.4575	2.56549	1.92594	1.34582	0.912036	2.06636	1.96731	2.05046	1.36725	1.86198	1.65023	1.51948	1.01085	1.78821	1.11411	1.2319	1.86392	0.475076	1.27148	2.51897	1.55905	0.719956	0.358365	2.27621	6.6792	1.55117	8.76092	1.56101	2.0482	0.626919	0.451	2.95971	2.17916
ATAD3A	2.22118	2.39741	2.65179	1.99572	1.95849	3.53858	1.84995	2.5224	2.41612	2.08874	1.91679	1.50647	2.17327	2.50038	2.83179	3.48821	3.58022	3.55706	2.30183	2.89483	2.92279	2.86178	2.78192	2.97885	2.55171	2.60211	2.57397	2.0389	2.54517	2.12656	2.58872	1.99288	2.11833	2.18449	1.62401	2.78446	1.69955	3.5933	2.42708	4.19526	3.32259	2.86577	3.75872	2.91934	4.55551
ATAD5	0	0	0	0	0	0.31482	0	0	0.351617	0.317806	0	0.296653	0.139553	0.76755	0.26808	0.0810626	0.365104	0	0.316108	0.259745	0	0.139853	0.229608	0.392797	0.142599	0	0.352685	1.24903	0.141402	0.280769	0	0.294769	0.244353	0.156511	0	0.0974732	1.08205	0.228898	0.795577	0.0535599	0.15121	0	0	0.765034	0.202317
ATAT1	0.266895	0.261995	0.420929	0.124724	0.385084	0.383431	0.29873	0.659395	0.835419	0.455062	0.202567	0.413504	0.34223	0.655386	0.417621	0.35755	0.258207	0.273422	0.737402	0.629808	0.340678	0.30385	0.595231	0.305785	0.51104	0.30134	0.290202	0.474448	0.275662	0.504985	0.610129	0.330542	0.169127	0.405782	0.274391	0.896071	1.52011	0.521851	1.22211	0.256394	0.533989	0.130553	0.550128	0.149077	0.508578
ATCAY	0.0348765	0	0	0.017728	0	0	0.0125091	0	0	0	0.100522	0	0.016338	0	0	0	0	0	0	0.00322972	0.0231053	0	0	0	0	0.00742147	0	0	0.0280366	0	0	0	0	0.0465101	0	0	0	0.0172701	0	0	0.0031371	0	0	0.0560057	0
ATE1	0.810681	0.903914	0.752335	1.26752	1.86266	0.235026	2.02893	0.579851	0.981622	2.8557	1.99439	1.82799	2.22191	2.13616	1.79675	2.33422	2.25066	2.02917	0.691281	1.81687	1.45832	1.52769	0.844599	1.11474	1.14064	1.54095	0.261038	1.83424	1.81961	0.630909	1.32036	1.50908	0.350083	0.961191	0.756044	1.35296	2.27163	2.33663	5.01678	0.574615	1.84996	0.425595	1.12405	0.947279	1.08609
ATF1	0.1147	0	0.479019	0.496486	0.431419	1.10795	2.17177	1.13553	0.487383	1.49159	1.22873	1.74449	1.47236	1.05837	0.801531	0.477762	0.467112	0.894952	1.3303	1.13293	0.746601	1.034	0.66555	0.913478	1.42108	0.86132	1.29017	1.02276	1.21241	0.475557	0.568469	1.24638	0.422516	0.200498	0.343587	1.45706	2.92843	0.85349	3.96222	0.567527	0.592571	0.209378	0.456024	2.11231	0.708235
ATF2	0.572436	0	1.31467	0.658156	2.18027	2.85828	2.98504	1.24661	1.65941	4.74246	2.49605	3.9673	1.98656	3.32247	2.1803	0.916243	1.37464	2.26141	3.04158	4.42353	1.72542	2.01844	2.01029	1.77732	2.37225	2.72775	2.23546	3.18563	1.93296	1.2343	2.02425	2.16857	0.0838726	0.668192	0.51532	2.92993	5.66603	2.3708	8.96941	1.00458	1.39554	0.467614	0.423188	3.15962	1.8274
ATF3	2.44568	1.7912	1.02538	2.78053	0.776997	1.33483	4.46494	3.54914	2.31962	5.02023	0.516228	4.40062	2.976	2.02742	1.41016	0.729899	3.17463	1.59983	3.66142	2.56941	1.87709	2.36059	2.65051	4.10326	1.30977	3.59463	1.56184	2.43179	2.82856	1.76426	2.58862	2.45603	2.22431	3.76439	2.23638	2.88671	0	1.90468	6.36666	0.854634	1.51578	1.36496	1.67544	3.1967	1.96312
ATF4	56.0982	46.1579	43.9468	51.996	58.407	62.3341	112.091	62.57	68.5501	75.7395	59.1976	49.9399	84.9334	62.1942	77.2057	68.0538	65.6691	56.299	63.3181	66.7868	74.5404	79.3966	78.193	65.4944	55.8449	81.5491	59.3704	80.6686	75.1507	73.7943	61.4221	111.394	75.4217	95.8238	67.1887	82.545	90.5306	72.6381	129.328	48.0901	76.3664	36.372	44.3567	68.2223	58.8624
ATF5	0.815268	0.891016	0.795122	1.10211	0.772993	2.1663	0.572789	1.07768	1.03786	1.37415	0.680097	0.706913	0.931791	1.10757	0.809416	0.965427	1.068	1.28288	1.18664	1.18658	0.812366	1.45709	1.4428	0.944406	0.764193	1.27484	0.284903	1.04047	1.37691	1.36495	1.32725	0.905486	0.712973	0.957032	0.774506	1.26279	0.332185	0.820007	0.833708	0.837678	0.669441	0.684535	0.534395	0.982603	0.58396
ATF6	0.373052	0.341663	2.41209	1.64393	2.93461	1.84938	2.45875	1.45786	2.72745	3.04503	1.74752	3.66031	2.82385	2.5076	1.78604	0.717217	3.02035	2.04314	2.45047	3.90115	2.11644	2.01071	1.95941	2.68487	0.814986	4.03319	2.40073	3.09854	1.21695	1.63181	2.63369	4.41811	0.549764	1.30427	0.79284	2.94867	4.73559	2.52206	7.52734	1.35965	1.55679	0.879699	1.02447	1.16045	1.5205
ATF6B	11.6184	13.3114	14.0669	15.5077	15.0173	9.71756	12.2582	15.2152	15.8214	14.0191	14.4342	12.8563	13.1897	13.7248	11.0101	14.2612	17.431	12.9702	17.1017	13.6071	15.2855	17.1786	16.8623	16.1235	15.5174	17.9884	11.8251	15.941	15.8917	16.7674	16.1441	14.4635	10.8843	16.887	10.892	13.2868	12.7797	14.9585	13.6688	14.8615	15.1685	9.56642	17.2847	17.9375	18.6997
ATF7	1.54177	1.26795	3.57258	2.81514	3.28907	2.17453	2.53016	3.94014	4.20777	3.89125	4.6015	4.23987	2.51359	4.92746	3.44438	4.19787	4.8077	3.61029	3.74656	4.80398	3.06333	3.45483	3.53318	3.50205	4.20653	5.55892	3.16184	4.62553	5.04237	3.01314	3.15544	4.97798	2.58514	3.29679	1.91855	4.05292	2.65446	3.04081	3.30537	1.88547	4.00755	1.43847	2.43379	2.51867	4.27158
ATF7IP	1.58356	0.51715	5.86009	4.27982	8.57497	6.57555	7.96507	5.01674	6.4568	13.5856	7.24018	13.068	6.61953	11.9015	6.38311	4.13715	5.21423	5.21569	11.3241	9.89167	6.60262	5.12288	6.33953	7.08976	5.25699	9.48324	4.41819	8.75168	3.4953	4.86887	4.96326	12.5411	3.03787	3.35028	3.7107	5.67598	18.0299	6.25064	23.8261	1.82141	6.5981	1.29828	2.14098	8.42402	6.21088
ATF7IP2	0	0	0	0	0	0	0	0	0	0	0	0	0	0	0	0	0	0	0	0	0	0.15118	0	0	0	0	0	0	0	0	0	0	0	0	0	0	0	0	0	0	0	0	0.0541758	0	0.0530521
ATG10	1.04616	0	0	0	0	0	0	0	0	0	0	0	0.408492	0.490744	0	0	0	0	0.153317	0	0	0.225386	0.0972987	0.331214	0.028076	0.290001	0	0	0.192562	0	0.30053	0.476586	0.328376	0	0	0	0.525013	0.239963	0.424728	0.190049	0.271408	0	0.106439	0.33191	0.385723
ATG101	121.701	175.533	151.555	121.523	174.988	230.013	120.507	170.238	155.146	131.959	139.093	139.924	135.716	116.552	117.341	136.617	144.327	155.777	150.635	105.234	137.62	145.708	138.087	135.933	126.834	120.454	142.292	142.126	103.585	136.297	143.215	88.3699	93.6472	109.69	85.6161	105.173	96.542	107.758	86.5879	147.631	100.541	125.786	147.124	119.496	109.244
ATG12	1.08623	0.6801	0.994	0.943144	1.31485	1.45225	3.27736	0.764086	0.635635	2.01107	0.57727	1.34499	1.72129	1.51661	1.20831	0.855567	0.391823	1.73868	0.854423	1.79096	0.667158	1.82345	1.75296	0.76112	1.33824	1.52247	1.57561	1.98519	2.0461	1.10526	0.714719	2.15233	1.07138	1.01705	2.12185	1.83502	2.0365	1.42628	4.13266	0.593946	0.907712	0.391788	0.555149	2.0562	0.852046
ATG13	10.9107	8.72211	11.0578	14.3319	7.86534	7.25237	11.1366	14.0623	6.44296	9.41987	7.29494	9.85802	11.1419	12.9097	8.74528	10.3175	13.349	9.81542	12.9568	13.7217	11.3514	14.3437	15.0544	12.6119	11.4367	10.3907	12.3559	14.0633	16.9165	10.2992	13.9106	13.6306	9.23206	8.6049	11.4569	13.6276	11.2439	13.8616	9.66333	11.0995	11.8263	8.43135	11.4064	15.3217	13.8925
ATG14	0.255036	0.136613	0.681372	0.200294	0	0.252144	0.268535	0.172574	0.327849	0.777361	0.384871	0.369931	0.190104	0.0474892	0.315967	0.187706	0.110938	0.0904201	0.192829	0.42384	0.482589	0.0299097	0.309656	0.51546	0.103294	0.278096	0.66922	1.25763	0.134636	0	0.165075	0.398478	0.127689	0.167714	0.138072	0.278141	0.927628	0.399188	2.10814	0.0651678	0.285997	0	0	0.0711794	0.605005
ATG16L1	1.52313	1.45845	0.507473	1.17	1.61378	1.31158	2.43103	0.918085	1.38765	1.59932	1.41949	1.9577	1.60567	1.33754	1.36923	1.59334	0.731775	0.760133	1.86878	1.77796	1.40378	1.53873	1.58197	1.51905	1.25755	1.80113	0.796312	1.25975	1.73527	1.30342	1.40766	2.21018	1.28774	3.2665	1.34664	1.50547	4.48112	1.38684	3.91784	0.57935	0.966205	0.355578	0.978841	2.2402	2.33581
ATG16L2	4.37533	4.15892	6.00174	6.17331	6.08698	6.10734	10.7834	8.44187	6.92188	7.7715	2.07859	6.28974	5.59326	6.33472	5.07129	6.2899	5.64881	3.4726	8.20733	7.09425	6.99483	6.87768	7.68574	6.23808	6.30425	8.80156	6.71227	10.1008	9.25091	7.5876	6.22765	17.1491	5.31345	8.6629	5.2701	5.33435	15.1976	5.92125	18.2173	4.2382	4.69154	4.01245	6.71733	8.30289	9.71894
ATG2A	16.3664	18.5777	21.8176	32.1964	32.3845	33.301	19.8764	32.0575	29.5827	22.5989	32.0248	26.9086	24.4398	24.4419	25.0604	27.3027	22.2878	22.2212	40.1701	24.8362	32.8572	24.5216	29.562	29.9422	27.4481	33.0339	25.7372	25.9796	28.2012	30.663	31.37	31.017	19.198	27.3296	14.9995	22.4791	35.6623	17.4415	19.2574	21.2508	27.4629	13.5836	26.2985	35.0838	32.2442
ATG2B	0.321914	0.686732	3.20437	1.76966	2.32955	1.75915	5.00038	3.33971	2.57541	5.60944	3.16864	4.57842	2.30885	4.96502	2.93377	2.32183	2.37497	3.86071	3.82865	5.34312	1.59387	2.18236	2.25394	1.50482	3.71372	5.43173	1.17476	4.69509	2.95356	1.69938	3.48688	3.68825	2.07991	1.98584	1.53442	2.18192	5.32419	1.81039	11.1175	0.889647	3.24034	0.997844	0.987731	2.72492	2.05214
ATG3	3.80208	1.86859	2.98219	5.06531	5.93826	7.22023	18.2286	4.91216	5.7508	18.2588	8.67056	7.70705	14.0846	13.7248	7.92512	4.49803	7.03249	3.59679	8.11568	13.1482	5.75617	9.28242	8.97162	5.87639	6.40384	9.88493	5.46585	11.6869	11.8911	11.1505	5.29039	24.4463	8.12257	7.58811	5.18723	13.146	19.3216	11.9177	30.0028	7.51943	6.49156	2.1031	4.6075	12.1992	7.06564
ATG4A	0	0	0.277382	0.877976	0	0	0	0	0	1.49341	0	0	0.485231	1.15865	0.541026	0	0	0.28038	0.953826	0.996039	0.334387	0	0.772904	0.362782	0.175815	0.904163	0	1.33	0.363772	0	0.130314	0.576345	0.360493	0.536224	0	0.686482	0	0.353781	1.92511	0.0887599	0.51261	0	0	1.55976	0.106869
ATG4B	8.44651	10.8848	12.7561	11.6666	13.7815	15.9768	7.89571	13.0332	9.88199	9.77358	12.3541	12.5432	10.4711	10.8624	10.2132	17.925	13.0285	15.855	14.3265	11.0067	10.4196	11.2624	14.5145	12.0017	11.3203	12.9246	12.1661	14.3692	16.4822	13.6747	13.8361	8.76316	10.7228	11.2332	9.55018	11.2323	16.7596	11.9951	11.3781	15.8708	12.1989	11.4103	13.6842	15.4954	16.5802
ATG4C	0.0224349	0	0.317447	0.26481	0.800193	0.7376	0.914196	0.79311	0.564497	0.583549	2.74035	1.48095	0.462832	0.25538	0.6832	0.728854	0.430836	0.508542	0.750251	0.922829	0.171924	0.351917	0.608115	0	0.175607	0.395093	0.373344	0.965269	0.21307	0.0918783	0.212323	0.585811	0.941787	0.206289	0.278683	0.585157	1.38775	0.479753	2.04891	0.304846	0.510296	0.115211	0.238502	0.0698399	0.713496
ATG4D	18.4519	21.9768	32.3217	24.5144	35.7216	41.1868	18.4381	31.0233	33.0984	25.4749	33.532	27.7074	23.7039	22.1164	23.1859	30.6779	27.3279	30.88	29.0043	18.3833	32.5371	27.0842	33.0927	27.1311	25.3988	30.396	26.4282	25.8089	25.6811	27.7996	28.119	29.161	18.0184	22.6529	16.9008	23.0031	25.9558	18.5753	15.7687	24.1717	30.5223	21.8186	34.1626	27.2753	29.0059
ATG5	0.142242	0.0752837	0.13356	0.116831	0.196068	0.0437312	0.301648	0.0853461	0.109854	0.312624	0.232248	0.0334305	0.246675	0.164784	0.202851	0.0911026	0.153958	0.189239	0.0684157	0.23598	0.131534	0.255065	0.102979	0.127889	0.0551217	0.229752	0.16265	0.278793	0.120353	0.0173838	0.161718	0.199097	0.155602	0.0154058	0.0804683	0.181651	0.470467	0.185106	0.615642	0.143742	0.104813	0.0245739	0.0486978	0.248744	0.166324
ATG7	4.8675	5.85928	4.20315	6.91829	4.28879	5.91629	8.17538	4.38269	6.16788	5.13991	5.02435	4.6222	4.82265	6.26568	5.93444	4.57372	5.4078	2.92974	5.8174	6.04499	5.77639	5.81971	5.73043	6.99054	5.07766	6.88207	4.89411	7.01754	5.43189	3.95044	6.59288	6.92463	4.01515	6.60781	5.4397	3.51747	5.17938	7.58876	5.09411	5.53961	4.32287	3.02548	5.07724	6.07248	5.04332
ATG9A	19.6671	32.8069	28.2606	36.0063	37.6062	39.7639	20.5868	35.0679	26.8416	30.0373	35.0306	34.0525	26.8907	30.9307	26.8673	41.5885	32.0035	37.3209	38.7651	30.6995	38.4821	31.0321	39.6977	35.7057	35.0142	35.349	36.1031	31.7202	35.7124	37.8259	45.3392	36.8686	28.9113	35.7938	24.4244	29.0723	35.1041	25.7137	20.9015	31.5882	33.8866	21.1793	34.2725	34.2058	37.5483
ATG9B	0	0	0	0	0.234737	0.37481	0.439985	0.315974	0	0.274305	0.167552	0.32833	0	0.0980683	0.0959784	1.29226	0	0.194342	0.0662217	0.333738	0.292982	0	0.330566	0.119207	0	0.608329	0.251807	0	0	0	0.427937	0.060623	0.0429169	0.356783	0	0.0648831	0	0.453008	0.313825	0.68858	0.233465	0.271481	0.131756	0.450362	0.479659
ATIC	9.68188	5.78276	8.59899	5.25359	5.82744	3.25593	14.1539	11.4142	12.0895	14.0727	7.09209	14.6082	11.0647	10.4108	10.0044	9.56124	7.77728	4.19237	6.09203	14.5228	7.11466	9.39297	12.7252	8.39323	11.0672	10.863	6.35504	15.5726	12.8403	6.57744	6.71911	51.0741	6.59971	10.5968	11.3731	14.2679	7.15005	14.4438	14.4484	8.9475	10.4173	3.80482	5.7664	12.2732	8.94374
ATL1	0	0	0	0	0	0	0	0	0	0	0	0	0	0	0.0533353	0	0	0	0	0	0	0	0	0	0	0	0	0	0	0	0	0	0	0	0	0	0	0	0	0	0	0	0	0	0
ATL2	0.137424	0.314572	0.309709	0.341468	0.15841	0.106602	0.370341	0.790157	0.274218	0.989485	0.881541	0.633062	0.380763	0.453948	0.262013	0.483452	0.551997	0.593481	0.355534	0.616089	0.346318	0.264355	0.313795	0.385877	0.276653	0.34227	0.0249355	0.34124	0.690068	0.449609	0.333871	0.16841	0.147252	0.311689	0.287088	0.373645	0.499839	0.483007	1.8716	0.286433	0.354585	0.126263	0.0406846	0.830692	0.284868
ATL3	2.05501	0.908009	1.09711	0.909417	1.27764	1.49958	3.34346	1.62152	1.33859	3.44125	1.57046	1.95293	2.12644	2.23004	1.56792	0.781488	1.22233	1.46902	1.13985	2.73546	1.16448	1.42851	1.65887	1.37614	1.46573	1.92295	0.945547	2.05044	1.86944	1.35744	1.5295	1.52891	1.69538	2.09172	2.16526	2.50603	2.54271	2.49659	5.61309	1.30999	1.68909	0.881312	0.941743	2.29849	1.54836
ATM	0.21211	0	1.43662	0.363539	1.48266	0.519756	0.85845	0.500932	0.380842	1.91575	1.0707	1.82124	0.87287	1.43819	0.70741	0.286523	1.25892	0.130998	0.438202	1.50183	0.981291	0.78521	0.394568	0.673416	0.642488	0.840858	0.524317	1.20159	0.348701	0.672745	0.439318	0.78972	0.160942	0.447026	0.553604	0.679534	2.18254	0.908593	2.40571	0.380009	0.815965	0.273306	0.313317	0.854673	1.07201
ATMIN	0.6825	0.260816	1.99333	0.815791	0.445309	1.1457	1.04066	0.883969	1.03006	2.02293	0.584009	1.59754	1.16537	1.56412	1.27224	0.493356	1.07091	1.05384	0.691798	2.13367	0.984088	1.30433	1.73906	0.969209	0.838418	1.49226	1.19398	1.11301	0.926962	0.32339	1.10846	0.981506	0.340096	0.524932	0.376312	0.710597	1.99834	1.31052	3.30653	0.33018	0.729026	0.162502	0.34117	1.41971	0.964348
ATN1	20.3261	17.3583	34.0214	34.1553	30.4107	29.7911	16.4727	31.3766	39.3503	27.6485	37.2181	40.4083	31.2787	37.2638	25.9481	41.5483	23.3523	30.331	30.0593	33.2963	27.7944	38.1919	39.1339	35.85	33.5573	32.7278	27.8403	27.77	35.4871	29.6176	30.4246	20.5221	26.442	31.1759	21.8282	36.485	38.48	32.4458	28.0955	20.039	26.9481	9.25236	31.1197	37.1711	45.7709
ATOH7	0	0	0	0	0	0	0	0	0	0	0	0	0	0	0	0	0	0	0	0	0.0778795	0	0	0	0	0	0	0	0	0	0	0	0	0.0179448	0	0.119206	0	0	0.043434	0	0	0	0	0	0
ATOH8	0	0	0	0.277798	0	0.595602	0	0	0	0	0.214104	0	0	0	0	0	0	0	0	0	0	0.162328	0	0.194597	0	0.0681099	0	0.539578	0	0	0	0	0	0	0	0	0	0	0.0221176	0	0.0511865	0	0.158793	0	0.053873
ATOX1	3.20274	4.44001	3.61127	3.09387	3.24901	6.64875	4.48114	3.86979	2.93758	3.29807	4.23674	3.2156	3.27858	3.34461	3.09852	3.18004	2.95412	3.10592	3.53024	2.71884	5.19484	3.75769	3.06851	3.23878	3.47019	3.02106	2.35916	3.54733	3.38237	3.24514	3.44866	5.3255	3.09838	3.81942	3.87608	2.9473	3.39361	4.05831	2.87861	3.79494	5.13046	3.54179	3.64744	3.46664	3.47714
ATP10A	0.0668043	0.078935	0	0	0	0	0	0	0	0.0392002	0	0	0	0.0564208	0	0	0	0.137179	0	0.05344	0.0394222	0.0298125	0	0.0431642	0	0	0	0	0	0	0	0.0449232	0	0	0	0.0494218	0	0	0	0	0	0	0	0	0
ATP10B	0	0	0	0	0	0	0	0.023502	0	0	0	0	0	0	0	0.0489851	0	0	0	0	0	0.08193	0	0	0	0	0	0	0	0	0	0	0	0	0	0	0	0	0	0	0	0	0	0	0
ATP10D	0.279937	0.205722	0.580771	0.405714	0.294551	0.240024	0.232058	0.513219	0.669392	1.00201	0.0865733	0.783315	0.516303	0.478868	0.394738	0.444098	0.443978	1.03152	0.498711	0.697817	0.496155	0.498252	0.557773	0.178374	0.382785	0.868649	0.617176	0.739449	0.579368	0.294672	0.202028	0.990276	0.300764	0.307146	0.525667	0.802798	0.676909	0.43323	1.63561	0.135464	0.479535	0.0571962	0.230125	0.306347	0.664457
ATP11A	0.304511	0.527099	0.840214	0.626548	0.75832	0.260715	0.784587	0.817534	0.511559	0.726952	1.04281	0.808844	0.663607	0.581247	0.595091	0.68268	0.686539	0.289703	0.886285	0.878651	1.00217	0.689254	0.956102	0.649337	0.61886	1.16825	0.884257	0.718818	1.33317	0.690924	0.913325	1.00902	0.538188	0.961772	0.310811	0.456046	2.28513	0.952718	2.50163	1.00541	1.07148	0.412838	0.66352	1.43667	1.26121
ATP11B	0.44587	0.0819991	2.22475	0.304397	0.764697	1.22869	2.58136	1.05052	1.88993	4.88151	2.3285	2.01265	2.78899	2.93257	1.78268	1.42383	1.15088	0.64928	2.07368	2.97047	1.92421	2.07814	1.50644	1.67188	1.34325	1.68711	0.460318	1.41202	1.33926	0.81538	1.14189	1.38936	0.768806	0.645627	1.69507	2.6989	5.96921	2.52658	7.76348	0.903094	1.26009	0.430383	0.291046	2.28593	1.49708
ATP11C	0.151989	0	0.245374	0.242811	0.23556	0.166967	1.10561	0.358395	0.154161	2.34988	0.45923	0.892827	0.615532	0.798286	0.689497	0.33679	0.440146	0.254154	0.287006	0.834194	0.235046	0.107717	0.229765	0.675329	0.114499	0.344814	0.0457458	1.21198	0.277017	0.255383	0.143667	0.410607	0.348802	0.140935	0.518412	0.114748	1.41272	0.509738	2.68459	0.0308062	0.164727	0.0660593	0	0.439275	0.330627
ATP12A	0.188096	0	0.275825	0	0	0	0	0.123256	0.119998	0.222787	0	0.0197595	0.0996217	0	0.0728322	0	0	0	0	0.110919	0	0.10616	0	0.024373	0.0842724	0	0	0.108028	0.0674531	0	0	0.0849726	0	0.0221642	0	0.177786	0	0.0811396	0.0483981	0	0	0	0	0	0
ATP13A1	18.7071	26.347	34.3918	28.4542	29.721	35.7101	17.2863	35.2657	24.2869	20.6608	32.6201	29.3097	24.7414	23.8106	21.2369	37.5422	30.9929	37.8065	35.8638	20.6594	27.4343	35.6779	34.3778	26.0456	29.4256	27.7484	32.433	25.9333	29.9216	30.4809	32.3791	23.3421	25.5817	27.6264	18.8952	22.7311	40.1342	24.3461	19.9765	37.7823	29.2287	23.4755	36.3779	35.3717	44.6289
ATP13A2	11.6391	13.1629	23.8449	28.7115	25.584	36.548	17.2079	29.7678	27.5337	20.5725	23.3902	32.0769	29.256	18.0608	25.0822	17.7029	17.5364	34.5972	30.5874	16.6382	23.5039	23.5969	25.2203	26.5319	24.3452	28.6216	28.3893	20.56	30.2613	18.7827	28.6483	18.0557	14.8811	21.924	13.835	31.9535	24.4111	22.4462	18.0977	27.0561	23.3538	19.6749	38.917	21.0301	31.0123
ATP13A3	0.386278	0.304677	0.985294	0.490226	1.32827	0.875252	1.4327	1.52149	0.748138	3.44051	1.4763	2.87618	1.0427	1.50961	1.9551	1.20003	1.71434	1.14079	2.65149	2.22145	1.79238	2.56547	0.492819	1.70788	1.29575	2.28124	1.56241	2.15176	1.51115	0.282162	1.10488	5.50593	1.17696	0.550473	1.16992	1.48876	3.83235	1.49734	5.92998	0.765871	1.3607	0.313536	0.415034	1.49077	1.36556
ATP13A4	0	0	0	0	0	0	0	0	0	0	0	0	0	0	0	0	0	0	0	0	0	0	0	0	0.137309	0	0	0	0	0	0	0	0	0	0	0	0	0	0	0	0	0	0	0	0
ATP13A5	0	0	0	0	0	0	0	0	0	0	0	0	0	0	0	0	0	0	0	0.0318559	0	0	0	0	0	0	0	0	0	0	0	0	0	0	0	0	0	0	0	0	0	0	0	0	0
ATP1A1	9.85908	9.20452	10.095	10.2811	11.9813	8.69494	15.7605	15.065	15.8676	14.336	12.6176	13.2695	16.0371	14.8958	10.3312	9.30154	13.2314	7.79476	13.6689	19.3593	11.2963	17.2752	13.8117	15.4319	14.0298	19.2407	8.45058	17.1637	19.919	9.4153	14.4367	21.1318	9.53496	13.2076	10.3345	16.6425	9.86007	16.3164	18.1134	10.7921	13.1727	5.87914	14.0727	19.9108	18.3965
ATP1A2	0	0	0	0	0	0.784864	0	0	0	0	0	0	0	0	0	0	0	0	0	0	0	0	0	0	0	0	0	0	0	0	0	0	0	0	0	0	0	0	0	0	0	0	0	0	0
ATP1A3	0	0	0	0	0	0	0	0	0	0	0	0	0	0	0	0	0	0	0	0	0	0	0	0	0	0	0	0	0	0	0	0	0	0	0	0	0	0	0.0271659	0	0	0	0	0	0
ATP1A4	0	0	0	0	0	0	0	0	0	0.245196	0	0	0	0	0	0	0	0	0	0	0	0	0	0	0	0	0	0	0	0	0	0	0	0	0	0	0	0	0	0	0	0	0	0	0
ATP1B1	0.488142	0.876715	1.33382	2.43595	2.07692	0	5.2693	2.31621	2.6848	2.83397	2.62614	4.07271	3.84225	3.21802	0.617669	0.679218	1.32952	0.557831	3.31093	3.17416	2.17395	2.67851	1.9225	1.21266	1.55373	2.7702	0	2.35474	0.761875	0	1.5576	1.24295	1.6518	0.601545	1.88929	1.9849	4.72394	1.87973	4.87253	0.930509	1.69058	0.496522	0.164068	2.80784	0.282397
ATP1B2	0	0	0.164927	0	0.393026	0	0.27481	0	0	0	0.183696	0	0.0126978	0	0	0	0	0	0	0	0	0	0	0.388661	0.0828311	0	0	0	0	0	0	0	0	0	0	0	0	0	0.0207577	0.119354	0	0.256077	0	0	0
ATP1B3	2.57647	1.6567	2.40977	1.63029	2.11264	1.5335	4.64583	2.2696	2.3254	4.18554	2.09815	3.85066	3.48725	3.81782	2.58902	2.00913	1.80243	2.01847	2.95939	4.66119	2.94627	3.41749	4.3315	2.82053	2.94444	3.76025	2.89322	5.50569	3.41123	1.69871	2.95404	6.4452	2.45048	2.95148	3.14716	4.07597	3.2545	3.59413	5.46748	2.32042	2.68509	1.20472	2.44472	4.34351	2.30166
ATP1B4	0	0	0	0	0	0	0	0	0	0	0	0	0	0	0	0	0	0	0	0	0	0	0	0	0	0	0	0	0	0	0	0	0	0	0	0	0	0	0	0	0	0	0	0	0
ATP23	0.81459	0.56696	0.279554	0.737697	0	0.33734	1.13341	0.0761709	0.351634	0.454872	0.36969	0.355625	0.433928	0.244544	0.488963	0.266266	0.424831	0	0.618231	0.45782	0	0.677699	0.519885	0.261142	0.689371	0.721644	0.779014	0.183172	1.20304	0.201634	0.379236	0.493141	1.04326	0.879125	0.377372	0.604566	1.03254	0.76685	2.64597	0.695895	0.52126	0.600399	0.596082	0.525303	1.06482
ATP2A1	0.0145468	0	0	0.0784759	0	27.7805	0	0	0	1.73833	0	0	0.0316877	0	0	0.042306	0.0820859	0.0652154	0.0242423	0	0	0	0.0645733	0.0724427	0.00420573	0.0484734	0	0.12464	0	0	0.110475	0.039536	0	0.00879002	0	0.067684	0.0916983	0	0.0462362	0	0.0306026	0.0480758	0.104649	0	0.120918
ATP2A2	1.11804	1.37722	4.2368	2.02038	3.36413	3.84127	3.00257	2.82901	2.64539	5.81864	3.88735	5.36954	3.22955	4.7745	3.25032	3.14516	4.33109	2.54615	5.07995	5.6815	3.01025	3.82951	3.46407	3.0871	3.40114	4.41669	1.43226	5.29398	5.05608	3.05636	4.15933	4.45661	2.12853	2.89899	2.35211	3.97209	7.12434	4.6621	7.8838	2.40224	5.80523	1.58205	2.43079	6.3228	5.36497
ATP2A3	63.5734	70.1552	74.4891	84.184	62.7613	70.8429	51.1272	80.1272	82.6888	66.0988	103.659	73.4813	71.7677	75.6165	63.16	84.4755	75.0404	78.4894	72.7153	60.2264	69.2759	84.6694	89.3343	82.4738	73.3031	74.1818	66.367	66.6143	80.3016	82.0018	86.9556	40.8858	58.7643	70.7971	62.1896	64.215	77.1511	69.1299	43.3944	91.7414	83.6661	46.6286	102.798	75.9468	109.676
ATP2B1	0.568012	0.393601	1.48226	0.632191	1.62159	1.17237	2.516	0.711624	1.47872	3.49911	1.8505	2.46322	2.43451	2.48923	1.19687	1.13831	1.41117	1.51069	2.00312	2.34042	1.8633	1.33088	1.07166	1.07415	1.22119	1.81921	1.26247	2.00119	1.16015	0.735371	1.35309	1.71739	0.605382	1.13168	0.586642	1.60645	3.26258	1.2574	6.61896	0.751172	1.00793	0.243639	0.508027	1.51101	1.42978
ATP2B2	0.0653167	0.0628057	0	0.105005	0.113682	0	0	0.100331	0	0.176107	0.171892	0.0487725	0.0813978	0.435516	0.0483289	0.154419	0.0601426	0.0627679	0.112337	0.341379	0.17992	0.167485	0.208552	0	0.0375116	0.0129392	0.0104334	0.0720158	0.220432	0	0.0486299	0.143824	0.180933	0.0793215	0.284847	0.0446913	0.174154	0.206965	0.280836	0.237867	0.181927	0	0.0947036	0.436645	0.194443
ATP2B3	0	0	0	0	0	0	0	0	0	0	0	0	0	0	0	0	0	0	0	0	0	0	0	0	0	0	0	0	0	0	0	0	0	0	0	0	0	0	0	0	0	0	0	0	0
ATP2B4	1.95565	1.76085	6.84326	3.55652	6.64835	3.66941	5.30798	3.68239	5.22876	5.74833	5.42327	7.94748	3.38725	7.80129	4.79155	4.06828	4.61231	3.96266	6.17298	9.70116	5.51123	4.41351	4.59937	4.8167	4.54798	8.25691	3.55791	6.13181	5.21937	3.35223	6.38821	3.50114	2.80471	3.68983	2.98503	4.62155	7.53077	4.45003	7.16825	3.44723	7.53258	1.18822	1.91932	5.97289	7.25809
ATP2C1	1.1682	0.25504	2.39501	2.16238	2.13269	1.75692	5.74274	2.76917	3.52885	6.83733	2.76323	3.532	2.68527	3.47245	2.85265	2.31681	3.24238	1.97459	3.22283	5.49321	2.72158	2.88791	2.05658	2.37465	2.24437	3.27109	1.00686	3.85401	4.01618	1.69384	2.49599	3.34584	1.32576	1.23177	1.68116	2.05823	5.17216	2.59746	9.43374	1.58173	3.31093	0.904463	2.21271	4.52286	2.93688
ATP2C2	0	0	0	0	0	0	0	0.111014	0	0	0	0	0.0226994	0	0.0364102	0	0	0	0.0420736	0.110987	0	0	0	0	0	0	0	0	0	0.202923	0	0.0770312	0	0	0	0	0.265599	0	0	0	0	0	0.0623563	0.0278991	0.0506283
ATP4A	0	0	0	0	0	0	0	0	0	0.142108	0	0	0	0	0	0	0	0	0	0	0	0.117805	0	0	0	0	0	0	0	0	0	0	0	0	0	0	0	0	0	0	0	0	0	0	0
ATP4B	1.83613	0.38672	3.39188	1.99417	0.99696	3.48837	1.98793	2.19666	2.52837	1.18982	4.68813	1.58052	2.65031	4.5682	3.69617	3.93906	2.94761	2.91774	1.6484	3.66287	2.39914	1.54424	2.09963	4.88614	2.32411	2.13341	2.2477	2.27813	1.64522	3.63898	1.83294	0.85702	2.17914	1.44982	4.19609	2.95178	1.62571	6.17072	1.38061	7.41341	10.2866	4.51456	4.97723	10.6392	5.03917
ATP5F1A	130.447	109.947	55.2586	67.3553	52.2015	55.9055	169.498	66.2495	69.0533	81.6236	55.4541	72.1043	122.72	94.2362	107.243	73.3573	80.5915	63.5209	69.0723	104.551	67.7468	116.819	104.463	89.4094	78.8356	110.521	61.8884	102.393	142.853	75.4394	71.1766	102.225	111.772	118.029	142.226	149.334	114.925	158.782	125.99	116.532	98.9568	44.4636	101.372	114.145	90.4298
ATP5F1B	135.785	136.889	81.7499	124.605	87.9306	108.112	138.764	106.815	126.971	101.393	112.517	103.295	126.953	128.861	132.262	123.751	144.147	105.088	115.902	121.012	119.187	150.72	146.779	144.322	110.511	126.013	100.097	121.519	123.992	118.589	131.706	110.33	127.508	137.137	123.723	125.687	93.8947	144.074	101.691	131.064	128.573	74.1195	123.018	123.462	119.66
ATP5F1C	31.1901	21.9649	13.282	8.66523	16.0701	11.883	43.7327	17.2274	20.9456	28.1612	18.0083	16.7023	26.5951	27.9587	25.478	19.874	18.8993	11.9754	21.904	24.8571	19.6975	25.8652	22.2171	21.4886	20.1922	24.1368	17.0403	28.9048	21.3317	14.842	17.4597	25.6259	26.059	36.5797	28.6731	34.8518	39.2029	42.4293	60.4025	26.3176	27.0838	11.6455	21.6786	32.5719	22.451
ATP5F1D	455.266	690.493	625.629	684.92	613.848	766.309	545.451	541.755	641.148	506.293	571.958	597.607	534.045	524.641	551.132	580.749	616.431	646.973	627.274	495.092	570.12	553.392	673.769	572.449	520.371	565.442	571.944	472.617	526.907	565.014	596.847	437.86	457.871	528.095	464.253	431.705	365.694	577.837	333.358	780.251	623.685	565.925	786.893	700.938	642.766
ATP5F1E	112.385	60.6216	99.8315	42.5219	35.5064	54.2665	106.929	188.787	25.7717	69.321	41.8484	48.0619	63.1051	65.7888	92.1388	72.8811	40.918	32.0045	29.5262	199.169	58.8069	74.6463	133.044	48.077	175.14	75.7288	203.795	90.9582	182.18	53.0973	95.1893	55.7438	174.984	137.445	414.512	96.0507	248.919	102.732	153.484	154.199	141.478	582.148	192.177	265.084	314.102
ATP5IF1	109.959	218.59	536.223	146.517	187.213	210.284	385.58	1219.03	136.55	212.524	154.738	222.434	307.657	421.25	334.234	254.555	166.067	95.5868	101.554	1465.92	245.9	195.667	438.999	146.852	1438.25	242.692	950.536	397.024	1192.48	235.296	419.415	202.814	597.482	450.038	1880.03	124.483	1002.77	237.922	398.31	706.2	462.975	6566.4	1820.99	1756.21	2667.61
ATP5MC1	55.9018	72.6822	59.1929	45.2789	62.6525	59.3369	54.5118	56.1587	57.5149	56.318	47.3446	57.078	55.4667	41.9527	53.6563	57.7247	70.5926	67.5296	57.2116	38.2514	51.0754	57.1669	53.6317	49.7029	41.8375	48.1367	53.1374	50.265	42.3081	56.166	51.7553	33.0318	49.1849	40.9909	30.369	31.812	49.6368	53.0941	30.1102	75.5249	58.8261	64.4636	87.2365	58.6702	56.613
ATP5MC2	1260.55	1321.18	1522.36	1519.42	1558.28	1571.81	832.916	1253.38	1268.65	1279.72	1199.73	1392.09	1112.24	1372.41	1242.57	1427.04	1678.91	1764.17	1240.41	970.51	1262.93	1206.41	1250.92	1234.56	1191.15	1033.36	1118.76	1269.66	905.928	1441.29	1410.72	676.516	960.848	1007.42	986.664	1085.15	585.026	931.219	581.027	1159.85	1098.57	977.351	1101.98	852.564	885.696
ATP5MC3	388.37	427.804	373.459	323.341	362.697	414.614	423.568	307.961	371.937	305.614	330.984	362.687	369.705	354.383	442.03	390.356	410.968	396.882	311.972	315.4	383.965	400.506	401.724	387.099	342.425	350.075	339.503	295.136	317.78	324.059	316.637	250.801	324.473	339.162	313.107	332.112	240.479	363.51	210.856	416.689	368.926	261.026	412.155	353.703	347.356
ATP5MD	37.2954	19.6586	10.3428	9.25939	7.50695	6.44689	34.4284	9.8738	16.1345	18.0832	18.9356	11.5384	16.7002	12.505	19.2186	5.44845	12.6042	11.2511	10.7281	8.7153	10.5685	22.7104	12.8951	13.6487	7.50916	6.78829	5.21496	16.7142	8.84187	10.1587	12.5933	11.9397	22.9623	23.3286	21.3232	23.0017	15.1102	19.0404	18.0168	24.5781	19.2499	11.9752	16.0036	15.0126	15.9907
ATP5ME	164.822	162.209	187.637	111.927	171.993	210.401	119.699	143.202	139.287	151.759	140.456	164.118	136.245	114.528	132.558	140.772	132.337	165.221	125.816	112.467	108.394	162.008	91.5389	121.359	113.888	99.5183	137.354	129.413	109.513	118.173	115.938	103.329	212.198	185.392	117.635	125.608	137.058	156.719	115.988	257.61	157.455	214.364	274.772	150.483	162.243
ATP5MF	117.909	112.904	106.284	52.3491	80.8487	79.3514	139.076	63.22	102.463	78.6089	73.6987	89.1426	119.258	78.173	115.173	58.9511	82.6221	86.8187	71.662	74.7749	81.4838	85.5613	67.8575	81.2297	69.0315	75.7927	49.9642	93.0185	68.8715	55.7649	65.5422	76.4364	97.9054	97.0186	75.9049	88.8056	67.4878	109.195	78.7601	118.889	122.586	74.7514	109.967	94.1127	87.3715
ATP5MG	976.732	906.833	750.565	778.716	555.744	610.788	1002.66	650.686	697.259	651.721	761.274	716.213	787.42	728.878	852.887	734.127	745.031	796.961	649.303	648.197	607.183	688.502	641.309	693.248	653.322	579.442	553.63	687.62	526.566	664.584	682.99	503.247	716.185	675.088	643.013	669.346	544.142	654.375	453.275	753.546	638.934	422.955	605.095	459.323	479.533
ATP5MPL	126.033	132.53	144.428	77.6426	122.931	152.766	125.607	102.545	121.551	117.685	114.353	100.973	113.506	109.448	122.217	138.275	132.23	160.211	109.058	101.602	121.485	130.081	103.595	98.9872	113.746	94.5918	119.625	130.443	94.8271	119.459	93.428	72.179	115.476	105.069	89.3673	101.322	63.137	118.863	75.3681	124.179	112.726	85.9177	119.221	83.8631	82.7762
ATP5PB	41.8333	22.1926	12.9589	10.6596	7.30276	7.8663	51.3219	13.5653	10.5217	32.5231	13.1485	10.2512	29.3247	16.4154	19.483	7.75294	13.5339	9.66769	13.9234	14.429	10.3275	23.0337	17.1922	15.4472	10.3538	19.3087	19.2189	30.2832	20.9511	13.6202	12.5538	32.7147	29.7309	39.0814	48.0939	49.0864	37.0153	44.3249	70.3945	26.3208	21.1219	5.74416	15.2455	40.0642	18.7484
ATP5PD	156.369	101.607	58.3234	64.1168	46.6406	46.9227	127.49	64.2167	79.5064	63.1466	61.7223	65.7318	90.2256	77.0121	98.1637	58.8965	84.8181	51.8057	51.2429	69.2336	59.4418	88.3624	66.1756	70.5693	60.4481	66.7057	50.4221	70.3327	54.33	59.9326	65.1487	57.1492	90.1045	102.854	101.594	102.813	50.4661	95.829	70.7932	94.9214	78.6084	45.6151	72.7604	65.6584	54.2725
ATP5PF	44.3649	31.7884	21.9504	18.9518	18.1541	25.4828	41.8866	16.6414	26.7119	26.8886	22.774	19.542	30.5333	25.7026	33.1183	26.4514	25.0534	25.2683	28.8225	33.2381	30.7745	33.6249	27.5326	19.6417	26.2389	28.6913	25.01	28.8341	25.9244	22.0274	27.4005	27.3931	32.6255	41.5699	30.1662	40.0809	41.3918	42.2417	32.305	36.1019	28.6967	14.4791	27.4388	39.974	26.8345
ATP5PO	24.8661	23.2718	13.2606	6.91086	6.4023	9.34401	21.4241	7.10299	10.2261	12.5037	7.70935	10.2075	13.9123	11.6282	16.3835	11.3118	9.85803	6.15557	9.61032	10.3559	11.2439	11.7667	13.7743	12.5117	9.95267	11.097	6.25278	11.4574	10.2115	4.54312	9.26026	10.2111	20.9598	25.5343	20.3268	21.3362	11.7973	20.6738	21.3626	20.4871	18.6724	7.12246	13.7251	20.1701	15.4034
ATP5S	0.254141	0.134596	0	0.0843853	0.409815	0	0.795073	0.421413	0	0.440409	0	0.201019	0.0820387	0.137369	0.375246	0	0	0.141228	0.220008	0	0.248372	0.235805	0.156716	0.0958328	0.084596	0	0	0	0.529658	0	0.387408	0.601942	0.366311	0.0984101	0.509138	0.598715	1.17144	0.158779	0.646253	0.166617	0	0.162163	0	0.291932	0.185363
ATP6AP1	137.199	160.559	152.635	234.61	209.03	184.555	158.828	222.784	200.757	196.832	183.854	183.18	215.042	156.946	201.644	156.119	159.709	156.044	229.932	172.981	272.715	188.485	222.838	195.674	160.635	266.634	164.116	214.579	206.64	191.171	220.424	504.955	129.35	211.037	138.836	145.83	138.744	149.549	140.03	141.214	181.713	98.4067	180.437	147.918	159.763
ATP6AP1L	0	0	0	0	0	0	0	0	0	0	0	0	0	0	0	0	0	0	0	0	0	0	0.318788	0	0	0	0	0	0	0	0	0	0	0.075933	0.036889	0	0	0.088513	0.177698	0.0492664	0	0	0	0	0
ATP6AP2	3.65142	2.14375	2.60266	1.65985	3.67378	3.33381	9.83095	3.57811	5.26507	10.1261	5.52505	6.2591	7.42799	6.01851	5.30579	5.02578	5.7457	3.91526	5.16611	9.14773	5.30633	7.11617	5.3859	5.13824	3.97315	6.42124	3.86366	7.26582	6.8694	2.46613	4.72874	6.24869	3.37699	4.34037	8.59866	6.48991	9.15481	7.81102	13.4781	2.12081	3.19909	0.773363	2.33787	5.76826	3.23403
ATP6V0A1	5.44262	6.14524	9.68793	12.1817	12.3957	7.79887	8.64484	11.8252	11.297	12.5392	12.8275	11.9717	10.1122	12.184	9.33405	9.49114	9.26528	8.0667	12.678	14.5351	9.60471	11.1345	12.8068	11.9757	11.9052	16.8382	8.69625	16.6125	14.1615	8.85832	11.4441	15.0818	5.90627	12.2775	8.53172	10.7114	10.6537	10.2036	8.29878	5.76593	8.1852	2.29676	6.33368	6.39849	8.99664
ATP6V0A2	0.797356	0.528254	0.672396	0.50445	1.23707	1.83783	2.0565	2.00834	2.53337	2.52508	1.64493	0.82376	1.97076	1.72285	1.91532	0.495169	1.6536	0.4125	1.52548	2.09014	1.06256	1.53206	1.9416	1.61689	1.18537	1.68061	1.3558	2.37245	1.4092	0.716645	0.981662	1.58132	0.385923	0.658879	0.825387	2.58183	1.53557	1.46966	4.79282	0.449111	0.92047	0	0.518403	2.00977	1.10358
ATP6V0A4	1.3757	0	2.94605	1.40287	0	0	2.68055	1.02687	12.3495	3.87161	5.31327	3.27836	4.0654	6.06199	0.868784	1.80153	2.23005	1.99811	3.82874	7.90831	2.91087	2.97264	3.1859	4.12668	2.4284	3.15338	0.741504	3.19873	0.983214	0.949682	1.01959	2.0846	0.666775	4.23841	3.20086	3.9957	3.01088	2.1002	4.46901	0.352918	1.05388	0.229234	0.897354	1.63028	2.75826
ATP6V0B	145.336	208.629	200.147	209.558	302.697	295.777	203.146	222.207	220.088	183.226	196.291	202.576	188.33	147.781	173.622	172.848	198.943	198.374	253.16	152.383	243.636	197.933	219.842	202.466	171.342	212.206	193.008	228.286	170.424	229.785	216.55	302.314	154.673	220.031	150.477	155.011	145.408	126.874	130.273	178.434	143.797	142.928	156.395	147.053	141.808
ATP6V0C	302.215	375.461	308.513	545.389	448.647	397.002	395.548	426.215	409.016	377.652	388.505	346.778	400.582	382.222	386.643	341.147	347.219	293.661	480.334	378.026	470.372	396.235	459.242	456.828	358.089	504.914	354.904	418.421	386.138	396.717	463.255	571.099	282.296	413.579	297.717	327.163	328.414	383.593	353.769	418.907	445.823	299.221	421.796	419.843	397.828
ATP6V0D1	58.3409	94.0726	60.421	89.7171	83.1988	60.6094	81.2086	69.4826	73.9198	65.4508	69.8841	73.3708	71.1349	74.9358	85.9723	72.0967	75.8072	66.7769	82.1334	82.8927	82.5299	80.5559	88.9647	86.2812	74.9914	98.4356	71.0346	83.9049	74.481	75.2281	91.315	111.923	56.8824	87.0955	67.6293	66.5802	56.9455	73.2092	60.7681	78.809	76.3798	54.7465	73.4679	86.6823	67.397
ATP6V0D2	0	0	0	0	0	0	0	0	0	0	0	0	0	0	0	0	0	0	0	0	0	0	0	0	0	0	0	0	0	0	0	0	0	0	0	0	0	0	0	0	0	0	0	0	0
ATP6V0E1	97.7288	96.4884	55.3	103.018	70.7249	75.004	123.418	71.0247	87.5373	80.0705	75.03	59.0535	84.5618	75.5793	91.7245	84.151	75.6538	61.9985	78.581	85.0582	108.123	97.6132	103.025	89.0007	73.6661	90.7847	71.3126	102.905	80.0011	88.7577	88.137	112.698	96.7815	97.5843	81.7939	87.7064	80.6286	108.557	69.7991	75.2543	108.38	62.2494	83.4564	86.0502	65.4022
ATP6V0E2	1.47236	2.50342	1.91535	1.11208	1.38435	2.788	0.522391	1.15824	1.57042	1.67109	1.37788	1.25267	1.28022	1.24093	1.33814	1.85659	1.54876	2.10246	1.4583	1.73323	1.46581	1.67804	1.37447	1.3913	1.22449	0.950225	0.911059	2.29365	1.54161	1.06585	2.04417	0.43304	1.12924	0.732824	1.08349	1.07454	1.95348	1.72396	0.853584	0.816401	1.11762	0.720076	0.940662	1.10625	0.70296
ATP6V1A	2.80863	1.85644	5.70016	3.75615	10.1053	2.02207	8.11718	4.09163	6.68919	9.97419	6.06852	6.81286	8.8623	10.0095	4.93174	2.55925	5.16902	2.67307	4.92952	9.03315	4.31111	5.7401	5.37815	3.40121	5.08943	8.3369	2.89538	7.09718	6.38747	5.28781	4.67365	12.0961	2.96048	2.8274	4.3103	6.64654	8.88419	6.24494	14.9525	2.00021	4.76866	1.07005	2.0365	5.87084	4.44977
ATP6V1B1	0	0	0	0	0	0	0	0	0	0	0	0	0	0	0	0	0	0	0	0	0	0	0	0	0.113329	0	0	0	0	0	0	0	0	0	0	0	0	0	0	0	0	0	0	0	0
ATP6V1B2	13.2883	10.8218	15.0673	14.8537	9.92885	19.8999	28.4089	14.8601	15.9588	16.8985	14.6461	17.3537	21.5258	23.1564	20.6977	10.5973	20.6396	12.7495	18.6903	26.367	12.5943	18.6199	22.2298	17.4083	18.201	26.1104	12.0042	21.6782	27.7111	13.9929	17.2376	36.1659	11.8766	17.0798	12.6379	16.1279	21.0816	21.1189	25.9954	11.6174	14.5801	7.68033	10.463	17.0763	16.376
ATP6V1C1	0.945796	1.83288	1.77532	0.737852	0.697509	0.639564	4.52106	0.792648	1.44817	2.71951	2.09503	2.52065	1.876	1.10347	1.42353	1.28825	1.53986	0.908517	2.52055	1.63294	1.26012	1.17584	1.11007	0.769615	1.19285	1.89483	0.92343	1.10548	1.92872	0.824028	1.40372	2.93348	0.803682	1.288	2.98783	1.29184	3.241	2.32419	6.81916	0.414134	0.698833	0.348464	0.552692	4.0311	1.16651
ATP6V1C2	0	0.308576	0	0.433172	0	0.598708	0.186723	0	0	0	0.0998626	0	0.0748208	0	0	0	0	0	0.533604	0	0	0.250852	0.115269	0.45666	0.23544	0	0	0.472378	0	0	0.192582	0.107972	0	0.028722	0	0	0	0	0	0	0.0725829	0	0	0.0963572	0.106205
ATP6V1D	3.44857	3.87612	7.69905	6.00681	5.49797	7.6823	12.0539	4.90808	8.09413	8.69647	5.13412	6.04945	7.50132	8.72407	6.69362	4.34268	4.14117	3.92543	5.08251	8.17455	4.52419	6.82631	6.9431	5.74619	5.90937	8.63019	5.00086	8.59274	5.95047	7.89459	6.97335	12.8071	3.28649	6.56613	5.39216	5.63074	10.1809	11.3178	14.6195	2.18566	3.92877	1.04207	3.02448	6.19723	3.92165
ATP6V1E1	29.136	17.0644	10.9553	12.0656	19.7914	16.7654	57.8863	24.6611	21.3517	28.0805	18.6536	25.4248	28.8402	24.2726	23.2959	18.7627	15.3053	13.8172	22.0051	23.0607	16.2007	25.4891	21.1125	19.631	22.9249	30.8316	20.4641	28.3013	29.9244	21.735	28.1238	55.5997	23.1749	40.3301	33.572	36.8368	41.5084	37.6237	49.0229	23.1104	27.8458	14.2766	19.8364	38.4115	22.6326
ATP6V1E2	0.562723	0	0	0	0	5.68802	2.33343	1.88518	0	0.431224	0	0	2.13497	0.768771	0.621039	1.15785	3.16177	0	0.0839503	1.19951	0.753632	1.96116	0	0	0	1.19779	0	0	0	1.41433	1.10713	0	0	2.76179	0.287299	1.04709	0	0.656373	2.86652	0.200298	0.278133	0.242802	0.960005	0.369096	0.91068
ATP6V1F	159.847	225.86	201.647	155.821	237.396	213.082	221.268	187.083	185.565	166.833	187.259	200.016	193.606	134.024	156.662	182.955	156.922	176.653	181.195	132.853	169.109	174.422	145.952	172.252	158.505	156.877	182.47	162.737	141.666	167.368	171.825	158.838	132.899	134.807	124.391	122.38	126.646	146.935	90.1344	200.428	149.515	189.156	189.474	142.345	142.987
ATP6V1FNB	0	0	0	0	0	0	0	0	0	0	0	0	0	0	0	0	0	0	0	0.115532	0	0	0	0	0	0	0	0	0	0	0	0	0	0	0	0	0	0	0	0	0	0	0	0	0.00124651
ATP6V1G1	73.2863	51.1808	24.4454	40.2148	29.069	35.2077	68.4148	32.4684	35.3595	41.8078	40.5668	39.5156	46.5687	34.6357	38.1328	27.8563	28.3446	22.5125	31.4189	31.1866	40.4417	40.5856	40.9508	33.946	30.9326	35.6913	24.9352	32.5641	35.9705	36.5453	29.2953	46.6092	38.2818	56.1791	47.011	45.4439	50.3632	47.3474	62.1186	36.4726	32.6825	21.3279	25.2752	36.7254	26.5688
ATP6V1G2	0	0	0	0	0	0	0	0	0	0	0	0	0	0	0	0	0	0	0	0	0	0	0	0	0	0	0	0	0	0	0	0	0	0	0	0	0	0	0	0	0	0	0	0	0
ATP6V1G3	0	0	0	0	0	0	0	0	0	0	0	0	0	0	0	0	0	0	0	0	0	0	0	0	0	0	0	0	0	0	0	0	0	0	0	0	0	0	0	0	0	0	0	0	0
ATP6V1H	1.30875	1.24172	0.774152	0.62377	1.07212	0.833201	1.9537	0.949845	0.886035	1.28496	0.953564	0.979561	1.46343	1.00047	1.29863	0.891787	0.983412	0.589809	0.82431	1.35867	0.641417	1.49262	1.49261	1.18042	1.34067	1.22819	0.494712	1.05174	1.45403	0.970792	0.906809	1.65485	0.589052	1.05728	1.05908	1.16217	1.4652	1.80431	1.85657	1.15546	1.0904	0.499575	0.960812	1.56539	0.798823
ATP7A	0.290357	0.129523	0.603424	0.324717	0.562041	0.447677	1.62011	0.678355	0.67923	2.56758	1.51783	1.38357	0.861434	1.25105	0.532789	0.287074	0.666118	0.441383	1.38299	1.25499	0.767644	0.37252	0.726655	0.833119	0.525198	1.2112	0.319725	1.13597	0.408596	0.325757	0.484615	1.17064	0.657334	0.426355	0.569607	0.726166	2.88942	0.65872	4.75817	0.471827	0.970438	0.167738	0.202943	0.733486	0.785473
ATP7B	0.0424538	0.0438025	0.0640421	0.0621316	0	0	0.159228	0.046017	0	0.0452209	0.295738	0.0512617	0.100881	0.216168	0.174466	0.0445724	0.220997	0.146245	0.170778	0.110042	0.229735	0.100852	0	0.126786	0.102808	0.0935507	0.283194	0.0633813	0.265912	0.298321	0.0218831	0.067443	0.0902737	0.05884	0.0354682	0.0570131	0	0.128414	0.122065	0.0519217	0.0960626	0.0232643	0.0891541	0	0.140517
ATP8A1	0.220076	0.118387	0.407499	0.507211	0.138105	0.357419	0.394151	0.321573	0.498	1.72071	0.741672	0.847617	0.70756	0.518796	0.177945	0	0.262319	0.397172	0.399977	0.768642	0.224045	0.20908	0.327187	0.411351	0.557381	0.482824	0.520874	0.346163	0.223716	0.410906	0.398706	0.466817	0.0934996	0.266471	0.0804073	0.454149	1.7766	0.407307	2.34478	0.172567	0.371926	0.0818309	0.167308	0.802175	0.498425
ATP8A2	0	0	0	0	0	0	0	0	0.0122136	0	0	0.330801	0	0	0	0	0	0	0.0382089	0	0	0	0	0.161195	0	0	0	0	0	0	0	0	0	0	0	0.0608199	0.100673	0	0.137985	0	0	0	0	0	0
ATP8B1	0	0	0	0	0	0	0	0	0	0.163513	0	0	0.0235739	0.0458555	0.0225142	0	0	0	0.0137334	0	0.114446	0	0.021078	0	0	0.0555645	0	0	0.0310443	0.0907475	0	0	0.126594	0.1141	0	0.026145	0	0.086016	0.131999	0	0.00894181	0.0194208	0.0699535	0.0349753	0.0078821
ATP8B2	21.7119	30.5704	30.6837	31.0556	25.4869	36.2473	35.7121	34.5416	38.1607	38.0731	36.2275	22.9212	43.0352	43.8173	44.2584	52.5555	44.6851	35.3885	32.1442	50.9589	40.1414	59.8281	55.3151	43.397	50.3612	56.2318	38.9341	58.9458	74.8602	38.7368	39.6661	24.3367	38.5211	41.6489	28.2537	46.2333	66.9136	72.7385	55.2487	44.618	55.5107	18.404	46.8541	56.5613	61.0841
ATP8B3	0.0626207	0	0.104357	0.116798	0	0	0.0308091	0.141631	0.239863	0.0863187	0.0681427	0.0207336	0.206547	0	0	0	0.0356857	0.0298752	0.2511	0.0637172	0.0471175	0.0690037	0.404176	0.132372	0.069886	0.101892	0.0382812	0.111035	0.0395426	0	0	0.136479	0.109841	0.182959	0.0625812	0.132607	0	0.12137	0.0107721	0	0	0	0	0.0988581	0.0820636
ATP8B4	0.150127	0.145506	0.411982	0.427703	0.602673	0	1.01338	0.279285	0.151134	0.697006	0.803582	0.566508	0.77888	0.759818	0.247815	0.280656	0.518945	0.204481	0.649673	0.506043	0.434331	0.44968	0.244853	0.327715	0.226991	0.71371	0.276478	0.416197	0.17173	0.278363	0.710002	3.03987	0.217793	0.328954	0.0783764	0.5551	1.47507	0.201208	2.78531	0.174565	0.359967	0.254578	0.385896	2.04315	0.628895
ATP9A	0.231076	0.639322	0.579509	0.269352	0.529175	1.52172	0.228955	0.503296	0.321575	0.580133	0.69466	0.914542	0.659605	0.600399	0.774033	0.213343	0.478001	0.193045	1.21496	1.02308	0.797793	0.414516	1.32517	0.339218	0.908965	1.3793	0.857115	0.790144	0.663978	0.324403	0.642818	2.42755	0.5734	0.69666	0.232137	0.401208	1.03288	0.832639	1.27133	0.408728	0.496051	0.325957	0.864242	0.538213	0.807879
ATP9B	2.02389	1.34856	3.38057	2.17377	1.5809	3.00472	2.86582	4.2397	3.00317	3.35726	2.8725	4.74165	2.34009	4.02768	2.73407	4.38655	3.77812	3.02663	3.66567	2.50323	1.93638	2.43411	3.34644	4.18996	3.72458	3.85917	1.32798	5.39393	4.36911	4.58071	2.88897	2.29053	2.05046	2.87667	2.0061	3.44707	4.38245	4.22952	5.075	2.62859	3.25401	1.41954	2.40575	3.56266	4.63948
ATPAF1	3.45888	1.82434	3.2058	2.33051	1.74325	2.63205	8.51368	3.58192	3.15663	4.30734	6.36914	3.19709	4.47804	6.47968	4.87624	3.47259	5.19255	1.64871	3.9242	5.91945	3.80933	5.17588	2.56321	4.23841	5.34185	5.01065	5.53454	5.43148	5.9991	1.90905	4.47977	3.25926	5.84361	5.06285	3.94698	6.72317	7.58155	7.73672	7.2608	4.00272	4.39834	1.88172	3.58064	4.31179	4.01043
ATPAF2	1.89092	4.41581	2.86808	2.94545	2.05631	2.08777	2.12875	2.41109	2.0512	2.12817	2.91818	2.11209	2.21368	2.00193	1.70666	1.98012	1.8013	2.12115	1.74089	1.43525	2.02306	2.43736	2.09417	1.96384	2.0232	1.91513	2.53212	1.95417	2.03043	2.04091	2.30828	1.17005	2.51887	1.84723	1.64448	1.65451	2.39781	2.64733	1.32247	2.4263	2.56322	1.78503	2.61932	2.8945	2.33972
ATR	0.719766	0	2.62165	1.05791	1.25251	0	2.55228	1.86843	0.808628	6.49678	2.30331	3.8151	2.60824	1.77593	2.80235	1.64431	3.57004	0.907384	3.20947	5.38604	1.6906	2.26466	1.23913	1.65679	1.54166	2.27083	0.956067	3.02268	0	1.00327	1.85208	1.12393	0.782147	1.27165	0	2.29557	7.65815	0.83237	12.1548	0.123098	1.54655	0.321773	0.480939	2.40872	1.79513
ATRAID	10.1465	10.8393	6.63787	7.58014	8.13953	8.08698	10.9397	9.36433	9.26517	7.56689	8.41731	6.75881	6.43922	7.83973	8.65434	9.03956	8.19357	8.61179	5.50451	6.99305	9.66702	9.29248	7.32053	9.21628	6.26501	7.93621	5.83777	6.52176	8.35401	9.13916	7.99013	5.01029	7.31037	8.59405	7.2906	8.3923	8.53378	6.14071	5.86624	7.86832	6.31643	4.96607	5.88965	4.59868	5.45054
ATRIP	0.308749	0.349079	0.241953	0.224352	0.427772	0.361838	0.859932	0.378701	0.496908	0.554087	0.4033	0.191157	0.230199	0.583442	0.535116	0.435489	0.329904	0.441248	0.755795	0.515868	0.427527	0.807762	0.930685	0.590047	0.591248	0.544072	0.663222	0.29866	0.53451	0.578273	0.586786	0.642787	0.432046	0.767496	0.669706	0.800901	0.158358	0.664779	0.889806	0.310044	0.525825	0.277803	0.408237	0.779478	0.819597
ATRN	0.346244	0.218742	1.5165	1.11714	1.19657	0.574303	0.816655	0.739993	1.34565	1.86214	0.965975	1.09017	0.901356	1.5298	0.763603	0.899426	0.896507	0.687547	1.04146	1.32061	0.836076	0.775442	0.763264	0.904182	0.866888	1.31693	0.807728	0.758372	1.3201	0.519339	0.82119	2.11767	0.516253	0.663511	0.71229	1.16787	2.19587	0.944935	2.63401	0.430033	1.1803	0.204468	0.482935	0.800707	0.923566
ATRNL1	0	0	0	0	0	0	0	0	0	0	0	0	0	0	0	0	0	0	0	0	0	0	0	0	0	0	0	0	0	0	0	0	0	0	0	0	0	0	0	0	0	0	0	0	0.0264871
ATRX	0.390496	0.394479	2.07104	1.00012	2.3723	2.26679	1.66593	0.907521	1.04963	4.77047	2.27627	2.68663	2.29842	3.19379	1.45298	0.448692	1.96546	2.62655	2.43612	3.35048	1.03779	0.961642	0.323575	2.42299	2.01249	1.83375	1.92774	1.79249	1.07008	0.727264	0.765784	0.416737	0.583912	0.857607	1.81242	2.40316	6.62094	1.28722	10.9903	0.746063	1.65379	0.513481	0.570262	2.95899	2.51122
ATXN1	1.36792	1.72158	2.78498	3.36705	5.62144	5.70702	7.40441	4.67465	6.82397	7.06399	6.65735	9.54126	3.89854	4.4895	3.61837	1.71216	2.04869	1.03815	7.22468	6.65967	4.81411	2.96033	3.53558	5.31185	6.10161	9.54548	3.07294	7.11756	4.44811	2.23938	5.15251	13.7322	1.33602	3.50676	3.76628	3.79837	8.8544	3.6533	12.3992	1.26145	4.1915	0.608337	1.83257	2.41446	4.51918
ATXN10	2.02356	1.61758	2.06169	1.79685	1.96561	1.20737	2.82564	1.30035	1.98176	2.35275	2.70865	2.21939	2.00661	3.33583	2.8702	2.60344	3.48902	2.51356	2.08464	3.58508	1.76326	2.63706	2.85407	2.75121	2.65376	2.68706	1.61321	3.09481	2.36015	2.18682	1.90863	2.03927	1.90048	2.41341	2.80598	3.57792	1.86582	4.06764	2.82726	2.41257	3.19354	1.15367	1.79151	2.65135	2.23011
ATXN1L	4.81137	6.42393	6.74341	5.38253	7.1327	5.78965	11.3042	7.17086	6.86776	9.00612	7.96235	6.49089	7.56761	6.78147	5.83038	4.52088	5.45038	4.24727	7.60437	6.73269	6.20849	6.54383	5.84641	6.13488	6.81778	6.31803	8.03954	7.22678	6.58941	5.02645	5.35319	6.17114	5.29927	4.55716	5.02817	4.35729	11.796	4.08548	7.42829	4.48164	3.8135	7.56109	5.39017	4.7403	6.81669
ATXN2	0.943132	0.128131	0.926113	0.796561	1.98123	1.72478	1.17847	1.17205	1.46629	2.23915	1.30217	2.51234	1.57099	2.64919	1.99497	0.587328	0.968228	1.55034	2.4448	2.72991	1.93703	1.268	0.675149	1.34371	1.65336	1.71425	0.748977	2.17706	0.855854	0.99459	0.554924	1.66281	0.589079	0.79296	1.01539	0.869593	3.60215	1.04541	3.01656	0.59794	1.45799	0.78397	0.622854	1.69816	2.03179
ATXN2L	12.5596	14.3627	20.3725	21.5876	19.2726	19.8628	13.7167	20.7977	21.0337	15.4366	22.7298	19.5052	19.0431	25.2903	17.6464	25.6552	23.8231	19.0246	22.8234	24.5353	20.186	20.9754	25.3943	22.6424	23.0568	24.6291	20.7752	23.4197	24.8075	20.8581	23.1642	20.7567	16.9211	20.9155	15.3327	24.2034	22.4867	21.3515	22.2256	21.0333	30.0043	9.50034	26.6134	28.449	33.3863
ATXN3	0.114746	0.0937557	0	0.0471905	0.323858	0.183053	0.65464	0.0925313	0	0.285951	0.363259	0.215565	0.291835	0.356336	0.151637	0.325284	0.0970905	0	0.0967902	0.165552	0.233222	0.0713776	0.181365	0.189997	0.159537	0.131407	0.188001	0.355439	0.0546949	0.0200067	0.281384	0.254414	0.2009	0.0721704	0.10672	0.277209	1.42923	0.257378	1.60813	0.203185	0.211688	0.0401177	0.0873028	0.493937	0.1975
ATXN7	1.99018	1.63033	2.6073	3.01293	2.10452	1.96815	2.96091	2.54052	3.69951	3.62566	2.92597	2.42793	3.00557	2.74172	2.12558	1.63087	2.1496	1.97185	2.98161	2.30167	2.06195	2.44405	1.88609	2.71861	2.73677	3.1847	1.54745	2.96885	1.60352	1.61807	2.03976	2.7397	1.30906	1.80665	1.72387	1.48184	3.8952	2.15265	4.88872	1.396	2.11736	1.31736	1.71485	2.4322	2.40287
ATXN7L1	1.00843	0.73089	1.23107	0.86957	0.78825	0.817528	1.75403	1.36866	1.08322	2.31265	2.1434	2.4215	1.1579	1.40545	1.18146	1.06026	1.81772	1.60319	1.66829	1.75336	1.45009	1.09265	1.12461	0.955102	1.00361	1.15743	0.67573	1.27139	1.07197	1.2669	0.880723	0.89056	0.675347	0.756665	0.910836	1.4234	2.56338	1.22977	2.63302	0.608702	0.940451	0.379402	0.541284	1.8359	0.911699
ATXN7L2	0.603041	1.03535	1.17013	0.69241	1.31947	0.610904	0.976833	0.920899	0.795262	1.25196	1.26125	0.716557	1.23656	1.26435	0.995267	0.662821	1.26539	0.804795	0.81408	0.915314	0.529598	1.06049	0.755369	1.34868	0.741421	1.06783	1.06866	1.04469	1.72296	1.16416	1.14978	0.815347	0.816017	0.870877	1.08944	0.855243	1.15252	1.82716	1.31265	1.15644	1.10372	1.00919	1.38853	1.56242	2.11175
ATXN7L3	17.1322	20.2725	16.2203	17.5577	14.713	19.2279	20.5488	21.0217	21.2764	17.7107	19.6852	15.7417	23.822	19.5883	15.682	26.9672	23.0796	16.9968	18.279	19.2127	18.3003	27.9348	23.2018	21.0067	20.1872	25.4826	20.8169	19.2709	26.6477	20.2737	24.524	20.9828	18.071	27.0038	18.909	24.2705	23.9787	22.2938	21.6104	19.5661	23.5363	10.7601	21.3946	22.258	31.6709
ATXN7L3B	15.0699	8.78207	10.9989	5.66521	12.2863	11.0256	20.7287	12.3838	12.3953	15.2553	9.1179	8.9062	15.6416	11.2011	13.3826	13.9897	11.9661	11.5008	11.4858	16.086	10.8551	11.1806	14.4118	9.75337	13.0447	13.1888	12.5734	15.7294	22.4867	9.48043	12.2735	11.4744	12.976	15.8941	15.2459	21.9324	25.3436	15.5858	29.0185	12.0488	14.7065	4.92683	10.3839	20.4728	16.9994
AUH	1.28035	0.308748	0.436547	0.260057	0	0	3.29783	0	0.184165	2.47719	0.476257	1.75984	2.02041	2.22932	0.999838	0.352454	0.316743	0.172504	2.09858	2.08238	1.5452	1.76758	0.445094	0.982687	0.740418	0.977247	0.277364	0.783849	3.36812	0.283372	1.36891	4.20363	0.525787	1.55221	2.29179	1.69756	1.87182	1.87431	4.68207	1.11339	0.832142	0.344435	0.760809	0.460033	1.49958
AUNIP	0	0	0	0.0332293	0	0	0	0	0.464034	0	0	0	0.073528	0.448857	0.518116	0	0	0	0.294125	0.603131	0.082697	0	0	0	0	0.510548	0	0	0.24256	0	0	0.145642	0.096503	0	0	0	1.26183	0.479312	0	0.413583	0.274328	0	0	0.0689061	0.415767
AUP1	100.366	131.813	121.449	110.921	128.347	157.7	93.2119	113.042	117.708	106.033	136.305	107.738	108.732	99.318	100.736	130.3	124.164	124.326	115.405	75.1913	111.351	109.828	132.359	101.575	104.24	96.6879	100.845	109.431	97.4808	120.523	110.99	80.8239	92.1723	96.2179	89.2033	95.3352	80.7515	97.3957	62.4628	98.7598	78.496	72.154	96.1197	89.6631	99.1729
AURKA	0	1.55245	0	0.278795	1.69647	0	0.635415	0	0.610679	1.91111	0	0	0.598316	1.56601	1.25299	0	0	0.734491	0	1.3624	0.965567	4.21849	2.0714	1.04839	0.541017	0.926746	0.669532	0.916989	0.316019	0.210297	1.78528	1.34583	2.42772	0.973498	0.50166	1.41913	0	2.83067	2.46263	0.586905	1.74226	1.24126	1.50845	5.15981	1.24503
AURKAIP1	18.2167	26.5263	19.6049	19.818	19.0398	22.095	23.2732	19.1883	16.9147	18.8918	18.6251	17.8932	20.597	18.3082	17.3047	21.6351	23.249	23.0173	18.0041	14.0232	15.9201	21.9066	21.0436	20.7553	12.5526	17.1074	12.5454	17.0938	13.2209	17.3638	17.7665	11.0904	20.1903	14.3367	13.5407	15.215	15.2638	17.0841	13.6234	26.5486	19.439	21.2088	23.7261	21.5318	19.151
AURKB	1.57598	4.17849	1.4378	1.18361	3.3147	1.45532	2.76742	0.913799	5.34256	1.70758	2.91101	2.70766	1.51399	4.45638	4.91544	4.05259	2.76628	2.78206	3.22635	3.18824	2.00571	7.1278	3.87441	3.22839	4.62451	3.7667	3.9923	4.54221	4.50347	2.01639	3.8649	1.51171	4.71814	5.02541	4.40905	2.14131	0	5.20837	2.38555	9.15562	8.69064	3.16243	8.03292	12.7746	8.54935
AURKC	1.67983	0.968516	1.64435	1.30823	1.92929	1.45532	1.09748	0.794049	0.606184	1.01294	1.16389	0.36756	1.00905	0.573676	0.955343	1.18595	1.37788	1.86969	0.959993	1.25362	0.633578	0.942656	13.4914	0.952635	0.785287	0.946304	1.26392	1.26249	0.581208	1.43582	0.950831	0.830958	0.923519	0.956347	0.773983	0.815295	1.20076	1.18175	1.38128	1.53274	2.38286	1.47415	1.30007	1.13103	1.70239
AUTS2	0	0.245309	0.125374	0	0.123942	0	0	0	0	0	0.38587	0.186654	0.512203	0.101329	0.273323	0	0	0	0	0.0999616	0.27833	0	0.0865239	0	0.323036	0.846904	0	0.121711	0.722829	0	0.370584	0.238155	0	0.504369	0	0.52634	0	0.136612	0.415152	0.842031	0.398532	0.256321	0.115458	0.996946	1.35594
AVEN	2.8458	1.85698	1.16089	1.38964	0.69029	0.490127	1.36692	1.63644	1.30759	1.71166	3.25181	1.80356	2.39666	3.22793	1.99125	1.34119	2.0094	0.981014	0.789217	2.18082	0.851663	3.97764	3.40047	1.49539	1.73425	0.979831	0.65184	1.45103	2.04302	1.41726	2.54103	1.18692	1.40604	1.9664	2.49328	2.03857	2.53031	1.7435	2.05138	1.93836	2.22741	0.813589	1.28697	1.30506	2.14627
AVIL	0.00608932	0	0	0	0	0	0.0442521	0	0	0	0	0	0	0	0	0	0	0	0	0	0	0.0727592	0	0	0	0	0.227627	0.0438673	0	0	0	0	0	0	0	0	0	0	0	0	0.0148116	0	0.036075	0.0160364	0
AVL9	4.95876	1.44834	2.23617	8.10522	5.3082	4.25597	8.1014	4.87145	4.34755	11.8839	5.41827	15.3567	11.5756	15.4327	7.55553	5.32274	2.20454	3.86978	11.4987	11.8258	4.07082	5.13459	5.54999	7.06376	3.79376	10.9882	1.43932	9.74466	4.19874	2.86786	2.36441	13.8862	3.69472	2.95218	5.66212	11.1097	22.9096	6.85466	27.4432	1.2917	3.75684	1.48236	0.809116	7.46075	5.59794
AVP	0	0	0	0	0	0	0.337047	0	0	0.175285	0.361983	0	0	0	0	0	0	0	0	0	0	0.0533517	0	0	0	0	0	0	0	0	0	0	0	0	0	0	0	0	0	0.0841982	0.025825	0	0	0	0
AVPI1	0.941832	1.31587	0.897344	0.377564	0.981972	2.5752	1.35276	1.02079	0.936452	1.36387	1.57779	0.0228193	1.12212	0.51082	0.580587	0.272136	1.65278	0.623275	1.0134	0.929269	0.382471	0.661994	0.445455	1.36578	0.989369	1.16681	1.50185	0.590483	0.780595	0.324168	0.499382	0.596741	0.99941	1.48734	0.968303	0.405415	0	1.66815	0.867283	0.717194	0.409846	0.185512	0.693621	0.545284	0.471328
AVPR2	0.40321	0	0	0	0	0	0	0	0	0	0	0	0	0	0	0	0	0	0	0.0701998	0	0	0	0.246627	0	0	0	0.773417	0	0	0	0	0	0	0	0	0	0	0.174736	0	0.377583	0	0	0	0
AXDND1	0	0	0	0	0	0	0	0	0	0	0	0	0	0	0	0	0	0	0	0	0	0	0	0	0	0	0	0	0	0	0	0	0	0	0	0	0.122566	0	0.0537935	0	0	0	0	0	0
AXIN1	10.2025	14.2606	14.4494	14.5535	15.0003	15.0152	10.9203	18.4151	12.8821	13.8111	19.4929	11.7294	16.4594	13.6065	12.8239	18.0115	19.6336	17.0486	17.6061	12.8467	17.1304	17.4467	17.9013	15.6211	15.3512	16.5522	37.1631	17.9669	16.7166	16.2294	18.8958	14.43	12.4843	14.3418	12.0014	16.3882	21.2166	14.0775	12.7953	16.6507	16.8936	11.826	17.7342	21.1625	23.4084
AXIN2	3.81158	3.60554	3.32418	3.84225	3.24632	3.53205	3.15036	4.70202	2.72681	3.3907	4.65417	2.94018	3.73804	6.55503	5.40792	8.75048	5.45374	7.68454	4.36187	6.95434	4.89079	7.11753	7.24993	5.9124	8.54602	5.53819	6.71819	4.82974	10.8512	8.61493	6.81189	1.58397	6.5546	5.29015	6.65346	5.87685	10.3764	5.71244	5.57741	7.48794	9.99411	4.48365	4.75835	10.0054	9.07581
AXL	1.40962	0.826299	1.07311	0.291203	0.950355	0.594946	0	0.697497	0	1.03697	1.68499	0.0776694	1.33825	1.28247	0.570182	0.830915	2.06119	0.289206	1.90507	1.22655	1.4589	0.776974	0.933262	1.84907	0.392759	1.30255	1.94071	0.890724	1.14042	1.58606	0.784108	0.905223	0.680336	0.266635	1.33566	0.170258	4.47209	0.673228	2.33209	1.15435	2.09749	0.801028	0.846473	0.442523	1.56628
AZGP1	0	0.566777	0	0.419809	0	1.56042	0	0	0	0	0	0	0	0	0	0	0	0	0	0	0	0	0	0	0.0937816	0	0	0	0	0	0	0.0941606	0	0	0	0	0	0	0	0	0	0	0	0	0
AZI2	0.449272	0.382879	1.04411	0.511944	0.464255	1.45661	1.37693	1.20748	1.10566	2.34025	1.05657	1.26168	1.5775	1.28181	1.35937	0.98857	1.56785	0.997162	1.48246	1.69086	1.30055	1.93521	0.58245	1.15267	1.33789	1.81096	0.803961	2.07484	1.4679	1.18786	0.762249	1.84761	0.606522	0.478787	0.996765	1.23672	3.27866	1.19204	3.72543	0.741036	0.264011	0.216237	0.677451	2.11746	1.09071
AZIN1	3.88142	1.9161	4.35325	3.48986	5.54252	3.29806	9.06611	4.92548	5.37574	8.23817	6.47003	7.67103	7.1873	7.05247	5.92408	3.14644	3.72311	4.49993	5.52539	7.06423	4.61001	5.17799	6.28614	3.05076	4.95058	7.32415	2.6282	5.45538	7.16033	5.39616	4.38135	5.59698	3.3601	4.35253	5.72939	7.31446	9.09349	7.03141	17.4766	2.58699	4.15102	1.96495	1.81757	9.59475	4.52893
AZIN2	0	0	0	0	1.31941	1.64442	0	0	0	0	0	0.730468	0.176004	0	0	0	0	0	0.20318	0	0	0	0	0.822707	0.173992	0	0	0	0	0	0.290248	0	0	0	0.328966	0	0	0	0.080828	0.113857	0	0.433493	0.650278	0.356736	0.263457
AZU1	0.242273	0	0	0	0	0	0	0.324321	0	0.0813083	0.533945	0	1.19681	0.414381	0.0823314	0	0	0	0	1.18109	0.039159	0.101105	0.256466	1.32636	0.849527	0.338244	0	0	0	0.292619	0	0	0	0.493042	1.1547	0.377716	0	0.422211	0	1.66911	0.0883265	1.36173	3.72669	4.11316	0.645603
B2M	3475.48	2706.09	1141.65	1368.52	1292.67	1403.48	4112.73	1490.38	1845.06	1862.96	1839.41	1407.2	2256.47	1415.04	1839.37	1263.5	1311.68	1161.11	1312.35	1425.72	1611.78	1915.52	1605.73	1348.85	1242.32	1428.4	1238.76	1774.71	2009.21	1384.86	1454.31	1335.58	2384.45	2435.24	2563.22	2382.13	1807.61	2445.58	2452.16	1751.97	2050.04	1241.66	1587.73	1618.88	1351.41
B3GALNT1	0	0	0	0	0	0	0	0	0	0.094038	0	0	0	0	0	0	0	0	0	0	0	0	0	0	0	0	0	0	0	0	0	0	0	0	0	0	0	0	0	0	0	0	0	0	0
B3GALNT2	0.43166	0	0.376066	0	0	1.33466	0.696395	0	0.367356	0	0	0	0.148622	0.21263	0.425458	0	0.71755	0	0	0	0.46227	0.291277	0.481933	0	0	0.15043	0	0	0.0177471	0.259286	0	0.098198	0.266219	0	0.460938	0.24231	0.556444	0.309663	0.668568	0.197039	0.517716	0	0.336257	0.87062	0.143883
B3GALT2	0	0	0	0	0	0	0.400197	0	0.542058	0.573164	0.331362	0.139314	0.429386	0.153782	0.142602	0.166264	0.410808	0.582963	0.146996	0.377131	0.060657	0.132143	0.030436	0.420744	0.157603	0.05856	0.16222	0.213431	0	0.493425	0.220766	0.078374	0.076291	0.012326	0	0.178209	0.359711	0.328429	1.07242	0.031889	0.113001	0.029587	0.082047	0.651765	0.325171
B3GALT4	31.1394	30.1296	37.5724	35.0773	32.8047	37.626	22.8788	28.7979	26.5172	25.3126	36.6627	30.2235	28.7389	25.1992	20.7958	28.2197	29.9991	31.6324	27.9119	17.5771	34.3355	29.9952	30.7899	29.7062	27.3837	18.7583	29.5641	21.6071	25.9311	35.9936	27.1789	11.7072	25.1465	21.8885	18.1953	24.6569	22.7962	24.5992	14.107	28.0917	24.7681	26.3735	29.6038	24.0908	26.8966
B3GALT5	0	0	0.178939	0	0.196126	0	0.132741	0.122797	0.046727	0.159263	0	0.02535	0.079227	0.141113	0.107519	0.16273	0	0.07973	0.145509	0.06762	0.152183	0	0.078358	0.08056	0.049748	0.08955	0	0	0.048615	0.15762	0.051706	0.032076	0.185605	0.063872	0	0.042281	0.145986	0.04168	0.097369	0	0	0	0.031229	0.073613	0.097286
B3GALT6	3.02601	4.9174	4.1882	3.22086	3.00839	4.85759	3.48818	4.46838	3.34019	3.98694	3.10842	3.7128	2.7951	3.37344	4.08752	5.1046	2.73519	3.48899	2.94807	2.89561	3.40444	3.37825	5.2929	4.06926	4.04704	3.37487	4.61706	3.34935	4.08823	5.24804	3.08678	2.85189	3.76527	4.88833	2.59711	3.62043	0.442555	3.72942	2.67193	4.50251	3.91768	2.63408	3.93279	3.18027	4.25119
B3GAT1	0.0312302	1.1128	0.893914	0.33479	0.6774	1.37033	0.281249	0.892336	0.521766	1.07959	0.300625	0.7021	0.55728	0.132527	0.195039	0.486983	0.498294	1.19603	0.274333	0.142662	0.475525	0.100122	1.0596	0.711914	0.15099	0.551121	0.100294	0.300794	0.315154	1.0758	0.373886	0.220186	0.0923674	0.190269	0	0.578817	0	0.349543	0.0909154	0	0.0954101	0	0	0	0.0711829
B3GAT2	0	0.635959	0.337918	0	0	0	0	0	0	0	0	0	0	0	0	0.271749	0	0	0	0	0.379574	0	0	0	0	0.0372054	0.230662	0	0	0.185213	0	0	0	0	0	0	0	0	0	0	0	0.103515	0	0	0.0360206
B3GAT3	53.7871	68.2372	83.5032	67.2379	67.5918	91.078	64.6078	57.8144	67.1019	55.6919	70.9755	68.1394	55.1898	54.2612	52.2058	82.1849	73.3549	81.9665	62.242	45.8942	56.6021	71.6665	66.8744	71.7452	60.0675	60.1815	81.5226	58.5568	53.83	70.2534	64.126	31.3065	49.809	61.9967	47.8063	54.8788	44.5511	54.8132	46.1753	80.1169	62.7346	66.1913	72.0034	61.7495	66.1473
B3GNT2	0.845342	1.05642	1.51617	0.504201	0.454105	0	3.4779	1.71222	0.591586	2.90983	1.60954	1.94089	2.23027	1.95765	1.74105	1.03628	0.778177	1.56561	2.07618	1.55064	1.40312	2.03555	1.63286	1.51202	1.39023	1.68901	2.07104	2.56959	2.16567	0.5976	1.36796	1.89232	1.26011	0.883354	1.4244	2.2052	2.98509	2.07445	6.46066	0.732236	0.831649	0.755474	0.411896	1.66876	1.55734
B3GNT3	4.92426	8.38217	6.74853	6.1425	11.1847	6.03712	6.07782	8.42262	12.252	9.00156	11.5618	10.8064	8.30511	7.53908	6.89336	7.507	7.35286	7.8353	8.78284	6.4157	10.306	7.52097	9.08193	8.80571	6.99526	10.618	11.4891	11.5359	6.17176	6.85245	11.6007	13.7414	6.44285	10.7739	3.80404	5.24131	8.7173	6.01871	7.70111	13.4157	12.6383	8.77838	12.7265	10.1185	14.591
B3GNT4	0	0	0	0	0	0	0	0	0	0	0	0	0	0	0	0	0	0	0	0	0	0	0	0	0	0	0	0	0	0	0	0	0	0	0	0	0	0	0	0	0	0	0	0	0
B3GNT5	0.887538	0.323801	0.560028	0.557042	0.474613	0.391342	2.37056	0.957475	1.05744	2.96185	1.14987	1.7115	2.3771	1.2899	1.02237	0.969725	1.01662	1.04343	1.53025	1.23621	1.13145	0.453802	1.43945	0.614652	0.966248	0.932507	0.650533	1.24656	0.903501	0.377067	0.865155	1.03846	1.08222	0.604153	1.011	1.75999	4.49168	1.05154	6.46492	0.403246	0.531037	0.35741	0.380437	0.880445	1.19617
B3GNT6	0	0	0	0	0	0	0	0	0	0	0	0	0	0	0.00946348	0	0	0	0	0	0	0	0	0	0	0.112476	0	0.0865822	0	0.0779348	0.0092355	0.00975701	0	0.0581194	0	0	0	0	0.0678715	0.00830892	0	0	0	0.0957199	0.023555
B3GNT7	3.30419	3.22077	5.10798	7.40986	4.50468	7.56579	3.84154	1.38249	13.5187	3.35902	5.02556	5.37721	2.35167	3.55954	2.19944	3.58786	3.49176	4.70571	3.26723	4.33691	3.85246	5.32404	3.16623	4.78718	4.65451	4.35525	3.44501	3.97704	2.9072	3.92907	3.4474	2.01785	2.01669	5.60102	2.04756	3.2456	2.81656	3.35968	2.87911	3.54264	1.57608	1.89568	2.91571	4.28326	4.25507
B3GNT8	0	0.65119	0	0	0	0	0	0	0.276222	0.331316	0	0	0	0	0	0	0.339932	0	0	0	0	0	0.153841	0.212788	0.276633	0.0629216	0	0	0	0	0.136462	0	0	0.240335	0	0	0	0.330404	0	0.0506731	0.355575	0	0	0	0.112253
B3GNT9	0	0	0	0	0	0	0	0.388628	0	0	0	0.223929	0	0	0	0	0	0.113863	0.0982738	0	0.117725	0	0	0	0	0	0	0	0	0	0	0	0.371075	0	0	0.0496941	0	0	0.0521061	0	0	0.112837	0	0	0
B3GNTL1	0.151346	0.538742	0.464667	0.137578	0.264433	0.722034	0.20002	0.720366	0.227119	0.794672	0.383449	0.184753	0.554453	0.287089	0.258281	0.32368	0.192896	0.466475	0.282035	0.479793	0.436499	0.193694	0.200293	0.21024	0.450024	0.335686	0.229631	0.173249	0.223959	0.436957	0.450617	0.218973	0.35437	0.243639	0.0718615	0.431207	1.65251	0.399689	1.0773	0.171117	0.412589	0.210416	0.198891	0.468193	0.553439
B4GALNT1	0.190518	0.575743	0.146359	0	0.46738	0.392182	0	0	0	0	0.255574	0.138756	0.047135	0.148098	0	0.288663	0.695226	0	0.20637	0.078029	0	0.142005	0.113404	0	0.081355	0.229031	0	0.189122	0	0	0.293675	0	0.161472	0.147684	0	0.245632	0	0	0	0.054811	0.021744	0	0.124185	0	0.120888
B4GALNT3	0	0	0	0.248092	0	0.476336	0	0	0	0	0	0	0	0	0	0.037959	0	0	0	0	0	0.030546	0	0	0	0	0	0	0	0	0.030876	0	0	0	0	0	0	0	0.027818	0	0	0	0	0	0
B4GALNT4	0.144568	0.171303	0.282407	0.349258	0	0	0.431765	0.273027	0.355847	0	0	0.346834	0.247062	0.366196	0.1009	0.263208	0.0821434	0	0.0329668	0.145883	0.213897	0.150813	0.17433	0.171342	0.177189	0.233317	0.0366513	0	0.0830662	0.251381	0.394938	0.195744	0.325054	0.251242	0	0.0478278	0	0.30152	0.0959578	0.246283	0.342527	0.222974	0.40315	0.526344	0.236277
B4GALT1	11.3285	9.08295	19.7869	21.238	27.7945	13.8844	23.8673	22.886	24.0575	29.2486	28.7287	26.7078	26.8607	30.956	24.5614	16.6482	21.8451	15.3634	29.5971	32.4458	23.2218	19.7472	25.2189	23.7535	23.0937	37.2461	16.2519	37.2698	31.0603	19.1502	24.9259	52.0951	13.4521	18.5119	12.5343	19.0098	21.9748	21.3883	25.8583	10.8945	26.9427	4.62009	13.9261	15.8876	19.81
B4GALT2	6.29334	9.09449	9.45806	10.3266	7.97282	7.86031	4.83933	7.58641	7.39255	7.75566	8.60462	6.3597	7.188	8.9687	4.9019	7.11684	10.1888	6.02472	7.69426	5.38803	9.05194	10.768	7.03736	8.89365	5.22563	5.8773	7.56274	4.56909	6.23973	6.89861	7.37023	3.12478	5.0912	4.62211	5.4568	4.97784	10.8583	5.35766	5.04102	9.70165	7.44159	3.30733	10.3667	8.11626	10.8879
B4GALT3	10.4981	15.0063	11.4332	10.1427	11.1043	9.97825	10.9934	9.46026	10.3662	9.98682	14.5227	10.8867	11.4875	12.6569	9.91959	16.2865	11.8634	13.2921	11.138	8.56547	13.4941	15.6624	14.3701	13.6732	9.70661	12.6963	14.9524	9.86512	13.5544	14.4247	12.9535	6.82573	8.52945	10.2346	11.1435	12.2035	13.8501	11.3548	9.68721	12.3204	9.3631	7.02112	11.3081	10.1777	11.0912
B4GALT4	0.58836	0.794786	0.951871	0.705259	0.864492	1.35661	2.5642	1.67089	2.52757	1.9358	1.16766	3.24385	1.27234	1.53131	1.15731	1.39676	0.542104	1.42795	2.25933	1.86328	1.44265	2.59045	1.26728	1.41367	1.2587	2.67741	0.725998	2.00972	2.51254	1.43455	1.60613	3.62865	1.10668	0.84747	2.84228	1.37064	1.92508	1.94177	4.85225	0.865262	0.999569	0.375119	1.37216	2.41206	1.56575
B4GALT5	0.357595	0.940219	1.29285	0.931545	0.736768	1.77326	1.12514	1.66139	1.3451	1.85168	2.48343	2.17213	2.12173	3.13959	1.22225	0.898248	1.02869	2.0005	1.75174	1.62782	1.42369	1.17567	1.62852	1.4965	1.17959	1.29941	1.91613	2.57215	1.46229	0.808395	1.28608	1.21683	0.83987	0.608081	0.737014	0.976314	4.88399	2.19745	4.04208	0.971468	0.918516	0.0665599	0.41434	2.29175	1.31302
B4GALT6	0.0459	0	0	0.06311	0	0.216518	0.268098	0.108496	0	0.429662	0.266289	0.242007	0.215249	0.373652	0.225388	0.207665	0.169031	0.126455	0.121152	0.100687	0.017438	0.157116	0.328865	0.263376	0	0.212768	0	0	0.12926	0	0	0.330684	0.056019	0.144905	0.021042	0.444791	1.62106	0.187492	1.71926	0.047051	0.07923	0.077446	0.130942	0	0.205632
B4GALT7	10.7929	12.5192	10.1715	12.7173	14.9108	13.1796	5.72494	9.41797	12.305	8.19425	11.6509	14.2943	9.38315	6.75285	10.1238	13.0401	13.6943	6.0633	10.4867	5.98934	7.39146	9.57829	10.4686	9.63613	5.41766	10.0617	10.2263	8.73327	9.47697	7.84912	7.65817	5.16294	7.33155	8.85161	7.25116	7.22823	1.8954	9.83648	7.35008	7.73717	8.52613	6.30521	9.54777	6.99117	9.56558
B4GAT1	4.72151	3.25447	1.57865	1.75574	2.44836	2.83727	2.43547	2.06391	3.99737	2.22462	2.99641	4.23796	2.83775	3.38752	3.21302	3.25675	4.44264	2.53925	2.64542	3.35391	4.70945	4.1602	3.27211	2.47351	1.63687	2.77604	2.39614	3.38969	2.74621	4.01201	2.99112	1.40385	3.4211	2.17629	2.99078	3.0276	3.99302	3.07214	3.23251	2.97732	2.69149	2.60191	2.37391	2.24462	3.26226
B9D1	0.662699	0	2.07714	0.690439	0	4.79472	2.00939	0	0.928443	1.77673	0.632065	0.449611	1.25033	1.49333	1.08573	1.86903	2.04353	1.6153	0.297882	1.1445	1.12308	0.268082	0.833134	1.39707	0.752468	2.7393	0	0	1.93722	2.78135	1.12845	0.428901	0.557065	1.34572	0	1.44637	0	1.0911	1.33794	1.6207	1.46656	1.09156	1.86297	3.06709	1.0616
B9D2	51.2606	53.2972	56.6184	42.773	44.5773	84.4699	38.0472	45.033	52.7992	49.5115	64.8224	41.5729	39.8098	41.2813	42.5014	48.9246	49.5984	40.6748	38.9628	25.5156	45.2262	72.3637	40.0398	45.068	38.7724	40.7559	47.2706	38.7583	34.6613	43.7923	37.8544	34.9153	43.0824	33.2751	47.1387	29.547	29.6394	32.9055	22.4489	50.2104	32.4461	41.897	55.2176	47.84	45.5766
BAALC	0	0	0	0	0	0	0	0	0	0	0	0.089414	0	0	0	0	0	0	0	0	0	0	0	0	0	0	0	0	0	0	0	0	0.246283	0	0	0	0	0	0.025412	0	0	0	0	0	0
BAAT	0	0	0.094643	0	0	0	0.438287	0	0.396787	0.274561	0	0.193169	0	0	0	0	0	0.291267	0	0.09722	0	0	0	0.148203	0.10562	0	0	0	0	0.318484	0.32881	0	0	0.426084	0.221394	0	0	0	0.351464	0	0.046047	0	0	0.238051	0.104313
BABAM1	44.2986	47.793	32.4211	38.5164	29.9948	46.7929	30.5952	33.1836	36.124	32.0296	43.516	42.7537	41.3372	37.8211	40.0382	41.7905	41.4596	36.1753	35.2509	29.2774	35.3463	44.7959	45.2168	37.8613	32.0692	34.3963	36.5523	36.9426	37.4606	48.1551	38.912	26.0392	33.3212	34.3451	34.0077	34.6457	41.5788	42.9825	26.8864	47.0184	39.3999	33.2029	40.74	37.6379	40.882
BABAM2	6.19774	4.71107	3.48161	6.08626	3.22976	5.29862	6.8249	4.25275	6.35486	6.58404	5.55668	5.3849	5.97345	8.01896	5.96669	3.65913	3.78394	3.10157	5.71452	7.91267	5.36497	4.67234	9.1531	6.83813	7.15016	7.42869	3.9745	8.05926	6.79592	3.95486	4.37704	7.88663	4.22088	6.77101	5.50555	7.47855	2.40208	8.99654	5.90479	4.02503	5.31377	1.77295	3.56451	5.35588	3.83536
BACE1	0.384576	0.162608	0.1531	0.38152	0.212141	0.636298	0.298044	0.40165	0.367027	0.518652	0.352946	0.250594	0.15534	0.64408	0.19575	0.008525	0.245581	0.339033	0.375002	0.528522	0.628417	0.449425	0.0944984	0.163797	0.154198	0.50099	0.260945	0.775306	0.307294	0.078912	0.177963	0.111888	0.839766	0.345408	0.245939	0.418596	0.452182	0.204759	0.0870344	0.140128	0.167903	0.160368	0.0837898	0.235667	0.248756
BACE2	0.956504	0.349791	0.542078	1.55816	0	1.27972	0.232353	1.03235	0.827387	0.446573	1.2734	0.815282	0.819363	1.36492	0.428323	0.609529	0	0.138964	2.09531	1.03979	0.250605	0.911927	1.13667	1.16352	0.234473	1.25775	0.507032	1.46571	0.257031	0.814042	0.687322	0.509094	1.08995	1.58833	1.1004	0.477415	1.38598	0.410284	0.6512	0.306287	0.030972	0	0	0	0.589007
BACH1	1.29055	0.440244	1.5303	1.14962	2.09379	2.443	5.79311	2.44454	2.03499	8.22916	2.87095	3.75696	2.87506	3.28882	2.95802	1.62181	2.00738	0.966334	2.87374	2.3886	2.11775	1.51414	1.72861	1.23522	1.16465	3.28055	1.86417	3.84053	2.36069	1.67638	2.47732	5.34191	0.654499	1.28235	1.74749	2.15267	6.37253	1.64446	14.542	1.04563	1.76943	0.314884	0.931864	2.98941	1.87815
BACH2	0.229076	0.284334	0.807744	0.598843	1.05594	0.0783557	0.637677	1.1241	0.748208	1.36273	1.11134	1.66191	1.21925	0.812373	0.624926	0.688151	0.659264	1.28482	1.19298	0.93103	0.841036	1.02257	0.691819	0.93111	0.666802	0.844036	0.535531	0.546051	1.0196	0.564486	0.530612	0.655171	0.473854	0.349795	1.02601	1.12448	2.5723	0.37129	3.34755	0.463366	1.40272	0.20647	0.523397	1.01713	1.23085
BAD	78.4751	105.026	90.4099	96.3477	84.9687	94.9997	79.9468	85.5088	83.033	77.7658	86.6847	91.6282	72.7758	75.8008	81.2679	99.7427	85.8978	92.2487	88.9406	65.4543	87.1668	92.1852	70.8664	84.4915	66.5481	72.9785	80.5054	79.1054	58.1433	89.0068	82.7959	46.3005	72.5125	72.4571	56.8769	67.0223	61.0166	64.6483	47.0536	99.3125	76.9501	69.5196	86.2331	75.7191	74.7217
BAG1	8.83069	8.9448	5.61138	4.67276	4.05147	8.25194	11.9999	7.06802	5.80123	8.0826	8.8272	4.38896	10.8082	9.89553	7.88294	6.41516	6.72164	4.96624	7.10463	10.7448	6.45743	8.19112	9.65887	7.42425	8.83971	6.99514	5.0182	8.72479	14.1681	7.56864	6.6229	9.05753	11.3794	9.67224	12.5708	10.5091	9.47	13.8312	11.1008	7.95447	10.7801	4.54497	6.04655	8.21962	6.86825
BAG2	1.78381	2.66304	0.549353	1.48006	0.228758	0.991065	2.69345	0.673224	1.84465	1.58348	0.792913	2.42239	2.01031	1.06557	2.05194	1.06058	0.953453	0.359794	2.13657	1.47305	0.932354	1.83548	0.546955	2.1128	0.430135	1.68149	1.56467	3.21336	2.22124	1.8294	1.45896	1.38442	2.85815	1.85938	3.71495	1.9461	1.37104	2.74839	3.9305	3.04283	1.51545	1.01826	1.58317	2.91709	2.18277
BAG3	1.92	1.79887	4.28369	4.60207	5.79089	4.41994	5.10796	4.52904	4.27713	5.75886	4.86866	4.55881	5.22157	6.20159	5.94938	5.40314	6.28646	3.11691	4.44247	8.88173	5.3338	5.89945	7.74798	6.23659	5.85431	7.81312	5.45038	7.01924	5.83804	4.53256	4.90749	9.9929	1.77986	4.57565	1.99391	4.72443	5.07376	5.54298	5.02969	5.64241	8.10159	4.00566	4.00722	12.6356	6.1681
BAG4	2.13175	1.30853	2.84227	1.24448	1.69983	2.11261	2.20365	3.14778	2.40577	2.99499	1.81431	0.528183	2.48968	2.12731	2.29223	2.85106	0.786381	1.77701	1.92853	2.40741	2.15553	1.81788	1.32671	1.58767	1.28857	2.38205	1.79208	1.75802	4.00332	1.44872	1.03874	2.02684	1.33588	1.95633	1.95816	1.86479	4.42777	1.49007	3.50592	1.12199	1.6032	0.098464	0.59646	1.28287	1.42875
BAG5	1.01558	0.716983	3.88523	1.31851	2.24058	1.49696	3.81114	2.4005	3.63024	5.21062	5.64635	4.95807	3.51837	6.03756	3.45795	2.67576	3.18697	1.92382	2.77524	5.19036	2.04639	1.75332	2.38051	2.79334	3.39845	3.54749	3.22482	3.45215	3.33232	2.40578	2.97259	3.28107	1.83273	1.50244	1.58157	3.45801	7.79824	4.48656	6.34282	1.19298	3.12313	1.19081	1.27424	5.13727	3.1476
BAG6	91.2624	108.258	93.5243	124.126	101.507	94.6024	91.5402	116.777	102.463	95.2943	116.596	97.5279	103.008	99.5425	93.2783	103.653	104.288	92.0792	104.897	97.0605	107.771	111.882	128.216	108.266	100.2	111.183	87.1136	107.535	109.111	103.892	124.883	106.171	74.266	98.1942	81.3559	93.9687	105.96	89.8381	68.3161	94.0273	102.728	60.9542	102.464	98.6189	111.061
BAHCC1	0.208971	0.319444	0.284742	0.227691	0.849762	0.548279	0.488698	0.897547	0.481044	1.07038	0.518607	0.488856	0.683045	0.63092	1.16992	0.666113	0.610501	0.300097	0.883928	0.652685	0.587624	0.670412	0.644958	0.54287	0.309291	0.715556	0.872875	0.93026	1.35643	1.19464	0.98964	0.785442	0.255772	0.806804	0.609505	0.753517	1.17857	0.812757	1.02285	1.58787	1.71854	0.559528	0.741034	1.67068	2.28497
BAHD1	10.1667	9.95315	7.70882	8.85097	6.19011	9.46933	10.2673	11.8732	9.841	9.92774	10.7149	8.4666	9.1417	10.6106	7.249	9.71969	8.73182	8.67516	10.4885	7.94999	9.84826	11.3369	12.564	11.1213	8.89404	9.60445	7.17973	9.75001	12.7818	9.23058	12.1711	8.61932	9.99218	10.4597	8.33144	11.7674	17.9386	11.2145	10.3459	8.35261	9.82121	4.79212	7.45906	11.1741	12.413
BAIAP2	0.216567	0.307215	0.828937	0.304514	0.499692	1.04092	0.548079	0.572902	0.514569	0.858735	0.332609	0.488429	0.283669	0.597961	0.507002	0.194227	0.462304	0.732238	0.723353	0.390796	1.01089	0.526206	0.242602	1.02791	0.47851	0.403129	0.574837	0.432923	0.863034	0.47459	0.656083	1.02842	0.401102	0.94028	0.517597	0.622047	0.809464	0.613258	0.732578	0.410622	0.786972	0.64237	0.504557	0.693333	0.681815
BAIAP2L1	0	0	0	0	0.113127	0	0	0	0	0.151607	0	0	0.002013	0	0	0	0	0.068235	0	0	0.046742	0	0	0.11017	0.012497	0.180613	0.012137	0	0.112622	0.122597	0	0	0	0	0.112136	0	0.342269	0	0.062611	0.007163	0.007801	0	0	0	0.02126
BAIAP2L2	0	0.410994	0	0	0	0	0	0	0	0	0	0	0	0.0799518	0	0	0.210171	0	0	0	0	0	0	0.176057	0	0.0312649	0	0	0	0	0	0	0	0.101527	0	0	0	0.144172	0.0303353	0	0.0454704	0	0	0	0
BAK1	30.2357	60.2354	50.8404	53.7033	62.2571	59.0797	41.5378	54.0764	63.5413	45.9995	55.8123	49.5813	43.1404	40.3901	40.3294	47.4865	57.1336	52.1281	47.3452	45.0924	55.4683	54.2538	53.1633	51.881	49.2977	55.6404	56.7502	45.1337	45.0533	44.8248	57.5014	46.9408	36.2207	48.0402	35.1176	37.8593	35.1408	49.0806	30.0852	70.0033	51.4417	53.8507	85.3404	74.7755	78.5994
BAMBI	0.585602	0	0.535333	0.59291	0	0.431096	0.411815	0.3664	0.530263	0	0.17384	0	0.367208	0.184511	0.03301	0	0	0	0	0.014575	0.171945	0.179285	0.154628	0.080108	0.147633	0.261877	0.054556	0.414865	0	0	0.186262	0.177222	0.152965	0	0	0	0	0.269958	0.16235	0	0.018707	0.104431	0	0	0
BANF1	239.455	314.008	250.908	229.161	264.87	270.464	258.179	238.059	243.738	235.955	223.346	233.169	239.283	223.594	240.504	269.168	270.28	288.684	243.881	180.253	268.334	265.867	211.636	249.734	211.688	219.473	235.081	205.916	208.584	254.745	241.583	183.755	230.91	217.822	198.987	198.87	198.487	200.574	175.317	288.733	238.639	201.422	259.817	217.884	217.951
BANK1	0.884405	0.936389	4.34097	2.34002	2.89849	3.92757	4.9988	4.14127	4.46843	9.2198	4.08858	5.1228	5.40319	6.23203	4.61663	3.89242	3.5268	3.03303	4.41215	5.72507	4.86279	2.71195	3.37906	4.42423	3.27228	4.87612	1.85759	5.16759	3.50062	3.76762	1.8762	5.02863	1.78482	1.97468	1.95258	8.29188	8.7489	4.47886	16.2553	1.04544	1.13877	0.550301	1.86295	2.54844	4.66737
BANP	4.24833	3.01816	2.90692	4.07062	3.50575	2.1105	6.02446	2.91402	2.04761	4.22754	4.48587	3.16665	3.99929	4.19234	5.38111	3.31333	4.38031	2.45571	4.42468	4.49835	3.18647	5.63273	4.84719	5.30953	3.86803	7.13823	4.44487	6.11702	6.91302	3.77701	4.30969	5.74445	4.8894	5.80426	4.9145	6.74237	6.23745	6.99021	7.78024	5.77797	5.60881	3.03428	5.49262	6.42546	6.29687
BAP1	27.152	29.0984	28.4704	27.4385	20.9993	30.5062	20.2909	31.6672	27.9646	28.3094	31.0353	30.4496	27.5781	30.6801	27.2833	32.6066	28.8751	33.1893	36.4795	22.9763	32.4208	34.1172	29.6187	30.8432	28.1563	30.6934	27.8695	29.5782	31.9716	32.3916	29.6523	26.8258	24.3194	28.6721	23.1551	26.7964	34.8866	29.0918	24.5841	33.8174	32.2891	22.2119	32.7036	37.6528	41.3154
BAP1-2	4.16854	0	1.62937	3.47876	2.45684	5.75215	1.36329	4.79364	2.09538	2.65259	0.193007	1.95851	0.894186	4.40945	1.13443	0	4.5172	2.1033	0.602623	1.43335	2.75499	3.8457	0.171703	2.96824	1.54064	2.01563	3.89473	0	1.50865	1.96046	3.27849	0.191337	1.45298	2.17807	0.773032	1.33309	2.8118	1.14132	2.25334	3.14654	1.78064	0.231529	0.86176	2.65512	2.20144
BARD1	0	0	0.0415733	0	0.143684	0.0906511	0.219571	0	0.192996	0	0.113027	0.122852	0.14053	0.223914	0.00763688	0.0288382	0	0	0	0.245168	0.310567	0.118201	0.0736442	0.15221	0.247057	0.137464	0	0.0892003	0.359371	0	0	0	0.0539066	0.0798471	0.168265	0.109108	0.50395	0.0368817	0.189517	0.115282	0.200186	0	0	0.512468	0
BARX1	0	0	0	0	0	0	0	0	0	0	0	0	0	0	0	0	0	0	0	0	0	0	0	0	0	0	0	0	0	0	0	0	0	0	0	0	0	0	0	0	0	0	0	0	0
BARX2	0	0	0	0	0	0.879746	0	0	0	0	0	0	0	0	0	0	0	0	0	0	0	0	0	0	0.081936	0	0	0	0	0	0	0	0	0	0	0	0	0	0	0	0	0	0	0	0
BASP1	14.3222	3.94177	18.4721	18.2489	26.6721	19.7837	91.9974	17.0669	27.8124	43.5303	33.3565	45.0662	31.5989	32.5423	23.5673	9.00701	10.6083	13.0637	39.169	24.4246	22.8717	20.293	14.6406	19.5185	19.0566	44.0078	13.4177	29.961	22.5325	14.4997	17.5694	58.4291	8.83235	14.8746	18.3229	17.6638	55.7594	17.8138	69.6289	7.18257	10.9555	3.51637	6.75564	19.67	12.2141
BATF	76.4332	94.9675	86.4578	72.7447	56.8116	81.9066	82.5341	73.8609	100.602	71.4838	69.3108	88.2975	85.0085	49.8803	50.3356	50.0045	58.4577	68.7859	55.04	52.0974	62.4622	58.7477	72.9633	73.351	50.4516	55.7478	47.855	50.3104	32.0085	69.4513	55.6694	30.4547	39.8888	50.822	39.4026	56.7039	50.5179	61.1423	49.9047	38.3138	23.4386	19.2674	62.2928	34.4045	39.2712
BATF2	0.669298	5.00491	1.14249	1.86128	0.837218	3.03901	5.01436	3.44244	1.72772	1.23178	1.81684	2.10763	2.00486	1.29523	1.46994	1.35859	5.04039	0.536242	2.84519	3.4902	1.63125	1.64082	4.87233	1.32326	1.71616	2.92105	1.96536	0.847168	1.27946	0.519347	1.71615	0.936249	0.389155	1.52797	0.449614	0.431424	0	2.74898	1.88179	1.51122	0.694771	2.3525	6.16322	6.58976	2.72153
BATF3	1.2636	2.67039	2.03547	1.48642	3.13281	1.02291	2.57308	2.22034	1.78349	2.45969	2.09794	2.06726	1.62527	1.38718	1.61286	1.15087	0.8517	1.12367	2.93818	1.12925	2.29007	1.5019	1.41498	2.25185	2.10921	2.67275	2.12971	1.9555	1.61621	1.6796	1.58324	3.09957	1.03148	2.20686	1.9862	1.04875	1.968	1.38283	2.19806	1.5285	1.21202	1.01268	1.57634	1.30262	1.2682
BAX	37.8449	47.252	54.725	55.0719	63.7684	35.0214	47.3566	64.2692	43.4805	60.3683	49.02	38.4316	42.7194	36.3384	36.9289	43.7996	45.1765	37.2658	42.4675	36.6423	45.3389	49.2097	40.4846	45.6397	33.8338	40.5453	33.9423	37.2111	31.5612	36.9686	45.7888	35.362	35.9668	39.0765	28.6284	35.2372	43.9819	40.5624	28.3072	50.978	45.4465	42.2595	50.7322	41.0464	41.2626
BAZ1A	0.283296	0.171438	1.6348	0.679539	0.592829	0.612389	2.81049	1	1.42319	2.97354	2.11985	2.82387	1.0324	1.84743	1.31397	1.08017	2.26788	1.1128	2.40696	2.76078	0.673762	1.10299	0.7221	1.42023	1.02	1.58798	1.02502	2.10583	0.360411	0.364226	1.15239	2.51051	1.861	0.743386	0.947761	1.92414	5.70055	1.74183	7.93716	0.574488	1.10597	0.847761	0.694102	2.53549	1.69607
BAZ1B	2.62644	1.71819	6.50375	4.56585	5.87537	4.40195	4.53829	5.76748	6.2157	8.36549	7.78348	7.25948	6.78831	11.0133	6.33803	5.39092	4.77406	5.25771	5.23966	9.75403	4.99494	7.25163	5.2034	6.98588	7.2424	7.51664	4.53018	7.45413	6.65572	4.96327	5.00692	5.66307	2.3933	3.0556	2.5071	5.63441	8.29415	6.68344	9.40245	2.23759	6.4237	2.57867	2.62271	6.53703	5.48598
BAZ2A	1.99398	1.47086	5.40958	4.03609	6.01348	4.7562	5.77942	3.79059	4.84081	7.68281	6.51272	6.89371	4.79898	5.84021	4.59557	5.23783	4.43544	3.95571	6.63777	7.63916	4.50806	5.00517	4.17798	4.7212	5.68618	7.92944	4.9168	7.86607	6.12733	3.93601	5.10234	8.12213	3.06995	3.96512	2.61458	6.15485	11.3652	5.10608	12.5684	2.03787	5.7463	1.32075	3.22846	4.78115	5.74501
BAZ2B	0.0687048	0	0.0751543	0	0	0.17798	0.471511	0.124479	0.115727	0.444285	0.245925	0.341589	0.45156	0.239965	0.122205	0	0.139196	0	0.186026	0.337036	0.206395	0.157317	0.0612614	0.165884	0.201805	0.267237	0.185212	0.251413	0.253503	0.130284	0	0.583467	0.144035	0.109787	0.0894473	0.233915	0.613226	0.208105	0.771537	0.0703032	0.176674	0.0701593	0.062375	0.218501	0.16257
BBC3	12.1163	5.92773	8.50805	12.7492	11.7975	7.67565	11.3549	11.1532	11.5983	9.2927	10.0616	9.74259	8.30557	7.08426	5.30657	5.68496	7.53906	7.94884	9.02633	6.78067	7.90092	6.9334	8.23624	5.9923	6.76639	7.24987	6.03625	5.85141	5.93639	7.13253	8.94845	5.24166	5.79492	8.60748	4.85085	4.81963	10.0498	5.2546	4.51903	4.91718	9.06352	4.2829	5.59505	5.74586	5.37075
BBIP1	0.513729	0.451314	0.778	0	0.742399	0.828148	0.731933	0.765232	0.434269	0.969829	0.315682	1.48051	1.16093	1.58878	0.790158	0.535898	0.674575	0.812591	0.643626	1.57289	0.522416	0.932034	1.10634	0.178238	0.790149	0.584349	1.21927	0.481114	0.44345	0.43834	0.128765	0.430533	0.204373	0.249726	0.244789	0.486816	3.58351	1.09451	3.6015	0.289255	0.431203	0.38377	0.441508	1.45232	0.514131
BBOF1	0	0	0	0	0	0	0	0	0	0.123927	0	0	0	0	0.0820887	0	0	0	0	0	0	0	0	0	0	0	0	0	0	0.304661	0	0	0	0	0	0	0	0	0.105821	0	0	0	0	0	0
BBOX1	0	0	0	0	0	0	0	0	0	0	0	0	0	0	0	0	0	0	0	0	0	0	0	0	0	0	0	0	0	0	0	0	0	0	0	0	0	0	0	0	0	0	0	0	0
BBS1	0.61871	0.63515	0.481357	0.885588	0.856818	0.121238	1.62779	0.576585	0.604224	0.767935	0.57793	0.827672	0.670421	1.50339	0.87847	1.06911	1.05882	0.56919	1.06958	0.8656	0.905318	1.05738	0.888323	0.903087	0.675107	0.865036	0.817275	1.83816	0.868791	1.03652	0.932352	0.718269	1.28226	0.435506	0.622836	0.705388	1.74387	0.849208	0.97564	0.333859	0.761424	0.375685	0.391943	1.13879	0.550953
BBS10	0	0	0	0	0	0	0.0443935	0.023451	0	0.0878642	0.0794369	0	0.0326445	0.324147	0	0	0.160211	0	0.0433879	0.102837	0	0	0	0	0.026302	0	0	0	0.222784	0	0	0	0.0917473	0	0	0.0402793	0	0.0863702	0.335834	0.0235706	0.0251969	0.00872225	0.037883	0.0114919	0.0836564
BBS12	0.065438	0	0	0	0.155991	0	0.117753	0.0794053	0.275873	0	0	0	0	0.257289	0	0	0.170711	0.204723	0.114418	0.0974841	0.308701	0.132236	0.241965	0.0319884	0	0.0585178	0	0.0197858	0.476139	0	0.0535209	0.126959	0.241648	0.222433	0	0	0.449332	0.0822759	0.267353	0	0.0184023	0	0	0	0
BBS2	0.810815	0.049362	1.69046	0.607853	0	0.770756	2.23739	0.254395	0.850125	1.4203	0.78811	1.55545	1.68344	0.79675	1.65461	1.10774	0.601477	1.22634	0.863229	1.30181	0.602476	1.41201	0.992609	1.02911	0.908751	0.795934	1.55553	1.80463	2.22519	1.73881	1.22486	1.42578	0.596146	1.45373	0.831811	1.68938	1.18127	1.29296	1.71776	0.264268	0.602934	0.389903	0.503066	1.17314	0.79514
BBS4	0.727039	0.155955	0.837959	1.17513	1.17012	0.493885	3.48916	1.05763	0.634	2.21611	0.688637	2.07936	1.39516	1.18192	1.40227	0.501186	0.997963	1.20784	0.906027	0.717986	0.357588	1.18828	0.38262	1.40624	0.456928	1.65903	0.317599	1.12016	0.814151	0.0831976	0.171542	0.511351	0.424044	0.944861	0.374804	1.82823	1.22372	1.10622	4.33275	0.632536	0.350369	0.307989	0.527733	1.27306	0.74724
BBS5	0	0	0	0	0	0	0	0	0.100312	0	0	0	0	0	0	0	0	0	0	0	0	0	0.125968	0	0	0	0	0.46807	0.231947	0	0	0	0	0	0	0.286132	0	0.126846	0.435273	0	0	0.0958671	0.0818972	0	0.0270749
BBS7	0.0492006	0	0.48043	0	0	0.463631	0.0916769	0	0.21857	0.155465	0.199997	0.498983	0.173607	0.21374	0.304035	0	0	0	0.0726237	0.178061	0	0	0	0.266668	0.0143661	0	0.104571	0.117272	0.107106	0.0948715	0	0.308728	0	0.049666	0	0.353027	0.524339	0.0895383	0.994292	0.0706947	0.0668228	0.0127119	0.0357667	0	0.177075
BBS9	0	0.180147	0	0.393426	0	0	0.588142	0.213534	0	0.394056	0.323192	0.192297	0.127156	0.19445	0.353074	0	0.206944	0.143293	0.325408	0.678934	0	0.055709	0.283926	0.206011	0	0.570718	0	0.867365	0.148365	0	0.21677	0.184082	0	0	0	0.130455	0	0.276769	0.385164	0	0.249303	0	0.159002	0.218222	0.143228
BBX	0.299179	0.0609735	0.747169	0.708956	0.761635	0.532277	1.47091	0.708446	0.369286	2.69724	1.63555	1.02833	1.10168	1.62419	0.856007	0.825532	1.14045	0.429226	0.710841	1.65058	0.436463	0.552319	0.760383	0.484681	0.647572	0.763911	0.261615	1.09899	0.797489	0.556517	0.884053	0.728816	0.451486	0.462859	0.574623	1.31918	2.05464	0.788268	3.24715	0.269607	0.684281	0.159508	0.33046	1.22196	0.861849
BCAM	1.34996	0.252461	0.107231	0	0.247368	4.20048	0.334215	0.608977	0.295154	0	0.486989	0.108871	0	0.694302	0	0	0.753962	0	0.397052	1.36191	0.347756	0.795821	0.551088	0.107968	0.31872	0.103353	0.77038	0.398268	0.367572	0	0.284094	0	0	0.077681	0.702901	0.139863	0.776216	0.46722	0.637472	0	0.183801	0.203424	0.34522	0	0.155638
BCAP29	0.171518	0	1.08025	0.772849	1.45855	0	3.17626	0.820889	0.574891	2.92044	1.72545	0.969671	0.605505	0.581537	0.243127	0.696596	0.156416	0.323455	0.465443	0.685048	0.540071	0.715546	1.01109	0.297344	0.273829	0.939325	0.888195	0.868494	1.46888	0	0	0.513387	0	0.0860501	0.205479	0.738956	0.57858	1.29089	3.97394	0.340447	0.195779	0.231483	0.0820605	1.31642	0.473524
BCAP31	96.826	135.38	105.337	107.395	99.2204	107.325	104.761	95.2601	102.304	96.1645	96.7777	91.1177	91.9938	114.954	92.5121	105.303	103.461	127.632	103.143	76.5079	113.368	109.521	105.108	106.661	94.5756	96.7143	100.328	95.8374	95.4251	100.067	100.536	85.7699	98.5521	92.938	88.6546	85.3583	74.7934	91.0342	60.0149	108.419	85.8445	79.1934	98.7693	74.6767	85.4957
BCAR1	0.362456	0.24821	0.130339	0.421778	0	0.350582	0	0.771481	0.153482	0.390567	0.599456	0.365257	0.246382	0.257561	0.241791	0.123877	0.265874	0.495916	0.203267	0.290092	0.229669	0.462023	0.538501	0.596338	0.381056	0.126815	0.0782115	0.319422	0.147803	0.398436	0.55278	0.08925	0.266125	0.0940771	0.566431	0.0612942	0.423878	0.169741	0.116911	0.843895	0.228849	0.22195	0.228043	0.469441	0.386281
BCAR3	0.273456	0.0266605	0.18736	0.267236	0	0	0.187488	0.26775	0.391247	0.125331	0.264669	0.199222	0.219677	0.0850492	0.296852	0.123755	0.0395673	0.0701154	0.110783	0.236525	0.465503	0.389159	0.181386	0.0817575	0.136314	0.24538	0	0.295528	0.147326	0	0.206767	0.146707	0.0712173	0.136991	0.202681	0.17507	0.412396	0.186797	0.460204	0.0306515	0.0449553	0	0.196494	0.167109	0.0701509
BCAS1	0.128536	0	0	0	0	0	0	0	0	0.129217	0	0	0	0.29824	0	0	0	0	0	0.024492	0	0	0	0	0	0	0	0	0	0	0	0	0.130827	0.125742	0	0	0	0	0.236081	0	0	0	0	0.242809	0
BCAS2	3.08536	1.34653	1.82904	1.33917	1.98583	0	3.20231	0.752997	0.90688	0.332552	0.900648	3.66158	2.25132	3.39698	1.47376	1.60718	0.696218	1.0185	0	3.99902	0.453885	2.25781	1.78446	1.01752	1.98143	0.429138	3.78924	1.983	0	0	1.44094	1.3473	1.50045	0	2.6538	5.43563	2.00624	0.901299	4.65605	0.440509	2.33493	0	0.761136	0.833554	1.27275
BCAS3	1.88231	1.0617	2.31275	3.10122	2.44486	2.21325	2.62363	4.13544	2.89625	3.56279	4.32033	3.38994	3.44332	6.44738	3.24708	4.74655	3.94327	2.23851	3.44295	4.21271	3.04916	2.97316	3.11252	3.3308	2.67525	4.23625	3.1535	4.55481	5.2184	3.68639	4.14102	4.16422	2.95768	2.16063	2.5634	3.4957	3.23105	3.08287	3.62032	1.36036	4.01952	1.34981	2.62833	4.13761	3.32081
BCAS4	52.9945	51.0261	72.7886	67.2521	107.537	113.964	76.6143	85.3867	97.811	88.223	91.7222	102.35	66.3876	43.4758	52.396	37.3201	21.841	40.2917	95.0313	31.6054	95.5267	44.6526	41.0145	39.9795	50.5654	77.2078	53.5222	58.333	41.7239	51.0301	72.7093	104.235	32.9494	45.608	32.4888	38.777	55.6497	25.2392	43.1647	29.1741	44.1317	35.2448	28.4395	22.9648	23.7965
BCAT1	0.269771	0.117072	0.459588	0.257697	0.289867	0.118058	0.627435	0.17043	0.330521	0.958569	0.403212	0.513052	0.456958	0.852903	0.4961	0.838137	0.307913	0.298897	0.236162	1.22931	0.423453	0.82544	0.308696	0.52217	0.358139	0.756331	0.480249	0.3793	0.640872	0.225525	0.453837	0.288621	0.335634	0.280286	0.329566	0.401249	0.990228	0.686308	1.47993	0.308084	0.538215	0.122863	0.306177	1.00714	0.623363
BCAT2	3.30412	5.14756	4.8182	3.5676	2.63959	3.38539	6.33924	3.19395	5.13557	4.39826	2.93524	2.35109	5.08081	5.03934	3.15466	4.82101	3.53092	3.15313	4.57214	3.69865	2.38953	4.34182	5.13288	5.67346	3.60112	3.96331	3.6856	2.31904	3.56716	6.11392	5.29663	0.763455	3.0487	4.34715	2.95689	3.54934	5.02506	4.86893	2.87069	4.13098	3.83363	2.77696	3.59901	3.54397	4.44893
BCCIP	1.65795	1.42229	3.51662	1.1228	0	0.434861	3.7565	1.85897	2.37336	2.66623	0.794978	3.07213	3.41652	4.37287	2.34572	1.84802	3.73527	2.67376	3.01581	4.32084	1.59835	4.70551	2.3125	3.30321	2.28524	3.25735	2.23811	3.55281	4.08215	2.37029	2.48882	2.39257	2.44477	1.83551	3.2254	5.22141	3.23062	3.34347	8.07998	2.0355	2.25906	2.00605	1.43127	5.14412	2.49544
[truncated: 20,862 more rows]
