# Supplementary material for: Candidate Genes and Gene Networks Change with Age in Japanese Black Cattle by Blood Transcriptome Analysis
Source: Genes (Basel). 2023 Feb 16;14(2):504. doi: 10.3390/genes14020504 (PMC9956108; doi:10.3390/genes14020504)
Supplement: Supplementary file 1 [file genes-14-00504-s001.zip › Supplementary Table S3.xlsx]

## Sheet: Supplementary Table S3
Supplementary Table S3.Number of differentially expressed genes bewteen calf and adult.
Gene_name	baseMean	log2FoldChange	lfcSE	stat	pvalue	condition
NELL2	145.45	-9.70665	0.95576	-10.1559	3.12e-24	down
PLBD1	2755.74	-1.42335	0.148858	-9.56177	1.16e-21	down
APBB1	980.41	-2.55732	0.272693	-9.37803	6.72e-21	down
DES	143.654	-24.6573	2.69787	-9.13952	6.27e-20	down
SELENOM	641.709	-2.31812	0.266799	-8.68861	3.67e-18	down
IGFBP7	90.3023	-6.44551	0.760704	-8.47309	2.39e-17	down
GAS2L1	5583.38	1.3998	0.168287	8.31791	8.95e-17	up
BHLHE40	1660.08	-1.75925	0.211575	-8.31502	9.17e-17	down
LOC112447353	726.781	-2.0078	0.244927	-8.19752	2.45e-16	down
NC_037332.1|LOC112446822	105.734	-24.2402	2.9907	-8.10519	5.27e-16	down
SYN1	1244.33	1.52225	0.188056	8.09466	5.74e-16	up
E2F1	1203.99	1.58979	0.197263	8.05927	7.68e-16	up
KIFC1	1838.4	1.11557	0.13955	7.99405	1.31e-15	up
LOC518134	759.94	-2.00697	0.250913	-7.99869	1.26e-15	down
LOC112442086	1165.21	-2.77027	0.348024	-7.96	1.72e-15	down
RN7SL1	631.655	3.5499	0.447919	7.92531	2.28e-15	up
CRTAC1	392.235	-4.91347	0.624562	-7.86707	3.63e-15	down
RECQL4	936.674	1.55829	0.199368	7.81615	5.45e-15	up
COX8B	554.006	3.65361	0.475828	7.67842	1.61e-14	up
SLC24A3	1929.57	1.94717	0.255179	7.63061	2.34e-14	up
HERC3	1001.35	-1.31783	0.176597	-7.46234	8.5e-14	down
MVB12B	2469.16	1.09661	0.14816	7.40151	1.35e-13	up
DBN1	1059	1.58949	0.216376	7.34598	2.04e-13	up
PKMYT1	1687.02	1.03982	0.142055	7.31986	2.48e-13	up
MYBL2	2205.49	1.81084	0.248757	7.27953	3.35e-13	up
MXD3	1169.23	1.35744	0.187707	7.2317	4.77e-13	up
CDT1	1488.18	1.42152	0.199113	7.1393	9.38e-13	up
LTC4S	4627.88	2.11008	0.297202	7.09983	1.25e-12	up
MCM2	4559.84	1.71536	0.243372	7.04831	1.81e-12	up
MCM5	6636.39	1.0448	0.149209	7.00223	2.52e-12	up
GPIHBP1	487.74	2.2877	0.327874	6.97737	3.01e-12	up
PTPN7	8867.02	1.05725	0.15212	6.95007	3.65e-12	up
VASH1	1378.12	1.26182	0.182439	6.91636	4.63e-12	up
NSD2	1922.6	1.01569	0.148608	6.83472	8.22e-12	up
HES4	1769.78	1.92824	0.282403	6.82798	8.61e-12	up
CDC20	1074.11	1.59656	0.235613	6.77619	1.23e-11	up
GGT7	948.412	-1.6538	0.246906	-6.69809	2.11e-11	down
SLC29A1	728.978	1.3627	0.204924	6.64979	2.94e-11	up
BOLA-DQB	210.366	-25.1742	3.78893	-6.64415	3.05e-11	down
CCND2	1229.48	1.07742	0.163309	6.59746	4.18e-11	up
DOK7	3393.46	2.08954	0.317883	6.5733	4.92e-11	up
GPR146	2242.85	1.4098	0.215033	6.55617	5.52e-11	up
PLEKHG2	1009.81	1.0977	0.167723	6.5447	5.96e-11	up
SLC2A6	9007.29	1.01845	0.156213	6.5196	7.05e-11	up
TRMT61A	4494.42	1.05807	0.162451	6.51315	7.36e-11	up
GPR15	535.733	-1.95238	0.300184	-6.50395	7.82e-11	down
TROAP	409.838	1.32639	0.205954	6.44023	1.19e-10	up
TUBA1D	834.085	1.8958	0.296459	6.3948	1.61e-10	up
ABCA2	3537.66	1.28798	0.201888	6.37966	1.77e-10	up
GPR183	995.978	-1.5474	0.242897	-6.37059	1.88e-10	down
ENTPD8	461.368	1.89859	0.298043	6.37019	1.89e-10	up
SMOX	2275.64	1.73908	0.273953	6.34811	2.18e-10	up
GNA12	2336.82	1.09183	0.173582	6.28999	3.17e-10	up
NSMF	5887.18	1.062	0.169116	6.27968	3.39e-10	up
ABHD12	22648.2	1.11114	0.177462	6.26131	3.82e-10	up
EPPK1	1336.63	1.52999	0.246427	6.2087	5.34e-10	up
ADGRL1	1052.22	1.38077	0.222558	6.20407	5.5e-10	up
PPP1R14A	629.176	1.80653	0.291632	6.19455	5.85e-10	up
PLEKHB1	319.255	2.35603	0.380233	6.19628	5.78e-10	up
PTPRS	600.013	1.61758	0.260923	6.19945	5.67e-10	up
WDR34	1786.66	1.07751	0.174216	6.18491	6.21e-10	up
S100A1	4498.9	1.64647	0.267035	6.16577	7.01e-10	up
CENPV	1651.67	1.38634	0.225573	6.14585	7.95e-10	up
SLC22A23	460.967	1.50758	0.246729	6.11026	9.95e-10	up
LOC101906441	1121.03	-1.84839	0.304416	-6.07191	1.26e-09	down
CLU	6848.14	1.98803	0.327492	6.07047	1.28e-09	up
TCF19	420.316	1.45871	0.240161	6.07386	1.25e-09	up
MRPL57	3722.24	1.08667	0.179409	6.05695	1.39e-09	up
ROGDI	2212.26	1.16276	0.192836	6.02981	1.64e-09	up
FUT7	3149.86	1.10117	0.182778	6.02463	1.69e-09	up
EGLN3	1831.31	1.56139	0.260246	5.99965	1.98e-09	up
TUBA4A	36724.9	1.30199	0.217542	5.98502	2.16e-09	up
PARP10	18142.1	1.22867	0.206527	5.94919	2.69e-09	up
DTYMK	2449.29	1.3057	0.220213	5.92928	3.04e-09	up
TGM3	15586	-1.93324	0.326255	-5.92555	3.11e-09	down
ITGA2B	4838.37	2.16173	0.366899	5.89191	3.82e-09	up
PARVB	3393.8	1.6631	0.285019	5.83503	5.38e-09	up
CXCR6	2087.62	-1.37132	0.235163	-5.83133	5.5e-09	down
HEXIM2	1016.53	1.44273	0.247579	5.82736	5.63e-09	up
LOC100847554	497.8	-1.45614	0.249813	-5.82891	5.58e-09	down
OAT	1401.47	-1.18884	0.204097	-5.82487	5.72e-09	down
GRTP1	520.18	1.43297	0.246096	5.82279	5.79e-09	up
HS1BP3	425.669	-1.41432	0.243868	-5.79951	6.65e-09	down
SIGLEC1	399.025	2.14236	0.370278	5.78583	7.22e-09	up
TIMP1	6328.02	1.08622	0.187831	5.78298	7.34e-09	up
DYNLT1	13071.7	1.31345	0.227924	5.76268	8.28e-09	up
SCIMP	1238.79	-1.33451	0.232287	-5.7451	9.19e-09	down
P2RY10	2782.68	-1.03536	0.181213	-5.71346	1.11e-08	down
LOC112445051	144.996	-1.78675	0.313852	-5.69297	1.25e-08	down
CRIP2	1658.54	1.18206	0.208386	5.67245	1.41e-08	up
SAPCD2	183.41	2.01736	0.356081	5.66545	1.47e-08	up
LIPA	2439.37	-1.11943	0.198532	-5.63856	1.71e-08	down
ALDOC	12481.3	1.03409	0.183402	5.63837	1.72e-08	up
NMUR1	224.366	-1.57116	0.27923	-5.62677	1.84e-08	down
PF4	42813.9	1.94586	0.346281	5.61931	1.92e-08	up
TSPAN17	8706.89	1.02718	0.182887	5.61647	1.95e-08	up
DOC2G	965.446	-1.91591	0.341514	-5.61006	2.02e-08	down
MTURN	1985.65	1.31816	0.236658	5.5699	2.55e-08	up
REEP2	2176.67	1.52148	0.273627	5.5604	2.69e-08	up
CARD10	731.673	1.98744	0.358513	5.54356	2.96e-08	up
PPT1	3335.61	-1.08728	0.196927	-5.52123	3.37e-08	down
PYCR1	590.775	1.44225	0.261744	5.51016	3.59e-08	up
DCTPP1	648.149	1.30373	0.237186	5.49664	3.87e-08	up
TCEA1	859.988	-1.02332	0.186967	-5.47327	4.42e-08	down
DTX1	2092.28	1.14347	0.209798	5.45033	5.03e-08	up
CLTB	6935.8	1.08076	0.201806	5.35542	8.54e-08	up
MYL9	47169.1	1.33748	0.25065	5.33603	9.5e-08	up
NXN	719.545	1.27205	0.239176	5.31846	1.05e-07	up
PPP1R13L	616.495	-1.24896	0.234839	-5.31837	1.05e-07	down
UBE2C	729.105	1.32202	0.249585	5.29686	1.18e-07	up
LOC404103	147728	1.6245	0.307622	5.28085	1.29e-07	up
PODNL1	1659.13	1.15634	0.219056	5.27871	1.3e-07	up
PCBP3	824.793	1.43923	0.273364	5.26489	1.4e-07	up
CCR8	322.047	-1.99059	0.378281	-5.26222	1.42e-07	down
LOC100847495	175.906	1.864	0.354687	5.25534	1.48e-07	up
P2RY1	525.94	1.48459	0.282662	5.25217	1.5e-07	up
HMG20B	5597.16	1.4598	0.278455	5.24251	1.58e-07	up
AOAH	1207.83	-1.1334	0.216202	-5.24231	1.59e-07	down
LOC101904622	119.638	-2.99922	0.571865	-5.24463	1.57e-07	down
RMRP	208.189	4.16415	0.795018	5.2378	1.63e-07	up
NOTCH3	1331.37	1.32855	0.253879	5.23301	1.67e-07	up
MAPRE3	1932.45	1.08176	0.206744	5.23238	1.67e-07	up
ENDOD1	1967.41	1.37758	0.263854	5.22099	1.78e-07	up
BCL2L1	4435.47	1.00399	0.192655	5.21133	1.87e-07	up
ATP4B	594.044	1.51842	0.292021	5.1997	2e-07	up
LOC404051	507.839	1.09306	0.210746	5.18662	2.14e-07	up
GP9	4456.09	2.46043	0.474678	5.18337	2.18e-07	up
PCDHGA2	325.005	-1.56737	0.302636	-5.17907	2.23e-07	down
IFRD2	10979.6	2.21446	0.427885	5.17536	2.27e-07	up
ZBP1	1437.28	1.56757	0.302866	5.17579	2.27e-07	up
CDCA3	412.368	1.43813	0.278011	5.17291	2.3e-07	up
LY6G6F	2638.51	1.72705	0.333895	5.17243	2.31e-07	up
PTI	43575	1.46882	0.284334	5.16581	2.39e-07	up
ESPL1	691.136	1.28674	0.249739	5.15233	2.57e-07	up
PIANP	975.874	-1.03768	0.201804	-5.14199	2.72e-07	down
PPP1R12B	2624.24	1.03366	0.201107	5.13988	2.75e-07	up
CHTF18	481.128	1.34264	0.262812	5.10876	3.24e-07	up
FKBP8	61163.2	1.23313	0.241579	5.10448	3.32e-07	up
EVI2B	2700.93	-1.3511	0.26473	-5.10371	3.33e-07	down
ITM2B	12253.1	-1.0292	0.201985	-5.09541	3.48e-07	down
PIDD1	1270.62	1.12386	0.220834	5.08918	3.6e-07	up
LOC505972	573.646	1.69234	0.332717	5.08644	3.65e-07	up
LOC516108	3723.27	1.07118	0.211226	5.07124	3.95e-07	up
NTMT1	965.6	1.03868	0.205761	5.04799	4.46e-07	up
CKB	6215.09	1.12454	0.222741	5.04863	4.45e-07	up
RGS2-2	1601.38	-1.7002	0.337867	-5.03217	4.85e-07	down
GP6	454.986	1.83506	0.364946	5.0283	4.95e-07	up
SEC14L5	598.435	1.59474	0.318251	5.01095	5.42e-07	up
CD320	1664.21	1.09904	0.219654	5.00352	5.63e-07	up
RNF150	2246.51	-1.24271	0.249428	-4.98224	6.29e-07	down
MYO1E	402.92	-1.19989	0.240866	-4.98157	6.31e-07	down
EVA1B	3773.65	1.4394	0.289789	4.96706	6.8e-07	up
RAB4A	726.584	1.21224	0.245234	4.94319	7.69e-07	up
ZNF575	903.787	1.01675	0.206009	4.93547	8e-07	up
FBXW11	981.622	-1.05004	0.213087	-4.92776	8.32e-07	down
2022-03-02	26679.1	1.31976	0.268103	4.9226	8.54e-07	up
MFSD2B	419.946	1.5904	0.323572	4.91514	8.87e-07	up
IL9R	591.801	1.31899	0.268479	4.91281	8.98e-07	up
GPR4	745.991	-1.36481	0.278524	-4.90014	9.58e-07	down
MYO1D	104.534	-1.78156	0.363532	-4.9007	9.55e-07	down
GPR18	640.095	-1.23653	0.253285	-4.88195	1.05e-06	down
LOC101904529	477.093	1.09668	0.225042	4.87321	1.1e-06	up
ECM1	5954.87	1.40669	0.288926	4.86869	1.12e-06	up
VCL	4077.83	1.14352	0.235338	4.85907	1.18e-06	up
UBE2G1	2845.62	-1.54848	0.318874	-4.85608	1.2e-06	down
RETREG1	601.219	-1.20746	0.24898	-4.84963	1.24e-06	down
SEL1L3	224.259	-2.37461	0.489992	-4.84622	1.26e-06	down
SPC24	1034.85	1.27985	0.265208	4.82584	1.39e-06	up
SRXN1	2709.03	1.34408	0.278945	4.81845	1.45e-06	up
NUP35	162.811	-1.47644	0.306391	-4.81881	1.44e-06	down
LOC104974750	5367.3	1.21885	0.253017	4.81727	1.46e-06	up
LAG3	3307.39	1.32493	0.276813	4.78636	1.7e-06	up
LOC107132793	184.659	-1.34728	0.281899	-4.77931	1.76e-06	down
SHANK3	1604.29	1.19681	0.251004	4.76808	1.86e-06	up
TSSK2	349.93	1.02516	0.215101	4.76595	1.88e-06	up
SPDEF	1151.65	1.83969	0.387739	4.74467	2.09e-06	up
LOC112442062	2274.53	1.40819	0.296985	4.74163	2.12e-06	up
FXYD4	40017.7	1.33608	0.281821	4.7409	2.13e-06	up
SCMH1	255.308	-1.1505	0.243388	-4.72703	2.28e-06	down
ICAM1	438.929	-1.45113	0.306991	-4.72696	2.28e-06	down
VWA2	114.791	-2.03076	0.429976	-4.72296	2.32e-06	down
TUBB1	24555.1	1.54546	0.327159	4.72387	2.31e-06	up
GAPT	1152.48	-1.59669	0.338214	-4.72095	2.35e-06	down
FOXS1	425.369	1.85163	0.393195	4.7092	2.49e-06	up
VSIG10	477.331	-1.14973	0.24649	-4.6644	3.1e-06	down
CLYBL	139.829	1.25731	0.269773	4.66061	3.15e-06	up
CCDC184	119.909	-2.0093	0.431501	-4.65653	3.22e-06	down
LCP1	29545.8	-1.08855	0.234522	-4.64157	3.46e-06	down
DSTN	869.847	1.91924	0.413783	4.63826	3.51e-06	up
KRT72	1327.22	1.54584	0.333509	4.63509	3.57e-06	up
PCBD1	437.567	-1.24501	0.270028	-4.61067	4.01e-06	down
CCNG1	1754.75	-1.20134	0.260632	-4.60932	4.04e-06	down
CYGB	249.563	1.92471	0.42081	4.57383	4.79e-06	up
KIF18B	280.11	1.31854	0.288666	4.56769	4.93e-06	up
ALAD	1925.85	1.66702	0.365098	4.56595	4.97e-06	up
MPIG6B	20755.4	1.38039	0.302512	4.56308	5.04e-06	up
FCRL5	1043.02	-1.01038	0.221561	-4.56029	5.11e-06	down
GPR25	3122.57	1.082	0.237596	4.55396	5.26e-06	up
STMP1	2845.17	1.17031	0.257288	4.54865	5.4e-06	up
MAFF	254.914	1.52811	0.336497	4.54123	5.59e-06	up
ATP5IF1	64579.8	2.64799	0.583231	4.54021	5.62e-06	up
SCNN1D	632.442	1.12193	0.247313	4.53647	5.72e-06	up
CACNA1H	301.562	1.62594	0.359079	4.5281	5.95e-06	up
PEMT	931.562	1.02458	0.226429	4.52494	6.04e-06	up
MRM1	2421.55	1.05954	0.234187	4.52433	6.06e-06	up
GPR35	6672.48	1.00235	0.221985	4.51541	6.32e-06	up
FBXL5	2802.58	-1.48878	0.330124	-4.50975	6.49e-06	down
GNAZ	92.5671	1.86241	0.413055	4.50887	6.52e-06	up
LOC112444847	72235.9	1.52814	0.339621	4.49954	6.81e-06	up
IFNGR1	2854.17	-1.31919	0.293388	-4.49638	6.91e-06	down
HSPB8	174.808	-2.91531	0.648476	-4.49564	6.94e-06	down
ADSS	466.209	-1.20251	0.268061	-4.48594	7.26e-06	down
CRISPLD2	2853.41	-1.2976	0.289379	-4.4841	7.32e-06	down
VPS33A	457.544	-1.25508	0.280125	-4.48041	7.45e-06	down
LOC107131489	320.954	1.2267	0.274018	4.4767	7.58e-06	up
C29H11orf95	542.561	1.08291	0.243282	4.45123	8.54e-06	up
SLAMF7	625.423	-1.31224	0.296011	-4.43308	9.29e-06	down
B3GAT1	147.503	-3.71672	0.839317	-4.42827	9.5e-06	down
GZMM	1442.2	-1.33029	0.300519	-4.42663	9.57e-06	down
CLN5	328.277	-1.30745	0.295433	-4.42552	9.62e-06	down
RHOC	275.697	-1.55168	0.350917	-4.42179	9.79e-06	down
PDLIM1	4723.53	1.1016	0.249163	4.42118	9.82e-06	up
LOC112442074	179.103	1.59788	0.362184	4.41179	1.03e-05	up
SNX9	368.685	-1.16588	0.264343	-4.4105	1.03e-05	down
DENND2A	756.061	1.19578	0.271635	4.40215	1.07e-05	up
BAHCC1	672.081	1.01417	0.23077	4.39471	1.11e-05	up
VWF	10436.1	1.92335	0.437931	4.39191	1.12e-05	up
FSCN1	2878.94	1.04901	0.238978	4.38957	1.14e-05	up
TNFRSF18	833.009	1.05913	0.242135	4.37411	1.22e-05	up
LOC104974758	1617.53	1.21074	0.278134	4.35306	1.34e-05	up
C3H1orf162	2788.89	-1.26219	0.290244	-4.34873	1.37e-05	down
SEC24D	475.19	-1.105	0.254635	-4.33956	1.43e-05	down
STRG.1891	215.451	-1.06936	0.247518	-4.32033	1.56e-05	down
CEP72	175.506	1.2596	0.291643	4.31897	1.57e-05	up
STMN3	151.703	2.30802	0.534961	4.31437	1.6e-05	up
IRF7	15532	1.22377	0.28372	4.31332	1.61e-05	up
STEAP4	2416.53	-1.66298	0.386103	-4.3071	1.65e-05	down
TUBB3	500.185	1.35605	0.314894	4.30638	1.66e-05	up
LOC104972045	1088.21	1.27202	0.296078	4.29625	1.74e-05	up
AEBP1	472.272	1.2471	0.290251	4.29663	1.73e-05	up
CCR2	1224.47	-1.11241	0.260051	-4.27766	1.89e-05	down
VSTM2L	2052.47	1.1512	0.269103	4.27793	1.89e-05	up
PLXNB3	332.523	2.01044	0.470168	4.276	1.9e-05	up
RBPMS2	189.624	2.24844	0.527014	4.26638	1.99e-05	up
PHOSPHO1	3184.08	1.319	0.309483	4.26196	2.03e-05	up
FHL1	3893.64	1.30513	0.306355	4.26018	2.04e-05	up
NME4	404.746	-1.56583	0.368074	-4.25411	2.1e-05	down
ELL3	138.346	-2.22958	0.526628	-4.23369	2.3e-05	down
LOC100335990	188.63	-1.22746	0.290707	-4.22232	2.42e-05	down
CD40LG	92.3001	-1.75782	0.416495	-4.22051	2.44e-05	down
ME3	77.72	-2.87296	0.681589	-4.21509	2.5e-05	down
SNCB	870.931	2.21379	0.525968	4.20899	2.57e-05	up
TREML1	1803.97	1.49423	0.35511	4.20779	2.58e-05	up
LOC101902854	151.669	1.19076	0.283159	4.20529	2.61e-05	up
CD96	506.31	-1.27272	0.303174	-4.19799	2.69e-05	down
ADARB1	434.507	1.54922	0.36926	4.19547	2.72e-05	up
NRIP3	460.41	1.56738	0.374115	4.18956	2.79e-05	up
GNG11	11002.6	1.35183	0.323431	4.17965	2.92e-05	up
DYRK3	232.11	1.50157	0.359571	4.176	2.97e-05	up
ITGB3	5498.85	1.2038	0.289974	4.15141	3.3e-05	up
IL1R1	1172.27	-1.18794	0.286193	-4.15084	3.31e-05	down
RSU1	2412.31	1.0573	0.254849	4.14873	3.34e-05	up
KLHL5	433.194	-1.20961	0.291755	-4.14598	3.38e-05	down
HIST1H1D	341.063	1.14511	0.276619	4.13968	3.48e-05	up
C3H1orf216	175.803	-1.10363	0.266725	-4.13771	3.51e-05	down
RAMP3	525.823	1.3901	0.336285	4.13368	3.57e-05	up
LOC107132531	350.811	-1.23502	0.298928	-4.13149	3.6e-05	down
BASP1	3575.29	-1.20112	0.290734	-4.13133	3.61e-05	down
SDK1	397.433	1.46558	0.355357	4.12425	3.72e-05	up
DIRAS2	300.657	-1.51742	0.36804	-4.12297	3.74e-05	down
DHRS9	211.283	-1.63656	0.397031	-4.12199	3.76e-05	down
SNAI3	287.852	1.07338	0.260687	4.11751	3.83e-05	up
TUSC1	284.214	-1.1583	0.281402	-4.11618	3.85e-05	down
CENPT	240.276	1.55715	0.378414	4.11494	3.87e-05	up
P2RX1	563.869	1.51416	0.36815	4.11289	3.91e-05	up
OTUD1	393.991	-1.04299	0.253912	-4.10767	4e-05	down
ASB2	642.782	-1.65273	0.402464	-4.10653	4.02e-05	down
MAOA	437.857	-1.16522	0.283862	-4.10489	4.04e-05	down
FGL2	4666.99	-1.1828	0.288256	-4.10331	4.07e-05	down
GPBAR1	1789.89	1.1502	0.280692	4.09772	4.17e-05	up
FOXM1	224.094	1.37771	0.336385	4.09564	4.21e-05	up
BLVRB	12486.7	1.2798	0.312716	4.09252	4.27e-05	up
ARHGAP23	259.125	1.15013	0.281026	4.09259	4.27e-05	up
TGM2	1511.33	1.32376	0.323591	4.09084	4.3e-05	up
ADM2	1636.31	1.12655	0.275651	4.08688	4.37e-05	up
SLC38A5	1172.48	1.05754	0.258787	4.08654	4.38e-05	up
MAPK8IP2	656.988	1.05772	0.259266	4.07968	4.51e-05	up
NOL3	326.936	-1.37443	0.337388	-4.07375	4.63e-05	down
IFT122	222.598	-1.21974	0.299703	-4.06984	4.7e-05	down
EMID1	3195.46	1.57503	0.387058	4.06923	4.72e-05	up
NDFIP2	453.668	-1.59591	0.39328	-4.05795	4.95e-05	down
TMEM218	204.059	-1.38812	0.342912	-4.04804	5.16e-05	down
UBA7	7270.22	1.17973	0.29153	4.04668	5.19e-05	up
MSC	167.323	-2.21356	0.55134	-4.01487	5.95e-05	down
ZBTB46	495.74	1.01619	0.253507	4.00852	6.11e-05	up
TMEM30A	634.318	-1.07084	0.267502	-4.0031	6.25e-05	down
SOX13	3185.89	1.45934	0.364638	4.00216	6.28e-05	up
SBK1	477.098	1.24959	0.312429	3.99958	6.35e-05	up
GJA10	230.879	2.12054	0.530835	3.99472	6.48e-05	up
GMPR	477.807	1.44687	0.362307	3.99349	6.51e-05	up
RRAGD	69.2426	-2.94705	0.737836	-3.99418	6.49e-05	down
SHB	207.745	1.14968	0.288606	3.98356	6.79e-05	up
RASL11A	157.592	-1.63432	0.410566	-3.98065	6.87e-05	down
AMPD3	1246.49	-1.22802	0.308655	-3.97863	6.93e-05	down
LOC112443021	657.537	1.12454	0.282822	3.97612	7e-05	up
COX7A1	586.254	1.26325	0.318126	3.97091	7.16e-05	up
TGFB1I1	447.186	1.26514	0.319372	3.96134	7.45e-05	up
ABHD2	11193.3	-1.05443	0.266758	-3.95277	7.73e-05	down
LPCAT2	740.546	-1.43731	0.363847	-3.95032	7.8e-05	down
PTP4A3	408.268	1.07654	0.272475	3.95097	7.78e-05	up
YDJC	380.943	1.06987	0.271	3.94786	7.89e-05	up
ZP3	1363.23	1.36787	0.347819	3.93271	8.4e-05	up
LOC112444876	157.114	1.88382	0.47971	3.927	8.6e-05	up
AGAP1	323.123	1.02843	0.26197	3.92575	8.65e-05	up
GP5	160.992	2.23975	0.57123	3.92092	8.82e-05	up
KCNJ2	698.939	-1.5122	0.385671	-3.92097	8.82e-05	down
RAB17	1444.54	1.17726	0.300366	3.91943	8.88e-05	up
CASS4	412.478	-1.11976	0.286343	-3.91056	9.21e-05	down
BTLA	277.513	-2.35751	0.603588	-3.90583	9.39e-05	down
OGFRL1	582.836	-1.31743	0.337467	-3.90388	9.47e-05	down
CORO2A	1328.07	-1.29207	0.33211	-3.8905	0.000100037	down
CD69	200.909	-1.904	0.489487	-3.8898	0.000100328	down
TERT	915.276	1.08299	0.279095	3.88035	0.000104304	up
CCSAP	112.702	-1.3725	0.353845	-3.87882	0.000104967	down
LOC112444864	888.238	1.39355	0.359922	3.87181	0.00010803	up
TMEM184C	330.001	-1.24264	0.321003	-3.87112	0.000108338	down
CDC42EP3	682.056	-1.22708	0.318117	-3.85732	0.000114636	down
CSDE1	2720.98	-1.03169	0.267785	-3.8527	0.000116825	down
RIPOR3	328.182	1.95607	0.507776	3.85222	0.000117053	up
C5AR1	6016.21	-1.24351	0.32302	-3.84963	0.000118297	down
PUSL1	159.682	1.42028	0.369622	3.84252	0.000121778	up
SOX4	240.297	1.37598	0.358396	3.83928	0.000123395	up
DGAT2	37687.6	-1.34403	0.350256	-3.83727	0.000124411	down
LOC100174924	862.204	2.4141	0.628914	3.83852	0.000123777	up
DOCK6	119.489	-1.38594	0.361148	-3.8376	0.000124244	down
KIF13A	518.929	-1.02858	0.268317	-3.83346	0.000126355	down
VNN2	8049.72	-1.10661	0.28917	-3.82686	0.00012979	down
F11R	1436.41	1.04755	0.273893	3.82468	0.000130942	up
PRPS2	133.02	-1.44173	0.377594	-3.81821	0.000134423	down
SYT11	361.128	-1.13237	0.296933	-3.81354	0.00013699	down
PTTG1	349.046	1.25456	0.329191	3.81103	0.000138387	up
LOC112443141	114.894	1.50317	0.395241	3.80318	0.000142851	up
NRG1	278.213	-1.63076	0.429023	-3.80111	0.000144048	down
METTL2A	248.972	-1.06373	0.280055	-3.79828	0.000145703	down
CAVIN1	211.526	-1.67891	0.443623	-3.78454	0.000153991	down
FOXD2	290.775	-1.29395	0.342229	-3.78096	0.000156225	down
FZD8	81.1489	-1.90213	0.503167	-3.78032	0.000156625	down
NR3C1	749.617	-1.3438	0.356449	-3.76996	0.000163275	down
CPD	2012.63	-1.14147	0.302948	-3.76787	0.000164648	down
CDC5L	626.28	-1.01621	0.269792	-3.76665	0.000165453	down
CXCR2	6232.91	-1.1979	0.318279	-3.76366	0.000167443	down
TRIP4	263.569	-1.20702	0.321168	-3.7582	0.000171137	down
KIAA1671	172.761	1.24673	0.331954	3.75572	0.000172846	up
AFTPH	680.459	-1.10537	0.294433	-3.75425	0.000173864	down
PPP3CC	440.291	-1.0506	0.280117	-3.75057	0.000176436	down
PLEK	2765.54	-1.03836	0.276913	-3.74975	0.000177012	down
STOML1	1544.88	1.31684	0.351459	3.74678	0.000179122	up
WDR86	353.902	1.16201	0.310537	3.74192	0.000182619	up
PRSS23	89.7018	-1.97844	0.529026	-3.73978	0.000184185	down
IL7R	2590.88	-1.09765	0.294298	-3.72971	0.000191699	down
MIR24-2	548.165	-1.07564	0.288822	-3.72424	0.000195908	down
FOXO6	107.284	-2.21849	0.596206	-3.72102	0.000198421	down
MCTP2	828.872	-1.61956	0.435363	-3.72003	0.000199201	down
IFNAR2	1253.19	-1.13543	0.305463	-3.71707	0.000201548	down
TMCC2	2880.13	1.43896	0.387079	3.71748	0.00020122	up
S100A14	104.463	-2.87536	0.773854	-3.71564	0.000202694	down
STRIP2	358.582	1.21758	0.328572	3.70566	0.000210838	up
KLRG1	65.7649	-3.70886	1.00234	-3.7002	0.000215429	down
TCF4	453.518	-1.12803	0.305936	-3.68714	0.000226788	down
LOC100337081	411.524	-1.46561	0.398558	-3.67727	0.000235744	down
BANK1	967.451	-1.09096	0.297322	-3.6693	0.000243215	down
LOC100295883	593.804	-1.28803	0.351484	-3.66456	0.000247765	down
LTBP1	456.488	1.33175	0.363503	3.66364	0.000248654	up
CCR4	260.68	-1.42098	0.388593	-3.65674	0.000255447	down
CYP4V2	471.201	-1.22363	0.334783	-3.65498	0.000257202	down
AP1M2	185.676	1.5036	0.41137	3.65511	0.000257072	up
APOLD1	165.478	2.14695	0.58851	3.64812	0.000264166	up
C16H1orf21	410.862	1.39642	0.38279	3.648	0.000264288	up
LRFN4	407.894	1.01979	0.27972	3.64577	0.000266594	up
LOC789732	188.626	-1.88051	0.51597	-3.64461	0.000267795	down
MAPK8IP1	473.84	1.18814	0.326174	3.64266	0.00026983	up
BPGM	147.916	1.36157	0.374006	3.64051	0.000272101	up
SH3BP4	217.786	1.55974	0.429627	3.63045	0.000282925	up
SMPD5	331.173	1.24335	0.342946	3.62551	0.00028839	up
CMTM4	314.536	1.23131	0.339696	3.62476	0.000289234	up
STRG.13947	30073.9	1.07666	0.298898	3.60211	0.000315644	up
AK1	211.641	1.7285	0.481298	3.59133	0.000328991	up
MIR27A	455.553	-1.05642	0.29455	-3.58655	0.000335079	down
PAPSS2	1768.71	-1.02108	0.284848	-3.58463	0.000337551	down
SMO	142.674	-2.51039	0.701087	-3.58072	0.00034265	down
LOC112444860	511.938	1.12377	0.314707	3.57084	0.000355843	up
CAB39L	331.844	-1.32956	0.3731	-3.56354	0.000365885	down
BLK	3522.01	1.02338	0.287833	3.55546	0.000377314	up
STRG.7828	86.5355	-1.21075	0.341806	-3.54221	0.000396794	down
PPM1N	183.771	-1.3072	0.369072	-3.54184	0.000397344	down
LOC616782	908.369	-1.33867	0.378689	-3.53503	0.000407734	down
LONRF1	151.315	-1.07714	0.304823	-3.53364	0.000409875	down
ATP5F1E	5620.59	1.59087	0.450436	3.53184	0.000412681	up
NIPSNAP2	311.387	-1.1232	0.318189	-3.52999	0.000415572	down
CMPK2	926.204	1.54674	0.438495	3.52738	0.000419695	up
LOC112441477	2450.71	-1.11165	0.315287	-3.52584	0.000422142	down
LOC100300760	198.198	1.68211	0.477214	3.52487	0.000423698	up
SLC9B2	224.224	-1.12692	0.319827	-3.52353	0.000425835	down
SYNPO2	122.858	2.17697	0.61827	3.52107	0.000429808	up
LOC107131356	131.658	-1.85045	0.526068	-3.5175	0.000435627	down
CCR1	5590.26	-1.07245	0.305575	-3.50962	0.000448755	down
MX2	1163.72	1.49598	0.426272	3.50945	0.000449039	up
LOC789192	127.847	-1.24912	0.355999	-3.50878	0.000450174	down
HACL1	267.509	-1.13304	0.322959	-3.50832	0.00045095	down
XK	159.907	1.64622	0.469563	3.50585	0.00045515	up
LY6G6C	4163.05	1.05445	0.301414	3.49836	0.000468136	up
ABHD16B	149.382	1.15905	0.331435	3.49706	0.000470411	up
SAG	152.738	-1.97127	0.563676	-3.49717	0.000470225	down
CENPM	3507.27	1.02819	0.294097	3.49609	0.000472124	up
KLF7	610.317	-1.11015	0.317709	-3.49424	0.000475411	down
LOC112445030	717.991	1.18619	0.340094	3.48783	0.000486956	up
LGALSL	1545.93	1.22686	0.3518	3.48736	0.000487807	up
SLC25A43	94.6791	-1.6144	0.466039	-3.46408	0.000532046	down
CD101	2022.67	-1.22359	0.353909	-3.45735	0.000545511	down
DIXDC1	1474.95	-1.36539	0.395283	-3.45422	0.000551891	down
EIF4E3	611.752	-1.09401	0.317003	-3.45109	0.000558323	down
SELP	532.935	1.16844	0.338615	3.45064	0.000559257	up
SLC16A12	550.518	-1.61099	0.467053	-3.44927	0.000562106	down
MDK	552.362	1.13053	0.327964	3.44711	0.000566614	up
KLHL9	213.961	-1.45468	0.422565	-3.44249	0.000576379	down
RNASE4	767.84	-1.0564	0.307015	-3.44089	0.000579805	down
SAV1	220.844	-1.18432	0.345139	-3.43143	0.000600401	down
TLE2	301.718	1.43321	0.418061	3.42822	0.000607553	up
NDUFA12	219.604	1.0721	0.312773	3.42774	0.000608638	up
BACE2	91.7473	-2.36638	0.691299	-3.4231	0.000619115	down
LOC508441	239.432	-1.54185	0.450669	-3.42125	0.000623332	down
LOC104972052	276.541	1.41019	0.412383	3.4196	0.000627141	up
SDC4	251.995	-1.13742	0.332658	-3.41919	0.000628083	down
WLS	3603.01	-1.2612	0.369574	-3.41259	0.000643497	down
FUCA2	376.685	-1.09326	0.320448	-3.41167	0.000645651	down
RABGEF1	303.69	-1.32893	0.390166	-3.40607	0.000659051	down
LOC104973826	1661.9	-1.14758	0.33694	-3.4059	0.000659474	down
IGF2	598.006	-1.59037	0.46722	-3.4039	0.000664309	down
CD70	81.2011	-2.52516	0.742985	-3.39866	0.000677158	down
SOD3	145.004	2.17361	0.640753	3.39228	0.000693147	up
ADORA3	294.133	-1.45324	0.429112	-3.38663	0.000707574	down
RAB31	3996.75	-1.13989	0.337372	-3.37873	0.000728211	down
LOC100297044	10397	-1.57931	0.467608	-3.37742	0.000731685	down
ACOXL	226.734	1.26932	0.375943	3.37636	0.000734524	up
MFSD14A	663.591	-1.02989	0.30513	-3.37524	0.000737502	down
CCNF	344.679	1.23122	0.36516	3.37171	0.000747028	up
CACNA1S	640.227	1.17328	0.348221	3.36935	0.000753457	up
SERPING1	198.51	1.46529	0.435593	3.36391	0.000768464	up
PPBP	992.31	1.15982	0.344875	3.36301	0.000770969	up
PGA5	4225.51	-1.02148	0.304169	-3.35828	0.000784303	down
CRBN	441.91	-1.07828	0.321115	-3.35792	0.000785299	down
SMYD4	228.596	-1.09411	0.326297	-3.35313	0.000799044	down
LOC101905099	604.259	1.05338	0.314413	3.3503	0.000807249	up
TTF1	280.229	-1.01123	0.301896	-3.34961	0.000809264	down
LOC100336414	92.7344	-1.29239	0.385959	-3.34851	0.000812478	down
MEFV	413.875	-1.27157	0.380746	-3.33969	0.000838732	down
EGFL7	109.497	-3.22506	0.966173	-3.33797	0.000843927	down
TPD52	536.039	-1.07168	0.321134	-3.33718	0.000846316	down
LOC104973218	389.253	-1.07501	0.322211	-3.33634	0.000848883	down
LOC788541	417.439	-1.3961	0.418646	-3.33479	0.000853625	down
ADSSL1	139.374	-1.63051	0.48945	-3.33132	0.000864364	down
PLAC8-2	731.87	2.52997	0.760948	3.32476	0.00088495	up
TMEM19	296.81	-1.06682	0.32112	-3.32217	0.000893205	down
VRK2	121.392	-1.27254	0.383122	-3.32151	0.000895318	down
FAM129A	1711.21	-1.23533	0.372014	-3.32065	0.000898071	down
SLC45A3	720.875	1.78028	0.536283	3.31966	0.000901275	up
DGKG	175.024	-1.5515	0.467589	-3.31808	0.000906388	down
LOC101902106	179.54	1.40681	0.424147	3.31681	0.000910527	up
DNAH17	1068.68	-1.187	0.358261	-3.31322	0.000922291	down
PRSS57	370.294	1.21034	0.365594	3.3106	0.000930972	up
NAV2	187.825	1.31312	0.396847	3.30888	0.000936704	up
LOC101903340	161.237	-1.61489	0.488992	-3.30248	0.000958335	down
MAG	218.735	1.36447	0.41348	3.29996	0.000966997	up
PYGO1	321.211	-1.4647	0.444899	-3.29221	0.000994047	down
HMBS	2110.9	1.27274	0.386861	3.28993	0.00100212	up
IDO1	2107.45	-1.1369	0.346092	-3.28497	0.00101994	down
TGFA	345.65	-1.42893	0.43513	-3.28392	0.00102373	down
LOC507443	586.363	1.31629	0.40192	3.275	0.00105661	up
LOC782437	377.116	-1.3954	0.426192	-3.2741	0.00105997	down
ANKMY2	142.733	-1.33431	0.407751	-3.27236	0.00106652	down
NFIL3	613.735	-1.05302	0.322187	-3.26834	0.00108179	down
ADAMDEC1	157.961	-2.14033	0.655165	-3.26686	0.00108749	down
CSDC2	253.021	1.87258	0.573405	3.26572	0.00109187	up
RRAGC	312.618	-1.08892	0.33386	-3.26161	0.00110782	down
FNDC4	255.128	-1.63633	0.502806	-3.2544	0.00113634	down
AKR1C4	112.566	-1.78158	0.547468	-3.25422	0.00113706	down
ENPP5	497.603	-1.29938	0.39938	-3.25349	0.00113996	down
VNN1	181.175	-1.60677	0.494315	-3.2505	0.00115204	down
MARC1	137.657	-1.52741	0.469966	-3.25005	0.00115386	down
CXCL12	374.774	1.32209	0.406959	3.2487	0.00115932	up
IL2RA	507.773	-1.53695	0.473553	-3.24558	0.00117212	down
CWC22	223.399	-1.29648	0.399631	-3.2442	0.00117781	down
LOC112444907	163.084	1.8846	0.582603	3.2348	0.00121729	up
DHX40	279.047	-1.10958	0.343012	-3.23481	0.00121725	down
TMEM273	191.254	-1.02475	0.31852	-3.21721	0.00129443	down
LOC751811	967.765	1.31807	0.410037	3.21451	0.00130668	up
HIPK3	1441.28	-1.02652	0.319545	-3.21245	0.0013161	down
AURKB	650.161	1.29554	0.403863	3.20787	0.00133724	up
SMPDL3A	259.567	-1.20301	0.375533	-3.20348	0.00135776	down
EML5	133.646	-1.62899	0.509042	-3.2001	0.00137379	down
CD276	350.022	1.14728	0.359599	3.19046	0.00142049	up
GAB3	456.68	-1.11519	0.350102	-3.18533	0.00144587	down
PRR33	387.24	1.0916	0.343366	3.1791	0.00147731	up
FAM45A	1017.59	-1.02578	0.322989	-3.17592	0.00149364	down
OASL	234.853	-1.28132	0.403808	-3.17309	0.00150827	down
ATP6V0A4	179.412	-1.23423	0.389089	-3.17211	0.00151336	down
SVIP	117.791	-1.9735	0.623527	-3.16506	0.00155048	down
AK3	853.151	-1.00682	0.318169	-3.16441	0.00155397	down
EBF4	211.212	2.14995	0.680725	3.15832	0.00158682	up
METTL27	130.417	1.64843	0.521969	3.15811	0.00158796	up
IL18R1	139.046	-1.98969	0.630362	-3.15642	0.0015972	down
ISG15	25618.7	1.98719	0.629888	3.15482	0.00160596	up
USPL1	297.96	-1.01371	0.322528	-3.143	0.00167227	down
ALOX5	1777.7	-1.17094	0.373124	-3.1382	0.0016999	down
MIOX	455.119	1.20285	0.385558	3.11977	0.00180991	up
BCL6	3597.73	-1.10043	0.353483	-3.11312	0.00185122	down
RGS12	166.244	1.19049	0.38556	3.08769	0.0020172	up
PLXNB2	289.654	1.08658	0.352021	3.08668	0.00202406	up
LOC786796	733.73	1.70766	0.553709	3.08403	0.00204214	up
ABCA10	243.566	-1.59438	0.517695	-3.07977	0.00207158	down
TMEM30B	88.3649	-1.52054	0.493822	-3.07912	0.00207614	down
RAB18	521.782	-1.00464	0.326499	-3.077	0.00209099	down
WSCD1	277.372	1.90746	0.621561	3.06883	0.00214901	up
IFI27	2685.07	1.08995	0.355279	3.06788	0.00215582	up
MINDY3	1537.69	1.2864	0.419494	3.06655	0.00216543	up
CHST10	300.113	-1.15848	0.377875	-3.06577	0.00217111	down
CDC14B	369.728	-1.15014	0.377279	-3.04852	0.00229968	down
REEP1	2408.1	2.98355	0.978957	3.04768	0.00230617	up
GLS	978.582	-1.02628	0.338884	-3.02842	0.00245836	down
LOC613699	92.8561	-1.89359	0.626537	-3.02231	0.0025085	down
PIF1	95.0323	2.12986	0.705532	3.01879	0.00253784	up
CALD1	384.701	1.53706	0.510345	3.01181	0.00259698	up
HCFC2	124.546	-1.63792	0.544846	-3.00621	0.00264522	down
SINHCAF	316.783	-1.0768	0.359251	-2.99734	0.00272347	down
RNF24	876.44	-1.02054	0.34142	-2.98909	0.00279808	down
PTGR2	107.322	-1.091	0.365443	-2.98543	0.00283179	down
LOC787803	776.284	-2.2045	0.740836	-2.97569	0.00292328	down
PGGHG	5447.59	1.09361	0.36794	2.97225	0.00295626	up
BST1	306.853	-1.39343	0.469685	-2.96674	0.00300971	down
ESYT3	152.049	1.54242	0.520759	2.96186	0.00305784	up
LOC104973781	866.074	-1.088	0.367851	-2.95773	0.00309918	down
TBK1	189.826	-1.1777	0.398166	-2.95782	0.00309824	down
ITGA1	151.497	-1.77132	0.5998	-2.95318	0.00314516	down
TBC1D15	201.955	-1.31314	0.444871	-2.95174	0.00315991	down
IFI6	1994.92	1.25907	0.426579	2.95155	0.00316185	up
NR1D2	430.85	-1.01813	0.345099	-2.95025	0.00317517	down
LOC104974259	201.944	-1.36412	0.462723	-2.94803	0.00319805	down
MARCKS	2422.17	-1.06044	0.359986	-2.94577	0.00322149	down
LOC101905477	335.999	1.75531	0.59628	2.94377	0.00324238	up
SLCO4A1	1235.4	-1.28292	0.435833	-2.94359	0.00324426	down
LOC785168	439.142	-1.3522	0.460015	-2.93946	0.00328782	down
EPAS1	211.223	-1.14613	0.390543	-2.9347	0.00333872	down
RNF43	142.134	1.33717	0.455845	2.93338	0.00335297	up
XCR1	168.633	-1.11071	0.37942	-2.92738	0.00341832	down
OSTM1	375.565	-1.2105	0.413494	-2.92748	0.00341719	down
AOC3	331.192	1.33186	0.455079	2.92666	0.00342626	up
SRPK3	84.4649	1.60678	0.550499	2.91877	0.00351414	up
EMB	745.667	-1.41692	0.485813	-2.9166	0.00353867	down
FXYD3	1297.37	1.16582	0.400019	2.91442	0.00356355	up
GOLGA7B	442.245	1.03601	0.356068	2.90959	0.00361898	up
HERC1	241.719	-1.2809	0.441891	-2.89868	0.00374735	down
TOM1L1	189.726	1.52208	0.525592	2.89594	0.00378025	up
WDFY3	1565.99	-1.0932	0.377736	-2.89409	0.00380257	down
KCTD15	531.709	-1.18166	0.40891	-2.88978	0.00385517	down
SNX18	1885.66	-1.0181	0.35308	-2.88348	0.00393305	down
LOC112444653	824.881	1.78913	0.622685	2.87325	0.0040627	up
FBXO15	161.834	1.44145	0.501885	2.87207	0.00407792	up
LY6G6E	127.514	1.82611	0.636045	2.87104	0.00409121	up
AASS	154.13	-1.37671	0.48033	-2.86617	0.00415467	down
WC1-10	219.842	1.47453	0.514611	2.86533	0.00416575	up
TMEM38A	124.191	-1.02408	0.357402	-2.86536	0.00416542	down
FAS	890.7	-1.08917	0.380354	-2.86356	0.00418911	down
C1QTNF6	357.009	1.24363	0.435521	2.8555	0.00429693	up
YPEL2	263.015	-1.00554	0.352271	-2.85444	0.00431127	down
RTP4	108.218	1.35447	0.476561	2.84218	0.00448069	up
P2RY13	385.811	-1.27529	0.449007	-2.84025	0.00450777	down
LOC100848574	107.846	-1.34158	0.47273	-2.83795	0.00454043	down
CYB5R2	660.819	2.34527	0.827072	2.83563	0.00457354	up
ITGAD	580.125	-1.05183	0.371743	-2.82945	0.0046628	down
SLC12A2	457.064	-1.08174	0.384027	-2.81683	0.00485007	down
COMMD6	481.446	1.04092	0.36968	2.81573	0.00486664	up
KIF1BP	219.99	-1.19548	0.424963	-2.81314	0.00490598	down
PPHLN1	172.979	-1.04082	0.370314	-2.81064	0.00494437	down
MAN1B1-2	80.1725	1.3453	0.479562	2.80526	0.00502762	up
LOC100847256	135.616	-1.8684	0.667213	-2.80031	0.0051054	down
OSBPL1A	283.057	1.22374	0.437121	2.79955	0.00511731	up
ENPP4	161.467	-1.06604	0.380798	-2.79949	0.00511834	down
NPAS2	98.816	-1.35259	0.483553	-2.7972	0.00515474	down
PDLIM5	202.469	-1.0712	0.383818	-2.7909	0.00525614	down
LOC104973517	435.211	1.37941	0.49439	2.79013	0.0052687	up
C2	1009.27	1.09759	0.393404	2.78998	0.00527113	up
LOC101904810	111.152	1.12827	0.404687	2.78802	0.00530319	up
ENHO	696.518	-1.15533	0.41474	-2.78566	0.00534182	down
SLC41A2	75.1334	-2.37106	0.851357	-2.78503	0.00535223	down
MIER3	340.624	-1.26338	0.454039	-2.78253	0.00539367	down
HSPG2	576.31	1.0033	0.361192	2.77776	0.00547358	up
RALGPS1	146.561	-1.07051	0.385752	-2.77514	0.00551786	down
TARS	3182.48	-1.10445	0.39837	-2.77243	0.00556391	down
FAM84B	561.055	-1.00402	0.36244	-2.77017	0.00560267	down
ARL4D	102.049	2.02028	0.730241	2.7666	0.00566443	up
ALOX15	2261.59	-1.07899	0.390598	-2.76241	0.0057376	down
ZMYM6	285.412	-1.04777	0.37944	-2.76135	0.00575623	down
FAM3B	208.465	1.5272	0.554375	2.75481	0.00587265	up
RDM1	66.4905	2.07076	0.75261	2.75143	0.0059335	up
STRG.8471	571.1	1.89613	0.691791	2.7409	0.00612713	up
LOC509118	76.5775	-1.22914	0.4493	-2.73569	0.00622499	down
P4HA1	157.703	-1.07059	0.391878	-2.73194	0.00629623	down
AVL9	307.245	-1.11866	0.409758	-2.73006	0.00633229	down
FBP1	523.147	-1.23485	0.453206	-2.72471	0.00643581	down
LOC101907575	193.97	1.39356	0.511821	2.72275	0.00647407	up
CPNE5	278.313	-1.03753	0.381916	-2.71663	0.00659505	down
OCRL	139.203	-1.33479	0.492949	-2.70776	0.00677387	down
SLFN14	103.663	1.81957	0.672949	2.70387	0.00685374	up
RAB3IP	192.561	-1.9709	0.729197	-2.70284	0.00687497	down
CDH1	119.603	-1.91918	0.711099	-2.69889	0.00695709	down
MYH14	1201.74	-1.15979	0.429777	-2.69859	0.0069634	down
HBM	11370.5	2.47651	0.918003	2.69771	0.00698172	up
LOC112445029	110.699	-1.20257	0.446321	-2.69441	0.00705131	down
DENND5B	231.454	-1.05158	0.390364	-2.69384	0.00706347	down
LOC104969122	83.6486	-2.04957	0.76338	-2.68487	0.00725581	down
HPGD	130.318	-2.72668	1.01586	-2.6841	0.0072725	down
CD163L1	3250.93	1.09579	0.4083	2.6838	0.00727912	up
LONRF3	641.493	-1.03888	0.387196	-2.68308	0.00729472	down
SYT3	154.928	-1.24615	0.464899	-2.68048	0.00735176	down
COL1A1	570.183	-3.77373	1.40928	-2.67777	0.00741152	down
AGRN	311.27	1.20081	0.4485	2.67738	0.00741996	up
TMEM154	1317.4	-1.0046	0.375843	-2.67293	0.00751914	down
MSANTD4	128.795	-1.48311	0.557032	-2.66253	0.00775552	down
LOC112446882	108.17	1.20684	0.453541	2.66094	0.00779233	up
LOC112444862	228.624	1.32747	0.500381	2.65292	0.00797992	up
LOC112447388	98.118	2.28311	0.861474	2.65024	0.00804344	up
LOC101906281	5226.47	1.04731	0.39571	2.64665	0.00812926	up
LRRC32	210.902	1.28697	0.486442	2.64569	0.00815255	up
LOC101907753	135.744	-1.97981	0.748201	-2.64609	0.0081429	down
LOC790181	1411.95	1.21307	0.461405	2.62908	0.00856151	up
GCA	130.474	-1.78015	0.677493	-2.62756	0.00860008	down
LOC788736	230.885	-1.20753	0.459556	-2.62759	0.00859917	down
ILDR1	137.976	1.52926	0.583908	2.61901	0.00881847	up
IGFBP6	161.604	-2.37703	0.908125	-2.61751	0.00885726	down
SLC9A3R2	89.0127	-1.72459	0.658808	-2.61775	0.00885115	down
KCNIP3	288.085	1.34419	0.514629	2.61195	0.00900264	up
UNC5A	199.51	-1.0728	0.411496	-2.60708	0.00913183	down
CEP120	397.98	-1.25666	0.482877	-2.60244	0.00925623	down
COX6B2	119.423	1.71891	0.661165	2.59982	0.00932714	up
LOC112447333	118.362	-1.40181	0.540166	-2.59515	0.00945496	down
ATP11C	128.71	-1.48794	0.573535	-2.59433	0.00947747	down
KLF1	313.477	2.29481	0.885439	2.59172	0.00954977	up
IKBIP	89.1469	-1.57022	0.606179	-2.59036	0.00958758	down
HMBOX1	154.287	-1.04672	0.404341	-2.58871	0.00963372	down
ARVCF	138.128	1.07708	0.41735	2.58077	0.00985801	up
XCL2	276.222	-1.25784	0.487508	-2.58015	0.00987574	down
PPIP5K1	182.131	-1.28894	0.50155	-2.56991	0.0101725	down
HNRNPLL	269.81	-1.05228	0.412699	-2.54974	0.0107802	down
TRPM6	222.998	-1.19034	0.466856	-2.5497	0.0107815	down
F2RL3	981.715	1.01151	0.397647	2.54375	0.010967	up
GK	347.853	-1.09981	0.432726	-2.54159	0.0110349	down
USP32	1120.62	-1.05066	0.416956	-2.51985	0.0117406	down
WDR19	181.493	-1.16758	0.464405	-2.51415	0.0119321	down
LOC100848815	6734.55	-2.54056	1.01068	-2.51371	0.0119467	down
GCSAM	141.023	-1.00361	0.399377	-2.51294	0.0119729	down
IGHE	1076.77	-1.52978	0.609034	-2.51181	0.0120113	down
DAB2IP	92.7746	1.83337	0.729995	2.51148	0.0120225	up
LOC510185	163.971	-1.09867	0.43767	-2.51027	0.012064	down
PLVAP	123.585	1.74356	0.694875	2.50917	0.0121017	up
ACOD1	950.211	-1.0572	0.421894	-2.50584	0.0122162	down
LOC100848405	177.961	1.09447	0.437524	2.5015	0.0123667	up
MPL	130.45	2.03982	0.818032	2.49357	0.0126466	up
ELL2	837.599	-1.05015	0.421521	-2.49135	0.012726	down
COBLL1	207.939	-1.08857	0.437643	-2.48734	0.0128703	down
LIMS2	311.248	1.11593	0.44886	2.48614	0.0129136	up
TLR3	112.455	-1.40652	0.567984	-2.47633	0.0132741	down
ANKRD9	841.377	1.18848	0.482487	2.46323	0.0137692	up
LOC112443412	139.365	1.40726	0.57145	2.46261	0.0137928	up
SCN3A	67.5577	-2.33101	0.946966	-2.46156	0.0138336	down
CCDC3	124.178	1.45778	0.592434	2.46067	0.0138678	up
CD200R1L	170.162	-1.18706	0.482701	-2.4592	0.0139246	down
LOC112448535	224.249	2.99335	1.22027	2.45301	0.0141666	up
NUFIP1	73.695	-1.40724	0.575705	-2.44438	0.0145102	down
LOC100297192	15334.1	-1.45412	0.596264	-2.43872	0.0147393	down
LOC100337044	630.818	-1.28795	0.528841	-2.43542	0.0148747	down
LOC509881	124.286	-1.28224	0.526506	-2.43538	0.0148763	down
LOC615640	129.888	1.35521	0.557527	2.43075	0.0150676	up
SNX22	126.568	1.27515	0.524793	2.42982	0.0151062	up
ZNF280B	82.6258	-1.69363	0.697341	-2.42869	0.0151534	down
LOC535121	400.081	-1.17166	0.482558	-2.42802	0.0151817	down
SLC34A3	91.3453	1.67732	0.691378	2.42606	0.0152637	up
MR1	146.829	-1.14164	0.471547	-2.42106	0.0154754	down
FNIP1	307.443	-1.08922	0.450508	-2.41777	0.015616	down
CD248	161.99	1.1015	0.456751	2.41161	0.0158823	up
GPAT3	361.664	-1.14131	0.473408	-2.41084	0.0159158	down
LOC100335642	116.26	-1.33442	0.554031	-2.40856	0.0160154	down
CHRND	65.3454	-2.10412	0.874328	-2.40656	0.0161036	down
JAG2	71.6774	1.44898	0.602964	2.4031	0.0162569	up
NECAB2	163.749	1.28463	0.53504	2.40099	0.0163507	up
LOC407201	73.1893	-1.11997	0.466571	-2.40044	0.0163755	down
MBD4	190.503	-1.06177	0.442348	-2.40031	0.0163813	down
LOC528767	89.5661	1.23114	0.513831	2.396	0.0165752	up
DLL1	85.6899	1.61661	0.675298	2.39393	0.0166691	up
IL1RAP	261.544	-1.184	0.494878	-2.39251	0.0167335	down
SLC26A1	95.2584	1.19252	0.498516	2.39214	0.0167505	up
LOC107131330	181.127	1.75909	0.73638	2.38883	0.016902	up
JUP	105.363	1.92534	0.807068	2.3856	0.0170513	up
ZFHX2	132.881	1.15221	0.483975	2.38072	0.0172789	up
PCDH8	80.0445	-1.4684	0.617235	-2.379	0.0173598	down
LAMA5	91.6568	1.33262	0.562366	2.36967	0.0178038	up
FCER1A	65.973	-1.79595	0.758232	-2.3686	0.0178558	down
ULBP13	92.3893	-2.41298	1.02788	-2.34753	0.0188985	down
GPR158	103.655	1.45302	0.618983	2.34743	0.0189033	up
LOC104972612	127.835	1.59503	0.681264	2.34128	0.019218	up
GK5	86.0282	-1.42172	0.608383	-2.33689	0.019445	down
MTF1	173.517	-1.04773	0.450352	-2.32648	0.0199929	down
MEGF9	714.048	-1.22075	0.524855	-2.32587	0.0200252	down
MFSD4A	81.9173	1.43346	0.616368	2.32566	0.0200368	up
BMI1	243.391	-1.02997	0.444149	-2.31896	0.0203971	down
RABGAP1L	197.374	-1.04655	0.451293	-2.319	0.0203948	down
COL26A1	468.453	1.77635	0.768432	2.31166	0.0207966	up
ETFDH	142.168	-1.03645	0.449603	-2.30527	0.0211517	down
STK36	112.389	-1.15303	0.500315	-2.30461	0.0211883	down
WNT10A	117.576	-1.0865	0.471557	-2.30407	0.0212187	down
C1GALT1C1	192.951	-1.01762	0.443376	-2.29516	0.0217242	down
WC-7	490.566	1.13288	0.493959	2.29347	0.0218209	up
ICAM4	250.779	2.31202	1.00953	2.29019	0.0220103	up
AMOTL1	96.8992	-1.3976	0.612102	-2.28328	0.0224141	down
CBX2	82.2542	1.36552	0.599848	2.27644	0.0228195	up
CEMIP	236.358	1.48652	0.653508	2.27469	0.0229248	up
TRIM58	679.702	1.14557	0.506853	2.26017	0.0238106	up
LOC104968484	1648.79	1.30289	0.577296	2.25688	0.0240156	up
LOC112444346	85.0383	-1.48192	0.656935	-2.25581	0.0240823	down
FBXL4	105.82	-1.19537	0.530102	-2.25498	0.0241344	down
LILRA4	1584.39	1.27875	0.569099	2.24698	0.0246413	up
SPARC	266.466	-2.67472	1.19203	-2.24384	0.0248425	down
SLC39A2	97.6873	1.18277	0.527797	2.24096	0.0250288	up
CLTRN	77.4839	-1.49802	0.668748	-2.24004	0.0250883	down
PTPN14	72.4301	1.99026	0.890987	2.23377	0.0254982	up
KCNK12	106.485	1.05958	0.475271	2.22943	0.0257856	up
PTGS1	130.88	1.40525	0.634871	2.21345	0.0268666	up
LOC107131831	172.045	1.08111	0.488557	2.21286	0.0269072	up
LOC104968634	7445.89	-1.81212	0.825467	-2.19526	0.0281446	down
MT1E-2	72.5292	-1.70396	0.778023	-2.19012	0.0285158	down
NNAT	557.357	1.04998	0.479746	2.18862	0.0286243	up
BATF2	367.103	1.15095	0.52603	2.18799	0.0286706	up
LOC112446790	67.1022	2.09428	0.957477	2.18729	0.0287215	up
IL5RA	186.659	-1.27353	0.582233	-2.18732	0.028719	down
ZNF614	161.35	-1.14064	0.523511	-2.17883	0.0293444	down
LOC112442636	66.5714	-1.40053	0.645899	-2.16835	0.030132	down
MAP2	234.555	1.22718	0.566908	2.1647	0.0304108	up
CFAP54	112.114	-1.06842	0.495452	-2.15646	0.031048	down
MOV10L1	69.8905	1.46904	0.683045	2.15072	0.031498	up
TLR10	109.278	-1.53676	0.716353	-2.14526	0.031932	down
GDF11	68.5805	-1.7877	0.835445	-2.13981	0.0323699	down
LOC112441651	85.1496	1.68573	0.788134	2.13888	0.0324452	up
FGD6	95.111	-1.38069	0.645928	-2.13753	0.032555	down
PPP1R1A	69.0225	2.1094	0.987057	2.13707	0.0325927	up
CECR2	116.638	1.10681	0.518158	2.13605	0.0326752	up
BTG3	111.733	-1.33785	0.627007	-2.1337	0.0328672	down
FLT3	73.1461	-1.5031	0.705761	-2.12976	0.0331913	down
LOC107133315	92.3118	-1.29146	0.608726	-2.12158	0.0338734	down
C23H6orf141	101.08	1.20145	0.567258	2.11799	0.034176	up
LTBP4	115.202	-1.1747	0.555522	-2.11459	0.0344653	down
RTN4RL2	142.482	1.40624	0.665813	2.11207	0.0346803	up
ABHD15	70.3328	-1.10707	0.524668	-2.11005	0.0348544	down
LOC112445089	86.0774	1.90027	0.901938	2.10687	0.0351286	up
BDH1	117.909	1.23822	0.588391	2.10442	0.0353421	up
LOC613282	110.406	1.47365	0.701727	2.10003	0.0357262	up
RN18S1	431002	1.07693	0.513686	2.09648	0.0360392	up
OSBPL11	122.013	-1.23877	0.593059	-2.08878	0.0367272	down
MXRA7	103.697	1.35267	0.648977	2.08431	0.0371324	up
CD24	709.053	-1.03357	0.496132	-2.08326	0.0372279	down
GTF3C3	165.926	-1.18516	0.570011	-2.0792	0.0375994	down
KYAT3	130.722	-1.14306	0.551509	-2.07261	0.0382088	down
FN3K	74.2649	-1.25944	0.608101	-2.07111	0.0383485	down
RMI1	91.755	-1.19578	0.579527	-2.06337	0.0390775	down
CROT	76.3343	1.96521	0.956803	2.05393	0.0399826	up
HSPA13	110.432	-1.4954	0.733176	-2.03962	0.0413879	down
PROK2	146.081	-1.29105	0.634247	-2.03556	0.0417949	down
ARHGAP33	145.049	1.12209	0.552727	2.0301	0.0423463	up
CAMK2N1	101.77	-1.29162	0.636206	-2.03019	0.0423371	down
LOC112442278	784.933	1.44747	0.713019	2.03005	0.0423513	up
ENTPD5	102.41	-1.23909	0.611421	-2.02658	0.0427056	down
IGSF6	557.916	-1.07029	0.529142	-2.02269	0.043105	down
TAF4B	81.1399	-1.17306	0.580681	-2.02015	0.043368	down
SH2D6	173.743	1.16442	0.577338	2.01687	0.0437088	up
MIR2887-1	33282.5	1.48398	0.737855	2.0112	0.0443038	up
MIS18A	87.8792	1.02603	0.511882	2.00443	0.0450244	up
MFAP2	70.9326	1.55162	0.776518	1.99818	0.0456973	up
MCOLN2	197.225	-1.14074	0.570981	-1.99786	0.0457314	down
LOC112449565	65.7762	1.29374	0.649462	1.99202	0.0463692	up
HBA1	658060	1.88352	0.950688	1.98122	0.0475666	up
HBA	658261	1.8715	0.945502	1.97937	0.0477743	up
VAMP7-2	85.1987	-1.38503	0.700752	-1.9765	0.0480985	down
PRDM16	303.094	1.68058	0.850919	1.97502	0.0482655	up
FAM217B	91.4882	-1.63538	0.83013	-1.97002	0.0488356	down
TTC33	214.601	-1.07161	0.544668	-1.96746	0.0491299	down
FAIM2	111.496	-2.92908	1.49438	-1.96007	0.0499874	down
FAM83F	17.0822	3.65325	1.79386	2.03653	0.0416975	up
MGARP	7.54633	-5.43934	2.55297	-2.13059	0.0331229	down
CNN3	22.219	-3.34806	1.49705	-2.23644	0.0253228	down
MIR631	4.01727	-4.52883	1.66074	-2.727	0.00639126	down
CENPK	8.51506	-5.61231	2.73018	-2.05566	0.0398155	down
DRD4	47.5278	1.57337	0.761016	2.06746	0.0386905	up
PATJ	37.016	-5.35357	1.48392	-3.60772	0.000308895	down
LOC101905222	53.1335	2.8516	0.907341	3.14281	0.00167334	up
NC_037349.1|LOC788602	7.30723	-5.39162	2.25839	-2.38738	0.0169691	down
ALDH1A1	13.7353	-6.3021	1.85238	-3.40216	0.000668549	down
LOC112445782	27.4046	-2.63694	1.23889	-2.12847	0.0332979	down
LOC787726	3.57729	-4.36227	2.21314	-1.97108	0.0487149	down
LOC107132550	43.5576	-2.2249	0.955511	-2.3285	0.0198858	down
APOD	7.68149	-5.46201	2.38158	-2.29344	0.0218229	down
LIN7A	27.2948	-2.83713	1.37289	-2.06654	0.0387775	down
HUNK	25.9149	-2.65955	1.0087	-2.63662	0.00837377	down
TRPV4	32.9248	1.96771	0.97265	2.02304	0.0430692	up
KLHL13	8.01849	-5.52674	2.58478	-2.13819	0.0325014	down
LOC101906569	5.89361	-5.08153	2.41358	-2.10539	0.0352575	down
SERPINB8	22.6488	3.92443	1.69059	2.32134	0.0202688	up
SLC39A8	30.3671	-3.23683	1.46503	-2.20939	0.0271475	down
ZFP1	22.5569	-2.78616	1.30495	-2.13508	0.0327547	down
HBZ	18.6376	4.87399	2.23339	2.18232	0.0290856	up
HGFAC	52.5188	1.88577	0.737696	2.55629	0.0105794	up
CCDC170	63.4707	-1.22131	0.613299	-1.99138	0.0464394	down
LOC107132987	7.36882	4.56164	2.19059	2.08238	0.0373077	up
CDH17	49.0225	-2.50653	0.820855	-3.05356	0.00226143	down
CYS1	28.9179	-3.88357	1.03405	-3.75568	0.000172869	down
LOC104968939	18.584	-4.13785	1.65666	-2.4977	0.0125002	down
NTF3	31.5242	-2.87505	1.30688	-2.19994	0.0278114	down
MEGF11	11.1537	-6.00127	2.72547	-2.20192	0.0276707	down
NEK4	52.4851	-2.95903	0.865745	-3.4179	0.000631067	down
STRG.720	6.20022	-4.17856	1.59026	-2.6276	0.00859899	down
PCSK6	20.3936	-3.75863	1.39405	-2.69619	0.00701386	down
PLPPR3	40.5555	2.12375	1.07911	1.96806	0.0490616	up
STRG.13944	11.7817	-2.0839	0.73591	-2.83173	0.00462962	down
CDKN2B	52.8741	-3.34701	1.05912	-3.16019	0.00157665	down
LOC614522	6.64485	-5.25269	2.25859	-2.32565	0.0200374	down
MIR29C	16.2741	-1.76189	0.778585	-2.26293	0.0236398	down
RAPSN	42.8493	-3.69429	1.23086	-3.0014	0.00268741	down
GPR68	14.7177	-3.80704	1.84229	-2.06646	0.0387846	down
PGM3	64.7993	-2.27988	0.693541	-3.28731	0.00101149	down
SLC38A11	48.2718	-5.32	1.2593	-4.22458	2.39e-05	down
IFNLR1	54.6597	-1.75397	0.828004	-2.11831	0.0341485	down
KHDC3L	19.5978	-2.92806	1.11615	-2.62334	0.00870713	down
MTUS2	8.03806	-5.52983	2.37613	-2.32724	0.0199525	down
LOC534578	20.3139	-6.86664	2.08867	-3.28756	0.00101061	down
HTR1B	16.141	-6.53508	1.51076	-4.32569	1.52e-05	down
LOC112444292	25.4155	3.05891	1.36751	2.23685	0.0252964	up
LOC101903265	50.9256	2.90232	1.17134	2.47779	0.0132201	up
LOC101907544	12.4565	-2.14171	1.00482	-2.13144	0.0330526	down
AREG	12.7028	-4.52897	2.13376	-2.12253	0.0337931	down
KRT17	9.63601	-5.79018	2.39301	-2.41962	0.0155366	down
STRG.4930	62.2652	1.02254	0.468024	2.1848	0.0289033	up
MIR2424	5.14759	3.26345	1.37703	2.36992	0.0177918	up
CXCL2	14.8186	-6.41104	1.88237	-3.40584	0.000659618	down
CAPN14	9.62453	-5.78898	1.9657	-2.945	0.0032296	down
TWIST1	8.03372	-5.52752	2.07141	-2.66849	0.00761938	down
NCKAP1	39.1381	-2.36176	1.12533	-2.09873	0.035841	down
MAP3K21	14.0288	-4.47981	1.48764	-3.01136	0.00260082	down
LOC101907353	44.1909	-1.80889	0.743146	-2.43409	0.0149292	down
COL4A1	9.0419	-5.69886	2.75533	-2.0683	0.0386114	down
C18H16orf87	59.3686	-1.81308	0.807325	-2.24579	0.0247173	down
LOC112444839	7.8932	-5.50194	2.39916	-2.29328	0.0218322	down
LOC784535	13.8386	-4.9717	1.64355	-3.02498	0.00248648	down
MYO5B	41.7754	-4.64985	1.10752	-4.19844	2.69e-05	down
CCDC80	14.7611	-6.40517	2.23034	-2.87184	0.00408088	down
LAMC3	17.291	-4.26372	1.96822	-2.16628	0.0302901	down
LAMC2	7.35919	7.80996	2.47775	3.15203	0.00162139	up
PCDHA13	33.4988	-2.19594	1.03858	-2.11438	0.0344831	down
ABCC8	10.4886	-5.9123	1.95227	-3.02843	0.0024583	down
LOC101905239	37.3428	-5.14007	1.2655	-4.06169	4.87e-05	down
LOC112448933	1.60999	5.34745	2.71388	1.97041	0.0487919	up
MAMDC2	14.4895	-6.37972	2.52181	-2.52982	0.0114123	down
KCNQ4	52.7129	1.65493	0.840852	1.96816	0.0490501	up
RASSF6	10.9973	3.78657	1.71501	2.20789	0.0272517	up
COL5A2	9.13416	-5.71376	2.53241	-2.25626	0.0240544	down
ODF3L2	22.1146	4.49776	1.58835	2.83173	0.00462976	up
SESTD1	51.6699	-2.50616	1.09499	-2.28875	0.0220938	down
NC_037342.1|LOC101904526	4.57816	6.64281	2.57099	2.58376	0.00977302	up
STRG.8286	8.98391	-2.75902	1.15936	-2.37978	0.017323	down
LOC100848921	9.77063	4.28451	2.09405	2.04604	0.0407521	up
LOC101908069	4.5461	2.03448	0.882678	2.3049	0.0211724	up
LOC112448847	10.1741	-5.86957	2.06901	-2.8369	0.00455541	down
LOC112449311	23.8635	-7.09833	1.89801	-3.73987	0.000184114	down
LOC112447409	15.0764	-3.71787	1.85744	-2.00161	0.0453272	down
MYH7B	28.5932	-7.35974	1.30596	-5.6355	1.75e-08	down
LOC101902972	57.6473	-1.13585	0.457221	-2.48425	0.0129824	down
MAP7	21.6584	-3.57466	1.6224	-2.20332	0.0275719	down
RND1	23.8209	-3.35816	1.45636	-2.30585	0.0211189	down
REC8	55.6497	1.60458	0.766856	2.09242	0.0364013	up
SSTR1-2	11.1924	-6.0073	2.06516	-2.90888	0.00362724	down
LOC101902721	61.6968	-1.66934	0.65875	-2.5341	0.0112736	down
STRG.2815	6.46828	-2.63151	1.24066	-2.12106	0.0339169	down
SH3GL3	13.564	-6.28453	1.86679	-3.3665	0.000761288	down
COL2A1	14.3511	5.08558	2.11885	2.40015	0.0163881	up
KIF26A	22.512	-4.31932	1.40139	-3.08216	0.00205502	down
CCL14	64.6722	-3.08437	0.902294	-3.41837	0.000629979	down
IL12B	41.7987	-2.07676	1.02617	-2.02379	0.0429915	down
ZFP69B	10.6736	-5.93787	2.72814	-2.17653	0.0295159	down
LOC613345	1.91152	-3.46039	1.39157	-2.48667	0.0128943	down
TNFSF18	6.47004	-5.218	2.38873	-2.18442	0.0289311	down
OLIG1	40.7595	-3.81793	0.88591	-4.30961	1.64e-05	down
ENKUR	8.45577	-5.60316	2.55858	-2.18995	0.0285278	down
LOC615277	11.1728	-4.33373	1.88627	-2.29751	0.0215894	down
CNTNAP2	7.05036	-5.33992	2.55389	-2.09089	0.0365376	down
NC_037342.1|LOC104974272	8.2007	-5.55667	2.39518	-2.31994	0.0203442	down
TAGLN	42.1617	-3.59536	1.64448	-2.18633	0.0287918	down
IL22RA2	12.0388	-4.45037	2.12223	-2.09702	0.0359918	down
PLK2	25.3164	-3.8194	1.63489	-2.33618	0.0194821	down
AIF1L	32.1201	-3.03147	1.41644	-2.14021	0.0323378	down
OR52B2	8.11012	-5.54249	2.73993	-2.02286	0.0430878	down
NC_037346.1|LOC112442633	16.0165	-1.73705	0.756585	-2.29591	0.0216813	down
MEIS3	48.1358	-2.04651	0.945362	-2.16479	0.0304038	down
LOC104972309	56.9958	-3.55886	1.2589	-2.82696	0.00469917	down
HSBP1L1	58.7556	2.23099	0.888742	2.51028	0.0120636	up
LOC112446116	28.5922	3.94403	1.288	3.06213	0.00219766	up
DCN	34.3299	-7.62382	1.71915	-4.43464	9.22e-06	down
LOC786942	9.03538	-5.69778	2.39514	-2.3789	0.0173646	down
CATHL5	64.9074	1.9732	0.960669	2.05399	0.0399771	up
ANKRD13B	52.5383	1.52641	0.664738	2.29625	0.0216614	up
NC_037341.1|LOC112449558	3.85402	-4.46663	2.07656	-2.15098	0.031478	down
TMEM213	26.0375	-2.14123	1.07517	-1.99153	0.0464223	down
CCL26	14.4087	-21.5341	2.70716	-7.95453	1.8e-15	down
STRG.2288	23.2893	1.06992	0.468462	2.28391	0.022377	up
KRT80	14.0878	-6.33824	2.10724	-3.00784	0.00263111	down
PAX2	13.4746	-3.73197	1.58973	-2.34754	0.0188977	down
KANSL1L	54.551	-2.73824	1.16964	-2.34109	0.0192274	down
XKR5	28.2995	2.65856	1.14688	2.31809	0.0204446	up
CRYBA1	20.8355	3.64977	1.48051	2.46522	0.013693	up
LOC101905876	10.5758	-5.92484	2.06538	-2.86865	0.0041223	down
LOC112449386	6.10613	-5.13341	2.5625	-2.00328	0.045147	down
PEBP4	8.15484	-5.54929	2.37847	-2.33314	0.0196409	down
C6H4orf19	44.6429	-2.591	1.08788	-2.3817	0.0172329	down
S100A16	50.1546	-2.04889	1.04339	-1.96369	0.0495665	down
CAMK2N2	20.3189	2.26271	1.09315	2.0699	0.0384615	up
LINGO2	31.5601	-3.155	1.34395	-2.34756	0.0188966	down
CCDC63	8.6902	-5.64147	2.74891	-2.05225	0.040145	down
LOC104973153	15.1815	-6.44659	2.07959	-3.09994	0.00193562	down
LOXL4	57.3496	-2.89591	1.33553	-2.16835	0.0301318	down
EGFR	6.85086	-5.29809	2.55107	-2.07681	0.0378191	down
NIPAL2	60.5435	-2.04111	0.828349	-2.46407	0.0137371	down
PRPH	17.3031	-3.28628	1.57056	-2.09242	0.0364009	down
LOC101906526	36.3567	-2.65351	0.965265	-2.749	0.00597775	down
LOC104974648	6.84084	-5.2963	2.0792	-2.54727	0.0108568	down
LOC100294723	39.8876	-2.82847	1.18272	-2.3915	0.0167796	down
FAM84A	60.0784	-2.33865	1.06628	-2.19328	0.028287	down
ARHGEF25	6.82628	-5.29374	2.06071	-2.56889	0.0102025	down
SERPINF1	23.9356	-19.5127	2.25159	-8.66618	4.47e-18	down
AZU1	59.8419	2.92526	1.27195	2.29983	0.0214578	up
TRIP6	7.38755	-5.40618	2.55397	-2.11678	0.0342787	down
RAC3	50.9686	1.59316	0.699162	2.27867	0.0226867	up
ZC3H6	43.6923	-2.43339	0.961656	-2.53041	0.0113929	down
INHA	12.1149	6.12912	2.62545	2.3345	0.0195694	up
CELA2A	11.823	-6.08582	2.36235	-2.57617	0.00999018	down
LOC101902037	31.6006	2.13186	0.539196	3.95378	7.69e-05	up
COL6A1	56.0844	-2.91422	1.22444	-2.38005	0.0173105	down
BBS12	19.6226	-4.9681	1.29091	-3.84853	0.000118826	down
MPP7	52.3185	-1.96372	0.943603	-2.08109	0.037426	down
LAMB3	18.8869	-4.92093	1.52482	-3.22722	0.00125	down
TP53BP2	19.5013	-3.28584	1.43745	-2.28588	0.0222613	down
IGF2BP3	54.0607	4.90589	1.49934	3.27204	0.00106776	up
RGS16	40.2021	-2.71848	1.10983	-2.44946	0.0143072	down
LOC107132917	40.9331	-1.98257	0.862689	-2.29813	0.0215544	down
ATP12A	8.59781	-5.6267	1.93631	-2.90589	0.00366209	down
PPP1R3C	24.5187	-7.13711	1.77836	-4.01332	5.99e-05	down
PEX11A	22.8558	-3.92696	1.44451	-2.71854	0.0065571	down
LOC787714	46.7353	-1.33643	0.498299	-2.68198	0.00731873	down
LOC112446644	12.9025	-4.54713	2.01119	-2.26092	0.0237643	down
DCSTAMP	58.4675	-3.40078	1.40637	-2.41812	0.0156007	down
LOC104974385	8.64977	-5.63415	2.36668	-2.38061	0.0172841	down
EPHA10	21.726	-6.96286	1.43894	-4.83889	1.31e-06	down
LOC112441610	44.4239	-6.15119	1.40899	-4.36566	1.27e-05	down
LOC104973105	39.4247	-2.44856	1.09293	-2.24037	0.0250669	down
HTRA1	62.1727	-1.99108	0.972847	-2.04665	0.0406922	down
LOC781339	60.1956	-1.44898	0.651112	-2.22539	0.026055	down
PTPRK	8.37791	-5.58959	2.21347	-2.52526	0.0115612	down
LOC112449353	20.6928	-2.91766	1.39323	-2.09417	0.036245	down
ELOVL4	49.5007	-2.1367	0.896603	-2.3831	0.0171674	down
IL1A	11.8691	-4.24572	2.10148	-2.02035	0.0433475	down
NRIP2	19.0377	-6.77325	2.06491	-3.28017	0.00103745	down
LYPD8	19.8174	-3.28867	1.44281	-2.27935	0.0226465	down
MIR4657	4.03023	-4.04465	1.81966	-2.22275	0.0262329	down
IGSF9	4.19317	4.71537	2.17885	2.16415	0.0304529	up
TFAP2C	16.5551	-6.57066	1.66254	-3.95218	7.74e-05	down
NC_037341.1|LOC784087	4.33372	-4.63547	1.79083	-2.58845	0.009641	down
LOC100337053	35.8221	-22.769	2.80818	-8.10808	5.14e-16	down
LOC107131579	43.3793	-2.57176	0.923152	-2.78584	0.00533884	down
PRELP	13.0465	-6.2277	2.35461	-2.6449	0.0081715	down
LOC112441602	7.75746	-5.47872	2.55572	-2.14371	0.032056	down
LOC407203	9.05355	-4.03146	1.99236	-2.02346	0.0430254	down
HIST1H2AC	11.5013	3.95366	1.71696	2.30271	0.0212953	up
HIST1H2AG	21.71	2.10196	1.01485	2.07121	0.0383395	up
LOC104969103	32.673	3.58028	1.68194	2.12866	0.0332825	up
EFEMP1	10.567	-5.92426	2.55588	-2.31789	0.0204552	down
PLS3	9.22257	-5.72696	2.38937	-2.39685	0.0165365	down
LOC112442867	38.7522	1.92938	0.946745	2.03791	0.0415592	up
STRG.373	30.2281	2.74319	0.538355	5.0955	3.48e-07	up
NC_037328.1|LOC784297	13.0651	-1.25992	0.593786	-2.12184	0.0338512	down
CPE	6.6448	-5.25553	2.19873	-2.39025	0.0168368	down
MFAP4	10.1303	-5.86197	2.24289	-2.61357	0.00896014	down
MFAP5	13.761	-21.4737	3.78949	-5.66665	1.46e-08	down
ARMCX4	32.4488	-2.4587	1.12207	-2.19121	0.0284366	down
BOLA-DYB	21.1332	-5.23869	1.45381	-3.60342	0.000314063	down
C18H16orf46	36.9141	-2.48005	1.19454	-2.07615	0.0378804	down
LOC100299757	3.0313	-3.62726	1.73635	-2.08901	0.036707	down
SGPP2	56.9469	-2.33745	0.990876	-2.35898	0.0183255	down
STRG.665	14.0752	1.36618	0.594366	2.29855	0.0215303	up
PCOLCE2	28.6635	-22.4648	2.56315	-8.76451	1.88e-18	down
CAMKMT	57.2675	-2.23741	0.83457	-2.68092	0.00734211	down
LOC783195	15.5098	-6.47703	2.40352	-2.69481	0.00704297	down
STRG.1147	12.2694	-2.47219	1.0332	-2.39274	0.0167229	down
STRG.1142	52.6497	-1.09238	0.397225	-2.75002	0.00595919	down
LOC104968411	63.0709	-5.01316	1.28481	-3.90186	9.55e-05	down
LOC101904784	9.42821	-3.90874	1.85759	-2.1042	0.0353607	down
CCDC112	60.7313	-1.66128	0.811901	-2.04616	0.0407406	down
LOC107132078	9.69488	-5.8003	2.39387	-2.42298	0.0153937	down
LOC112441535	43.122	-1.60166	0.683014	-2.34499	0.0190276	down
EDARADD	8.16682	-3.68765	1.73875	-2.12086	0.0339335	down
GALNTL5	10.2081	-5.87408	2.71856	-2.16073	0.030716	down
DAB1	4.7555	-4.76939	2.41697	-1.97329	0.0484624	down
NRG2	39.1144	-7.81108	1.12074	-6.96956	3.18e-12	down
TTC26	9.77214	-5.81221	2.07394	-2.8025	0.00507078	down
SCN8A	5.92632	-5.08726	2.59145	-1.96309	0.0496359	down
GNAI1	57.843	-1.34494	0.684107	-1.96598	0.0493008	down
CADM3	8.17911	-3.68938	1.87573	-1.96691	0.0491936	down
KRT14	13.2779	-21.4286	3.78951	-5.6547	1.56e-08	down
LOC112445636	38.5622	-3.34642	1.32659	-2.52257	0.0116499	down
LOC104973468	42.818	3.42317	1.69829	2.01566	0.0438356	up
GPR152	3.98736	6.55675	2.55575	2.56549	0.010303	up
TNFSF4	8.39545	-5.5915	1.95386	-2.86178	0.00421273	down
LOC112442608	6.77407	-5.28162	2.58734	-2.04134	0.0412174	down
MIR101-1	37.272	-1.98157	0.424629	-4.6666	3.06e-06	down
TCF7L1	25.7578	-5.36188	1.42926	-3.75151	0.000175773	down
IL20RB	56.816	-2.06707	0.876108	-2.35937	0.0183059	down
LOC112448335	31.1132	3.38675	1.49718	2.26208	0.0236927	up
SPOCK1	15.1121	-6.43996	2.23853	-2.87687	0.00401647	down
WFIKKN1	49.6245	2.12408	0.92036	2.30788	0.021006	up
LOC527388	49.7644	1.69823	0.792383	2.14319	0.032098	up
STRG.2087	28.2362	-2.4623	1.07101	-2.29905	0.021502	down
LOC112442810	43.2751	2.03977	0.451949	4.51327	6.38e-06	up
FOXE3	44.6641	3.4242	1.2	2.8535	0.00432408	up
ACTL8	40.0161	4.89804	1.60555	3.05069	0.00228318	up
ATP10A	8.6469	-5.63406	2.53649	-2.22121	0.026337	down
AGBL2	26.8986	-2.75312	1.09167	-2.52194	0.0116708	down
LOC786948	39.0893	-3.05226	1.04613	-2.91767	0.00352657	down
USP27X	55.7566	-1.14098	0.543847	-2.09798	0.0359067	down
LOC104973829	59.6551	-2.814	0.927502	-3.03396	0.00241368	down
CCDC126	31.2465	-1.9208	0.959229	-2.00244	0.0452369	down
EDA	39.6764	-1.98211	0.877749	-2.25818	0.0239346	down
LOC281376	45.7765	3.03143	1.10834	2.73511	0.006236	up
LOC112445033	6.57617	-5.24037	2.38517	-2.19707	0.0280158	down
PARD6G	20.3718	-6.87078	1.84684	-3.72029	0.000198996	down
CABP2	36.4184	2.93876	1.19571	2.45774	0.0139812	up
KLRJ1	7.73671	-5.47466	2.74112	-1.99723	0.0457999	down
NC_037356.1|LOC784488	21.7996	-2.47593	1.20309	-2.05798	0.0395916	down
LOC112441876	7.79467	-5.48417	2.76128	-1.98609	0.0470228	down
CD300E	37.0795	-3.41746	1.17943	-2.89755	0.00376092	down
KANK4	13.4714	-6.2736	1.86489	-3.36405	0.000768067	down
LOC100337076	7.35084	-5.4014	2.73913	-1.97194	0.0486162	down
SV2C	16.4416	-21.6521	3.24267	-6.67725	2.43e-11	down
