# Supplementary material for: Candidate Genes and Gene Networks Change with Age in Japanese Black Cattle by Blood Transcriptome Analysis
Source: Genes (Basel). 2023 Feb 16;14(2):504. doi: 10.3390/genes14020504 (PMC9956108; doi:10.3390/genes14020504)
Supplement: Supplementary file 1 [file genes-14-00504-s001.zip › Supplementary Table S4.xlsx]

## Sheet: Supplementary Table S4
Supplementary Table S4.Number of differentially expressed genes bewteen adult and old.
Gene_name	baseMean	log2FoldChange	lfcSE	stat	pvalue	condition
CDKN2A	684.354	1.60573	0.202783	7.91849	2.4e-15	up
SCN1B	609.676	1.51186	0.208777	7.24151	4.44e-13	down
SOX13	1878.42	-1.69155	0.249941	-6.7678	1.31e-11	up
ENO3	1893.45	1.12902	0.174272	6.47847	9.27e-11	down
HS3ST1	228.436	-1.5687	0.256521	-6.11528	9.64e-10	up
LOC618737	1185.53	1.13442	0.206579	5.49147	3.99e-08	down
SALL2	326.977	-1.04336	0.195296	-5.34243	9.17e-08	down
LOC100294952	3159.22	-1.07846	0.204485	-5.27401	1.33e-07	down
ADM2	1114.81	-1.13866	0.220828	-5.15632	2.52e-07	down
WC1.3	2467.08	-1.37648	0.268381	-5.12881	2.92e-07	up
LTBP4	328.488	2.44232	0.495828	4.92573	8.4e-07	down
LOC112442073	326.916	-1.52801	0.311185	-4.9103	9.09e-07	up
CCDC184	209.314	1.27297	0.26475	4.8082	1.52e-06	down
LOC511354	1895.39	-1.32473	0.276456	-4.79183	1.65e-06	down
CA2	1540.01	-2.48151	0.537144	-4.61983	3.84e-06	down
PLXNB1	414.156	-1.08077	0.237597	-4.54875	5.4e-06	down
MIR2887-1	18630.7	-2.27873	0.506089	-4.50263	6.71e-06	down
DCHS1	581.965	-1.08416	0.242758	-4.46602	7.97e-06	down
LOC112442408	135587	-2.25671	0.511283	-4.41381	1.02e-05	up
C1QA	9155.69	1.00801	0.228595	4.40959	1.04e-05	up
ASB2	1198.68	1.48465	0.345687	4.29477	1.75e-05	up
COX8B	304.797	1.65472	0.393339	4.20685	2.59e-05	up
LOC616942	2280.01	1.137	0.273625	4.15535	3.25e-05	up
CEBPE	2469.97	1.14004	0.284486	4.00737	6.14e-05	down
CD163L1	2238.9	-1.09835	0.275781	-3.9827	6.81e-05	down
HBG	2311.01	-3.03614	0.764277	-3.97256	7.11e-05	up
GMPR	534.926	1.24431	0.313812	3.96516	7.33e-05	up
FOSB	753.446	1.01306	0.255689	3.96209	7.43e-05	up
LOC617313	1177	1.33089	0.341956	3.89199	9.94e-05	down
OAS2	190.535	-2.6119	0.673583	-3.87762	0.000105482	down
LOC100300716	2625.74	-1.0018	0.262384	-3.81808	0.000134493	down
TUB	188.719	-1.17368	0.307773	-3.81345	0.000137042	down
LOC112442278	460.426	-1.77426	0.47061	-3.77013	0.000163162	up
ACTA1	704.3	8.44937	2.30977	3.65809	0.000254099	down
LOC751811	638.172	-1.02393	0.282502	-3.62453	0.000289492	down
WC-7	326.881	-1.30097	0.358852	-3.62536	0.000288557	down
LOC112448784	178.704	-1.47159	0.407512	-3.61115	0.000304838	up
ADORA3	522.988	1.38564	0.383693	3.61132	0.000304644	down
JCHAIN	1003.96	-1.23585	0.34858	-3.54537	0.000392055	up
ACTA2	1350.47	1.24354	0.353987	3.51296	0.000443149	down
STRG.12720	730800	-2.34101	0.66658	-3.51198	0.000444784	up
TNNI1	246.249	7.96589	2.27676	3.49879	0.000467379	up
FOXO6	186.31	1.24202	0.37056	3.35175	0.000803032	up
PNPLA4	158.108	1.0363	0.312287	3.31843	0.000905257	up
LOC100847724	438.199	1.99141	0.607127	3.28006	0.00103786	up
LOC104972612	210.543	2.23185	0.683263	3.26645	0.00108905	up
HIST1H1C	2592.68	1.20366	0.37175	3.23783	0.00120443	up
UPB1	344.442	1.1839	0.371309	3.18844	0.00143042	up
ENHO	1121.47	1.17739	0.372409	3.16156	0.00156928	up
LOC510185	248.319	1.01501	0.326355	3.11012	0.00187009	down
SLC20A2	412.236	-1.22552	0.394079	-3.10984	0.00187188	up
CRTAC1	809.337	1.57316	0.518787	3.03238	0.00242636	up
KCTD15	807.92	1.00855	0.334201	3.01778	0.00254634	up
TPM2	357.971	1.30697	0.445726	2.93224	0.00336526	up
LOC508441	382.128	1.08294	0.371413	2.91573	0.00354862	down
TIE1	270.136	-1.35396	0.464449	-2.91521	0.00355451	down
LOC101905477	181.912	-1.69816	0.585999	-2.8979	0.00375673	down
RACGAP1	179.3	-1.17133	0.406493	-2.88154	0.00395737	up
IL17REL	197.966	1.1026	0.383887	2.87219	0.00407633	down
TLE1	201.12	-1.08818	0.393838	-2.76301	0.00572706	up
H19	177.27	2.84276	1.02994	2.76011	0.0057782	down
LOC100138815	355.196	-1.43271	0.523046	-2.73917	0.00615939	down
AFAP1	212.125	-1.01184	0.372057	-2.71958	0.00653646	down
LOC104973427	183.125	-1.3086	0.482874	-2.71003	0.00672763	down
BUB1	167.762	-1.13135	0.418672	-2.70224	0.0068873	down
LOC522763	1323.98	-1.18643	0.441783	-2.68555	0.00724096	down
LOC112442065	4705.99	-1.28794	0.480954	-2.67789	0.0074087	up
RAB44	362.855	1.07383	0.404489	2.65478	0.00793599	up
LOC509881	192.559	1.04787	0.397671	2.63501	0.00841352	up
LOC786126	278.869	1.5095	0.580792	2.59903	0.00934863	down
LTBP1	295.559	-1.16098	0.446844	-2.59818	0.00937182	down
DMTN	168.339	-2.26482	0.872519	-2.59573	0.00943906	up
AK1	202.501	1.03263	0.402579	2.56503	0.0103168	down
PTGR1	481.157	-1.05679	0.416754	-2.53576	0.0112203	up
CLEC3B	197.939	1.28441	0.513597	2.50081	0.012391	up
LOC508646	210.379	1.32399	0.558666	2.36991	0.0177925	up
HRH4	442.633	1.19242	0.517126	2.30587	0.0211178	down
HBQ1	2034.95	-1.71899	0.751934	-2.28609	0.0222489	down
TMEM86B	186.58	-1.35658	0.598276	-2.26749	0.0233605	down
HBM	4838.26	-1.61797	0.736141	-2.19791	0.0279554	down
LOC787671	772.912	-1.97485	0.898225	-2.19862	0.027905	down
HBE1	310.31	-3.39526	1.56711	-2.16658	0.030267	up
NPL	165.66	1.07352	0.512051	2.09651	0.0360367	down
OAS1X	1282.02	-1.25274	0.608239	-2.05961	0.0394356	down
HBB	890022	-1.35185	0.656446	-2.05935	0.0394608	down
SSX5	275.795	-1.93739	0.944018	-2.05228	0.0401425	up
STRG.6844	152.759	1.2833	0.294617	4.35583	1.33e-05	up
BDA20	72.9735	6.19434	3.0649	2.02106	0.0432739	down
THAP9	157.326	-1.03353	0.457515	-2.25901	0.0238827	up
LOC100847819	5.99428	6.65676	2.60017	2.56013	0.0104634	down
rna-NR_036352.1	8.49998	-1.61924	0.686922	-2.35724	0.0184114	down
STRG.6668	110.415	-1.0311	0.49199	-2.09577	0.0361027	down
LOC104969863	8.61345	-6.11785	2.06186	-2.96715	0.00300579	down
IFT46	6.9718	-5.81227	2.45363	-2.36884	0.0178438	down
CENPP	12.3377	-6.63549	1.45189	-4.57026	4.87e-06	down
LOC101903252	155.429	-1.3521	0.561037	-2.41	0.0159525	down
LOC104975590	5.87087	-5.56547	2.47343	-2.2501	0.0244424	down
LOC112446748	46.6058	-2.24206	0.978835	-2.29054	0.0219903	down
C5H12orf45	83.545	-1.36623	0.690464	-1.97872	0.0478478	down
LOC112447821	4.90862	-5.30588	2.10621	-2.51916	0.0117636	down
LOC101907335	87.9487	-1.71024	0.708863	-2.41265	0.0158369	down
NC_037349.1|LOC788602	6.15308	-5.63239	1.82087	-3.09325	0.0019798	down
LOC616574	49.4654	-2.40535	1.1464	-2.09818	0.0358891	down
LOC782385	6.1325	-5.62674	1.56829	-3.58782	0.000333449	up
HSPB7	25.4295	2.91538	1.47199	1.98057	0.0476399	up
LDB3	12.1055	7.7686	3.08717	2.51641	0.0118556	down
TRIM10	138.254	-1.17038	0.487236	-2.40208	0.0163021	down
RIMBP2	17.1907	-2.55241	1.18232	-2.15882	0.0308643	down
LOC112443481	17.7055	-2.71008	1.20185	-2.25493	0.024138	down
LOC527810	3.19305	-4.68736	2.166	-2.16407	0.0304593	down
LOC112445782	24.2724	-2.26214	1.0793	-2.09593	0.0360882	up
APOE	46.392	2.65427	1.1042	2.4038	0.0162258	up
TRPV6	59.8827	8.51493	2.40976	3.53352	0.000410073	up
SMTNL1	22.9663	7.43119	3.08669	2.40749	0.0160625	up
TUFT1	52.4655	1.72549	0.827996	2.08394	0.0371659	down
LOC100297513	16.6036	-3.91162	1.76874	-2.21154	0.0269988	down
NTN3	4.66423	-5.23311	2.10671	-2.48402	0.0129908	up
OOSP2	5.18567	5.97592	2.43686	2.4523	0.0141946	down
SPDYC	6.48052	-5.70622	2.25844	-2.52662	0.0115165	down
SLC39A5	4.21222	-5.08498	1.9491	-2.60889	0.00908369	down
STRADB	110.909	-1.07972	0.410791	-2.6284	0.00857868	down
ZSCAN26	52.0998	-1.60456	0.741345	-2.16439	0.0304341	down
KANTR	74.7125	-1.15972	0.531871	-2.18045	0.0292238	down
NC_037345.1|LOC514406	6.38796	-4.53162	1.28293	-3.53223	0.000412064	down
USP2	5.90032	-5.57217	2.47841	-2.24829	0.0245579	up
STRG.540	76.9025	1.1689	0.427275	2.7357	0.00622479	up
LOC104970193	108.356	7.66385	2.30262	3.32832	0.000873722	up
LOC785756	53.6332	5.11218	2.44867	2.08773	0.0368218	down
TBC1D30	60.1526	-1.65112	0.746765	-2.21103	0.0270336	up
ANKRD2	109.973	1.36543	0.587832	2.32283	0.0201881	down
LOC782951	3.38962	-3.06942	1.30679	-2.34882	0.018833	down
MEGF11	9.55082	-4.35695	2.15158	-2.025	0.0428678	up
PCDH12	7.35115	3.87947	1.90343	2.03815	0.0415354	up
LOC104970256	28.9228	7.34451	3.08423	2.38131	0.0172511	down
CD209	147.056	-1.39716	0.475567	-2.93789	0.00330452	down
GDAP1	5.88026	-5.56741	2.47385	-2.2505	0.024417	up
TNNT1	85.2054	6.65162	3.06562	2.16975	0.0300258	down
LOC100337168	55.9595	-1.01738	0.51356	-1.98105	0.0475862	up
RAPSN	107.663	2.0559	0.700922	2.93314	0.00335552	down
HJURP	111.954	-1.14608	0.467933	-2.44925	0.0143156	down
LOC112449292	9.75351	-2.81986	1.28988	-2.18614	0.0288057	down
NC_037330.1|LOC101907853	3.12083	-4.65352	2.36761	-1.9655	0.049357	down
KPNA7	7.70541	-4.59469	2.33557	-1.96727	0.049152	up
GPT	93.3281	1.1436	0.513657	2.22639	0.0259881	down
LOC101904903	3.07909	-4.6346	2.1547	-2.15093	0.0314817	up
KHDC3L	40.7641	1.65151	0.717027	2.30327	0.0212634	down
NC_037344.1|LOC112442023	4.82174	-5.28165	2.52753	-2.08964	0.0366498	down
TMPRSS2	9.88217	-6.09191	1.95971	-3.10857	0.00187996	up
HHATL	4.59051	22.5735	3.08837	7.3092	2.69e-13	down
USP50	11.7266	-3.93187	1.87694	-2.09483	0.0361859	down
LOC618561	3.96467	-4.30629	2.18965	-1.96666	0.0492228	down
GRO1	6.12685	-5.62661	2.09464	-2.68619	0.00722717	down
LOC101908034	11.7528	-5.89248	1.60024	-3.68225	0.00023118	down
LOC104975610	14.731	-1.64658	0.780725	-2.10905	0.0349407	down
FAM149A	19.5306	-2.58785	1.01632	-2.54628	0.0108878	up
LOC112442325	40.9033	3.88366	1.31263	2.95867	0.00308965	up
MB	99.5878	7.59037	3.0688	2.4734	0.0133833	down
WC1-10	130.548	-1.57867	0.445938	-3.5401	0.000399973	down
SCG5	130.109	-1.26727	0.435213	-2.91185	0.00359301	up
SYT8	100.441	2.12449	0.805382	2.63787	0.00834295	down
GAPDHS	15.7155	-1.69559	0.749532	-2.2622	0.0236848	up
LOC104968964	18.2943	1.43361	0.528006	2.71514	0.00662485	down
CPB2	16.6631	-7.06916	1.46824	-4.8147	1.47e-06	up
LOC112444214	10.96	1.6887	0.689097	2.4506	0.0142619	up
LOC112444215	39.3543	1.33016	0.540805	2.4596	0.0139092	up
LOC104970284	63.7616	26.2487	3.08657	8.50416	1.83e-17	down
NDC80	42.0081	-1.78276	0.859018	-2.07534	0.0379547	up
TINAGL1	117.329	1.83524	0.638861	2.87267	0.00407021	down
MID1	6.36125	-5.68089	2.27265	-2.49968	0.0124306	up
MYOZ1	76.8477	1.68217	0.766955	2.19331	0.0282853	down
DEFB4A	70.5282	-1.70904	0.866958	-1.9713	0.0486891	down
LOC112445192	3.23371	-4.70317	2.36052	-1.99243	0.0463242	down
LPAR1	7.03705	-3.59278	1.77621	-2.02272	0.043102	down
LOC100335748	6.47804	-5.70671	2.70085	-2.11293	0.0346067	down
LOC112442485	12.6204	-1.62881	0.72379	-2.2504	0.0244238	down
LOC100336368	145.694	-1.04193	0.443676	-2.34841	0.0188539	down
MAMDC2	12.1958	-6.61977	2.03489	-3.25314	0.00114137	down
LOC282685	12.6424	-6.67071	1.66511	-4.00618	6.17e-05	down
LOC112447294	65.167	-1.4425	0.550134	-2.6221	0.00873909	down
GTPBP8	22.9727	-2.53974	1.10968	-2.28872	0.0220957	down
LOC101906131	96.504	-1.05289	0.440722	-2.38901	0.0168939	down
UBE2QL1	10.7159	-3.88331	1.38008	-2.81382	0.00489566	down
MAK	3.53763	-4.83394	2.34106	-2.06485	0.0389375	up
LOC101907577	13.6184	3.0259	1.54014	1.96469	0.0494504	up
KRT1	5.3338	6.48817	3.0881	2.10103	0.0356387	down
LOC112445982	7.57181	-5.93151	2.07041	-2.86489	0.0041715	up
LOC101908069	5.49253	1.86449	0.667043	2.79516	0.00518736	up
LOC112444971	64.0651	1.02246	0.30103	3.39654	0.000682424	up
LOC112444970	16.6098	1.07824	0.407065	2.64882	0.00807727	down
PRSS22	5.99775	-5.59619	2.48449	-2.25245	0.0242938	down
C19H17orf100	7.1265	-5.84526	1.81942	-3.2127	0.00131495	down
LOC112449616	4.32651	-5.12351	2.30896	-2.21897	0.0264886	down
LOC112446874	3.70466	-3.52043	1.40406	-2.50732	0.012165	down
LOC783647	6.51918	-5.71586	2.08884	-2.73638	0.006212	down
LOC100847159	126.154	-1.91975	0.652534	-2.94199	0.00326109	down
MIR2454	2.02203	-4.02936	1.48681	-2.71007	0.00672687	down
LOC107131642	18.9769	-5.59578	1.32368	-4.22745	2.36e-05	up
TNNC2	25.8554	24.8623	3.08678	8.05445	7.98e-16	down
EPHB3	6.55575	-5.72371	2.25356	-2.53985	0.0110899	down
ENOX1	4.2731	-5.10605	2.32351	-2.19756	0.0279807	down
LOC512464	61.3316	-1.62212	0.783269	-2.07096	0.0383626	down
NC_037330.1|LOC784791	5.08572	-3.62248	1.2361	-2.93056	0.00338351	down
SEMA6B	62.3381	-2.08076	0.938024	-2.21824	0.0265387	down
LOC112444340	3.75341	-4.45524	2.20616	-2.01946	0.0434398	down
NPTXR	15.3308	-1.94542	0.578613	-3.36221	0.000773223	down
LOC112446013	22.5199	-3.162	1.1566	-2.73388	0.00625926	down
NC_037330.1|LOC782072	11.4089	-6.52188	1.79953	-3.62421	0.000289844	up
JAZF1	86.6081	1.42631	0.512088	2.78528	0.0053482	down
LOC101908014	19.6214	-2.45403	1.17665	-2.08561	0.0370137	down
NC_037346.1|LOC112442633	14.621	-1.59013	0.622674	-2.55371	0.0106581	up
CKM	155.075	6.17401	1.9346	3.19136	0.00141603	up
LOC107131271	14.3981	6.35239	3.08493	2.05917	0.0394783	down
CCDC30	14.5034	-3.18179	1.40511	-2.26445	0.0235466	down
OSBPL10	90.6192	-1.3784	0.639285	-2.15616	0.031071	down
RTN4RL1	87.4034	-1.01017	0.426312	-2.36957	0.0178089	down
FER1L5	68.567	-1.28299	0.442892	-2.89684	0.00376943	down
LOC104973986	4.34714	-5.13114	2.31744	-2.21414	0.0268193	up
LOC104971273	7.71415	5.97994	2.1774	2.74637	0.00602595	down
LOC104971270	8.73838	-6.13932	2.05467	-2.98799	0.0028082	up
ADAMTS12	10.0956	6.00034	1.80144	3.33086	0.00086579	down
RTN4R	19.2153	-3.20798	1.21351	-2.64357	0.00820377	down
SENP8	38.8055	-2.66878	0.894896	-2.98223	0.0028616	down
ADGRA1	71.375	-2.3374	0.737545	-3.16917	0.00152877	down
BAIAP2L2	3.73931	-4.914	2.33687	-2.10281	0.0354825	down
LOC112447860	5.99583	-5.59443	1.94301	-2.87926	0.00398608	down
ARSH	6.00975	-5.59925	2.09625	-2.67108	0.0075608	down
SLC16A10	7.26197	-5.87164	1.55516	-3.77559	0.000159628	up
SLC16A14	111.214	1.1707	0.567354	2.06345	0.0390703	up
PTGDS	95.6004	1.5358	0.678764	2.26265	0.0236574	down
LOC112442611	14.6704	-6.66076	1.81223	-3.67545	0.000237433	down
LOC510193	19.9742	-3.23117	1.10844	-2.91505	0.00355632	up
LOC112448324	11.8058	1.42166	0.621515	2.2874	0.0221724	down
LOC112442793	3.97134	-3.01999	1.34014	-2.25349	0.0242284	down
AOC2	97.7933	-1.41673	0.433556	-3.26769	0.00108427	down
ADGRV1	4.08851	-5.04349	1.94994	-2.58649	0.00969602	down
EEF1AKMT2	75.287	-1.56753	0.629471	-2.49023	0.0127661	up
LOC104975683	99.0039	1.0591	0.453859	2.33354	0.0196201	down
VANGL1	93.5928	-1.32903	0.514808	-2.58161	0.0098342	up
IGFBP5	9.59922	23.604	2.42714	9.72501	2.36e-22	down
PHYHIP	5.78418	-5.54169	2.27722	-2.43354	0.0149521	up
PTGS1	137.593	1.04632	0.464556	2.25229	0.0243036	down
GPC2	26.1526	-2.2795	0.886794	-2.5705	0.0101552	down
CAPNS2	6.04909	-5.60835	1.923	-2.91646	0.00354033	down
ANAPC4	155.802	-1.39484	0.415635	-3.35592	0.000791004	down
LOC112448165	3.93721	-2.95957	1.04286	-2.83793	0.00454071	up
PDLIM4	45.4191	2.87549	1.18643	2.42364	0.0153658	down
RPGRIP1L	11.7311	-5.0641	1.65103	-3.06723	0.00216052	down
LOC112444285	6.59695	-5.73393	1.55853	-3.67907	0.000234084	down
AIFM3	108.373	-1.13811	0.452562	-2.51482	0.0119092	down
LOC112448824	11.8862	-2.31911	1.15476	-2.0083	0.0446111	up
CASQ1	13.5731	6.60791	3.0869	2.14063	0.032304	down
LOC101907552	3.44738	-4.79675	2.14095	-2.24048	0.02506	down
ANKRD29	17.1765	-3.62298	1.4851	-2.43956	0.0147052	up
EEF1A2	67.9994	2.86083	1.33741	2.13908	0.0324294	down
NREP	138.427	-1.19061	0.372182	-3.199	0.00137904	down
LOC112446726	62.4887	-1.92106	0.867967	-2.21328	0.0268783	down
CATSPER3	6.36482	-5.6806	2.27511	-2.49685	0.0125302	down
GINS4	136.167	-1.16637	0.402158	-2.90027	0.00372846	down
LOC107133166	5.6327	-5.50501	1.95204	-2.82014	0.00480032	down
SHISA7	24.33	-2.84671	1.05104	-2.70848	0.00675918	down
HIST1H2BJ	11.5317	-2.47047	1.19593	-2.06573	0.0388542	up
ADH1C	3.76163	5.98405	2.81572	2.12523	0.0335676	down
TLL2	9.58881	-3.5685	1.37588	-2.5936	0.00949759	up
LAMB2	42.4929	2.92464	1.00838	2.90035	0.00372744	up
SNPH	35.5113	2.21847	0.96089	2.30876	0.0209566	up
NMRK2	38.2318	25.0267	3.08666	8.10801	5.15e-16	down
WNT5A	23.2075	-4.83878	1.23439	-3.91999	8.86e-05	down
FOLR1	5.79472	-5.54633	2.26713	-2.44642	0.0144285	up
LOC534967	4.67788	6.29867	3.08833	2.03951	0.0413996	up
IGFBP2	9.2346	23.5462	2.45136	9.60534	7.59e-22	up
SFRP4	21.6709	3.2543	1.57626	2.06456	0.0389643	down
LOC100296102	6.1706	-5.63654	2.2713	-2.48164	0.013078	down
SLC35F2	73.3079	-1.05215	0.509407	-2.06543	0.038882	down
CD3EAP	114.88	-1.05242	0.519286	-2.02666	0.0426975	up
LOC781339	97.8987	1.13386	0.472602	2.39919	0.0164316	down
LOC112449055	12.546	-2.85912	1.35294	-2.11326	0.0345781	down
LOC112443215	13.2775	-3.94327	2.00024	-1.9714	0.0486781	down
LOC107131254	6.04507	-4.16449	1.46914	-2.83465	0.00458761	up
ABLIM2	88.3552	1.49933	0.385502	3.8893	0.000100535	up
LOC783399	9.7058	23.6174	2.42877	9.72402	2.38e-22	down
CSPG5	7.32284	-5.88316	1.926	-3.0546	0.00225364	down
CSPG4	108.255	-2.31763	0.801031	-2.89331	0.00381206	down
LOC112447412	6.59851	-5.73283	2.46925	-2.32168	0.0202499	up
MYLPF	101.812	4.81707	1.41737	3.3986	0.000677311	down
LOC112447608	7.89227	-1.72516	0.705816	-2.44421	0.014517	down
LOC112441602	6.66066	-4.82903	1.99175	-2.42452	0.0153286	down
LOC615640	74.4245	-2.4398	0.715231	-3.4112	0.000646765	up
SRPK3	88.8953	1.19518	0.396565	3.01383	0.00257973	down
HIST1H2AH	5.74962	-5.53339	2.10107	-2.63361	0.00844826	up
CIDEA	80.6699	1.37223	0.544845	2.51857	0.0117834	down
WDR38	3.68821	-4.89313	2.36023	-2.07316	0.0381573	down
HEPACAM	87.8684	-1.42412	0.682963	-2.08521	0.0370499	down
TRMT2B	4.38229	-5.14269	2.54147	-2.02351	0.0430205	down
LOC112443142	7.09202	-4.66749	1.759	-2.65348	0.00796654	down
GAREM1	30.8549	-2.35089	0.932449	-2.5212	0.0116956	up
STRG.13979	19.7237	1.0382	0.511586	2.02937	0.0424205	up
CACNG1	9.03299	4.95441	1.96505	2.52127	0.0116933	down
MIR2440	7.5328	-3.84055	0.902582	-4.25507	2.09e-05	down
LOC101908104	11.2977	-4.56729	1.98607	-2.29966	0.0214672	down
IGFN1	13.2262	-6.73609	1.90806	-3.53033	0.000415045	down
SLC25A15	39.8926	-1.75444	0.81044	-2.1648	0.0304027	down
HAPLN3	4.72048	-5.25015	2.51385	-2.08849	0.0367538	down
MYO1A	6.27346	-5.66018	2.25693	-2.50791	0.0121449	up
MFAP4	41.4683	2.96019	1.36485	2.16889	0.0300914	down
LOC101902570	8.83402	-6.15325	1.67225	-3.67962	0.000233578	down
PSMC3IP	51.6897	-1.29528	0.619134	-2.09209	0.0364306	down
LOC112449565	39.4665	-2.02216	0.715455	-2.82639	0.00470757	up
STRG.665	15.1279	1.07754	0.513977	2.09647	0.0360405	up
SLC6A12	47.7909	1.76656	0.752934	2.34623	0.0189645	down
DAB1	3.98474	-5.00351	1.97563	-2.53262	0.0113215	up
LOC112446693	4.27908	6.17032	3.08851	1.99783	0.0457348	down
LOC517108	3.8236	-4.25259	1.65674	-2.56685	0.0102627	down
SLC4A11	36.1434	-2.01594	0.833405	-2.41892	0.0155666	down
LOC112443160	4.92822	-5.31216	2.10325	-2.52569	0.0115472	down
LOC112443163	6.24064	-5.65321	2.70243	-2.09189	0.0364479	down
LOC101905365	4.14821	-5.06373	2.1228	-2.38541	0.0170603	up
SCML1	4.87713	4.76981	2.38207	2.00238	0.0452435	down
LOC112444520	5.6116	-5.50019	2.08959	-2.63218	0.00848384	up
PTGES	69.6394	1.93299	0.708805	2.72711	0.00638917	up
SPHAR	9.84881	1.09508	0.538875	2.03216	0.0421371	down
LOC112448859	13.2801	-3.17118	1.4192	-2.23448	0.0254514	down
ZNF235	116.605	-1.33886	0.400471	-3.34322	0.000828126	up
LOC112442252	22.5507	3.34679	1.21083	2.76405	0.00570885	down
TLN2	16.9359	-2.84345	1.4339	-1.98302	0.0473656	down
ADAMTS17	5.73487	-3.95933	1.65043	-2.39896	0.0164415	down
LOC112449079	9.92965	-4.52054	1.63417	-2.76626	0.00567038	up
DACT2	4.21641	6.14941	3.08854	1.99104	0.0464763	down
MIR2411	1.85583	-3.90364	1.76933	-2.20629	0.027364	down
CCNB1	123.266	-1.16681	0.475738	-2.45263	0.0141818	down
CCNB2	155.041	-1.20673	0.538315	-2.24169	0.0249816	down
FTCDNL1	4.67443	-5.2356	2.51732	-2.07983	0.0375412	up
LOC787122	23.7701	1.02893	0.494086	2.08248	0.0372985	up
PLPP4	8.67384	4.62601	1.54505	2.99408	0.00275277	down
SPAG4	6.09561	-5.61786	1.79092	-3.13686	0.00170766	down
LOC101903097	4.58771	-5.2086	2.31763	-2.24738	0.0246157	down
LOC107132486	4.56877	-5.20278	2.11435	-2.4607	0.0138667	up
LHFPL4	67.4616	1.11013	0.561176	1.97822	0.0479044	down
LRRC27	4.62951	-5.22022	1.82146	-2.86596	0.00415745	down
B3GNT6	4.20664	-5.08394	2.13918	-2.37658	0.0174739	down
KLRJ1	6.5413	-5.72109	2.24763	-2.54538	0.0109158	up
DHRS7C	5.40061	22.2552	3.08808	7.20681	5.73e-13	down
STRG.13811	10.5376	-1.87343	0.824152	-2.27316	0.0230166	down
LOC112449104	3.04453	-4.61774	2.16422	-2.13368	0.0328693	down
LOC112448853	32.0638	-1.61633	0.799882	-2.02071	0.0433098	down
NC_037357.1|LOC100298774	3.97766	-5.00272	2.32083	-2.15558	0.0311167	down
