# Supplementary material for: Candidate Genes and Gene Networks Change with Age in Japanese Black Cattle by Blood Transcriptome Analysis
Source: Genes (Basel). 2023 Feb 16;14(2):504. doi: 10.3390/genes14020504 (PMC9956108; doi:10.3390/genes14020504)
Supplement: Supplementary file 1 [file genes-14-00504-s001.zip › Supplementary Table S5.xlsx]

## Sheet: Supplementary Table S5
Supplementary Table S5.Number of differentially expressed genes bewteen calf and old.
Gene_name	baseMean	log2FoldChange	lfcSE	stat	pvalue	condition
gene-MIR2887-1	23554.2	3.722	0.304869	12.2085	2.79901e-34	up
gene-SELENOM	844.951	-3.06306	0.26381	-11.6109	3.62986e-31	down
gene-NELL2	230.511	-10.7311	0.958449	-11.1963	4.25015e-29	down
gene-LOC112442408	155619	3.53344	0.32649	10.8225	2.69307e-27	up
gene-DCN	127.536	-24.8329	2.51177	-9.88664	4.75737e-23	down
gene-SOX13	2404.77	3.11681	0.317526	9.81594	9.61408e-23	up
gene-DOK7	3439.23	2.77562	0.284064	9.77109	1.49828e-22	up
gene-CXCR6	2599.31	-2.01151	0.206231	-9.75367	1.77914e-22	down
gene-MCM2	4650.41	2.07311	0.214133	9.6814	3.61721e-22	up
gene-APBB1	961.85	-2.85803	0.295148	-9.68337	3.54833e-22	down
gene-DES	205.655	-25.4739	2.64591	-9.62762	6.11267e-22	down
gene-GGT7	1082.96	-2.16124	0.234401	-9.22026	2.96367e-20	down
gene-LOC112442086	966.527	-2.81695	0.320859	-8.7794	1.64344e-18	down
gene-ACTA1	1341.97	-28.0514	3.21351	-8.72922	2.56431e-18	down
gene-S100A13	8543.06	-1.82171	0.210972	-8.63484	5.88116e-18	down
gene-CBX7	8236.58	-1.36099	0.164004	-8.29853	1.05411e-16	down
gene-ADGRL1	962.913	1.94629	0.238309	8.16709	3.15929e-16	up
gene-DBN1	1024.52	2.073	0.257242	8.05857	7.71909e-16	up
gene-MB	188.857	-25.3619	3.21358	-7.8921	2.9714e-15	down
gene-SYN1	1256	1.79349	0.227174	7.8948	2.90782e-15	up
gene-CENPV	1587.28	1.75759	0.224191	7.8397	4.51636e-15	up
gene-TNNT1	160.152	-25.1424	3.2136	-7.82374	5.12749e-15	down
gene-MYBL2	2385.16	1.98314	0.256475	7.7323	1.05618e-14	up
gene-LOC112442278	580.857	3.17629	0.417407	7.60958	2.74989e-14	up
gene-NMRK2	73.213	-24.0719	3.21372	-7.49037	6.86803e-14	down
gene-COL18A1	1453.58	1.69503	0.226793	7.47394	7.78311e-14	up
gene-PCBP3	770.025	1.9565	0.263127	7.43557	1.04119e-13	up
gene-SFXN3	1725.93	-1.15104	0.157846	-7.29217	3.04992e-13	down
gene-MCM5	6659.55	1.11922	0.153683	7.28266	3.27296e-13	up
gene-LST1	9958.94	-1.04391	0.143695	-7.26476	3.73692e-13	down
gene-ITGA2B	5475.85	2.33258	0.321431	7.25687	3.96155e-13	up
gene-TTYH3	6598.32	1.28258	0.177907	7.20924	5.62652e-13	up
gene-MVB12B	2468.91	1.20113	0.16813	7.14405	9.06183e-13	up
gene-SCN1B	738.495	-2.48672	0.347989	-7.14596	8.93702e-13	down
gene-BHLHE40	1807.78	-2.19492	0.310222	-7.07531	1.49115e-12	down
gene-LOC404051	485.632	1.33739	0.189241	7.06712	1.58184e-12	up
gene-LOC751811	790.606	2.3102	0.328832	7.02546	2.13355e-12	up
gene-PDIA4	2086.4	1.27342	0.181339	7.0223	2.18249e-12	up
gene-NXN	704.343	1.52198	0.217856	6.98618	2.82477e-12	up
gene-RAPSN	138.879	-5.74375	0.827682	-6.93956	3.93326e-12	down
gene-FAM78A	5335.65	1.1129	0.160945	6.91479	4.68552e-12	up
gene-AXIN2	1696.26	1.125	0.164259	6.84897	7.4384e-12	up
gene-CDT1	1552.98	1.52356	0.224376	6.79018	1.11992e-11	up
gene-EPPK1	1370.65	1.74777	0.257567	6.78571	1.15521e-11	up
gene-PLK1	657.795	1.41659	0.209006	6.77775	1.22065e-11	up
gene-CD320	1567.01	1.38285	0.205158	6.74041	1.57939e-11	up
gene-ASB2	1404.57	-3.17059	0.472707	-6.70731	1.9824e-11	down
gene-PHF19	4156	1.11261	0.166333	6.68904	2.24638e-11	up
gene-CDC20	990.031	2.30408	0.344689	6.68452	2.31681e-11	up
gene-NOTCH3	1408.76	1.35019	0.203002	6.65113	2.90857e-11	up
gene-PTPRS	599.737	1.99207	0.30013	6.63738	3.19314e-11	up
gene-FSCN1	2807.09	1.21524	0.183519	6.62187	3.54693e-11	up
gene-CRTAC1	928.093	-6.52109	0.987159	-6.60592	3.95064e-11	down
gene-CCDC184	228.846	-3.31181	0.502585	-6.58954	4.41193e-11	down
gene-RN18S1	348198	1.87272	0.285919	6.54984	5.75998e-11	up
gene-EMID1	2984.1	2.18107	0.335391	6.50307	7.86957e-11	up
gene-NSD2	1795.31	1.29971	0.200455	6.48383	8.94257e-11	up
gene-CLU	7815.88	2.02358	0.316931	6.38492	1.71491e-10	up
gene-XCL2	364.649	-1.99719	0.316361	-6.313	2.73685e-10	down
gene-KIF22	783.225	1.18665	0.189271	6.26959	3.62001e-10	up
gene-E2F1	1302.81	1.63994	0.262591	6.24523	4.23189e-10	up
gene-IGFBP7	98.9169	-6.96878	1.11927	-6.22618	4.77939e-10	down
gene-TROAP	370.445	1.89855	0.306223	6.19989	5.65016e-10	up
gene-LOC618737	1326.99	-1.91577	0.313259	-6.11562	9.61795e-10	down
gene-ESPL1	627.454	1.8232	0.298242	6.11315	9.76838e-10	up
gene-ADM2	1245.83	2.22954	0.365402	6.10161	1.05008e-09	up
gene-CGREF1	524.55	-1.35208	0.224147	-6.03212	1.61818e-09	down
gene-LAG3	3158.31	1.68206	0.279151	6.02562	1.68459e-09	up
gene-BLK	2862.13	1.76606	0.293376	6.01978	1.74659e-09	up
gene-SYPL1	3010.11	-1.11456	0.185303	-6.01479	1.80118e-09	down
gene-ZNF575	861.19	1.23084	0.205633	5.98559	2.15605e-09	up
gene-VSTM2L	1928.34	1.46608	0.244938	5.98551	2.15718e-09	up
gene-VWF	11083.6	2.2366	0.374589	5.97082	2.36057e-09	up
gene-PLEKHG2	982.076	1.29052	0.217661	5.92906	3.04682e-09	up
gene-LOC518134	1151.55	-2.96464	0.501426	-5.91241	3.37128e-09	down
gene-IGF2BP3	74.5669	7.72877	1.30694	5.91363	3.3464e-09	up
gene-CD163L1	2479.56	2.16185	0.365876	5.90869	3.4484e-09	up
gene-LOC112447353	822.359	-2.51459	0.426858	-5.89094	3.84012e-09	down
gene-GPR35	6232.91	1.26335	0.215115	5.8729	4.28246e-09	up
gene-CD63	17636	-1.14068	0.194242	-5.87244	4.2942e-09	down
gene-ABCA2	3849.14	1.2071	0.205922	5.86194	4.57494e-09	up
gene-PLBD1	1864.42	-1.04888	0.179237	-5.85195	4.85837e-09	down
gene-GRASP	495.21	-1.11736	0.191701	-5.82867	5.5871e-09	down
gene-CXCR3	1703.57	-1.13666	0.195119	-5.82544	5.69613e-09	down
gene-GRTP1	496.333	1.86047	0.319991	5.81412	6.09521e-09	up
gene-DOC2G	822.431	-1.97082	0.341066	-5.7784	7.54145e-09	down
gene-ENTPD8	502.764	2.07126	0.358873	5.77156	7.85414e-09	up
gene-MIR24-2	576.293	-1.43085	0.248786	-5.75133	8.85447e-09	down
gene-UBA7	7333.93	1.28145	0.223514	5.7332	9.8555e-09	up
gene-AEBP1	409.159	1.92472	0.338931	5.67881	1.35637e-08	up
gene-AURKB	589.685	1.83709	0.324595	5.65964	1.51695e-08	up
gene-BCAS4	4893.59	-1.23756	0.218771	-5.65685	1.54172e-08	down
gene-STARD5	528.168	-1.02787	0.181733	-5.65594	1.54997e-08	down
gene-PLAUR	1963.29	-1.14293	0.202409	-5.64661	1.63638e-08	down
gene-ATP5IF1	71275.9	3.33955	0.592496	5.63642	1.73623e-08	up
gene-PYCR1	594.964	1.6762	0.298252	5.62008	1.90871e-08	up
gene-STOML1	1504.81	1.59254	0.284537	5.59696	2.18141e-08	up
gene-LOC100335990	202.558	-1.62213	0.289833	-5.59679	2.18355e-08	down
gene-B3GAT1	219.155	-4.63753	0.830521	-5.58388	2.35209e-08	down
gene-CDCA5	623.558	1.40487	0.252673	5.56004	2.69711e-08	up
gene-TERT	791.61	1.64214	0.295908	5.54948	2.86517e-08	up
gene-HR	373.138	1.76704	0.31947	5.53116	3.18118e-08	up
gene-EVA1B	3768.25	1.68568	0.30524	5.52247	3.34267e-08	up
gene-WC1.3	1954.33	1.76598	0.319717	5.52357	3.32171e-08	up
gene-OSM	1210.76	-1.28299	0.232667	-5.51429	3.50185e-08	down
gene-TUSC1	318.026	-1.62297	0.294764	-5.506	3.67075e-08	down
gene-PKMYT1	1662.39	1.1655	0.211737	5.50447	3.70281e-08	up
gene-LOC112444653	825.057	2.25044	0.409928	5.48985	4.02284e-08	up
gene-PTTG1	291.281	2.10012	0.383043	5.48273	4.18809e-08	up
gene-CCNF	309.749	1.75717	0.32094	5.47508	4.37306e-08	up
gene-ECM1	6527.79	1.34184	0.245714	5.46097	4.73546e-08	up
gene-FOXO6	199.926	-3.49795	0.641365	-5.45391	4.92741e-08	down
gene-LOC112442065	4323.86	1.99025	0.367498	5.41567	6.10604e-08	up
gene-IFRD2	11784	2.63265	0.487267	5.40288	6.55798e-08	up
gene-ATP5F1E	5222.33	2.21053	0.411073	5.37746	7.55437e-08	up
gene-BATF	4731.95	-1.05657	0.19698	-5.36384	8.14692e-08	down
gene-CMPK2	913.289	1.92084	0.358572	5.3569	8.46598e-08	up
gene-ICAM1	447.995	-1.77032	0.330815	-5.3514	8.72766e-08	down
gene-SLC22A23	462.016	1.79653	0.335908	5.34828	8.87922e-08	up
gene-SRM	1953.27	1.0233	0.191651	5.33938	9.32642e-08	up
gene-CDKN2A	900.404	-1.70844	0.321301	-5.31727	1.05338e-07	down
gene-NSMF	6130.27	1.03206	0.194391	5.30917	1.10127e-07	up
gene-TCF19	429.552	1.65563	0.311878	5.30858	1.1048e-07	up
gene-ARHGAP39	1477.07	1.01453	0.19117	5.30697	1.11463e-07	up
gene-ID3	5232.29	1.19959	0.227012	5.28424	1.26226e-07	up
gene-CD70	94.7902	-3.07789	0.58267	-5.28239	1.27506e-07	down
gene-SPC24	1097.76	1.27119	0.241686	5.25967	1.44317e-07	up
gene-LOC100300716	2729.4	1.90671	0.363361	5.24741	1.5425e-07	up
gene-ZBP1	1505.16	1.71724	0.328406	5.229	1.70434e-07	up
gene-NMUR1	223.241	-1.85819	0.355474	-5.22736	1.71951e-07	down
gene-LOC100847119	25530.6	1.58665	0.303446	5.22877	1.70638e-07	up
gene-MXD3	1340.17	1.14088	0.220034	5.18504	2.15964e-07	up
gene-CHAF1A	562.308	1.34707	0.259897	5.1831	2.18229e-07	up
gene-SLC38A5	1091.51	1.34647	0.262001	5.13916	2.75967e-07	up
gene-DTYMK	2781.38	1.0992	0.214054	5.13513	2.81948e-07	up
gene-PARP10	19613.9	1.13807	0.222409	5.117	3.10433e-07	up
gene-NCR1	1052.78	-1.6029	0.314736	-5.09284	3.52736e-07	down
gene-LOC112442073	311.103	2.36271	0.464527	5.08628	3.65157e-07	up
gene-ATP4B	605.319	1.75482	0.345573	5.07801	3.81405e-07	up
gene-WC-7	362.618	2.39961	0.472664	5.07677	3.83895e-07	up
gene-PODNL1	1622.12	1.3443	0.26498	5.07319	3.91198e-07	up
gene-RN7SL1	906.167	2.95651	0.584023	5.06232	4.14178e-07	up
gene-NT5DC2	1623.83	1.05361	0.208255	5.05922	4.20971e-07	up
gene-PCDHGA2	337.539	-1.92077	0.380081	-5.05359	4.33582e-07	down
gene-CHTF18	520.357	1.30512	0.258279	5.05313	4.34628e-07	up
gene-UBE2C	689.858	1.72211	0.341145	5.04804	4.46376e-07	up
gene-ZP3	1466.61	1.33759	0.265633	5.0355	4.76613e-07	up
gene-LOC510185	263.11	-2.14743	0.426794	-5.03154	4.8655e-07	down
gene-DYSF	2073.27	1.15131	0.228798	5.032	4.85384e-07	up
gene-LOC100337081	633.831	-2.44875	0.486523	-5.03316	4.82461e-07	down
gene-MIOX	385.617	1.89915	0.377323	5.03321	4.82337e-07	up
gene-PPP1R13L	548.146	-1.33413	0.265231	-5.03007	4.90311e-07	down
gene-P2RY1	527.902	1.75571	0.349934	5.01725	5.24163e-07	up
gene-S1PR5	1360.34	-1.36758	0.27348	-5.00068	5.71296e-07	down
gene-MTURN	2178.42	1.22566	0.245645	4.98957	6.05148e-07	up
gene-PF4	49160.3	1.94155	0.389446	4.98543	6.18257e-07	up
gene-NOL6	1611.74	1.13655	0.228091	4.98289	6.26417e-07	up
gene-WC1-10	169.477	3.02759	0.610477	4.95938	7.07169e-07	up
gene-LOC510798	491.847	-1.70466	0.344237	-4.95199	7.34571e-07	down
gene-SBK1	443.503	1.66463	0.336239	4.95074	7.39315e-07	up
gene-RECQL4	991.645	1.67422	0.338517	4.94573	7.58591e-07	up
gene-MKI67	1868.24	1.64605	0.333314	4.93844	7.8752e-07	up
gene-SRC	102.791	1.47229	0.298319	4.93529	8.00298e-07	up
gene-LTBP4	474.174	-3.66558	0.743272	-4.93168	8.15248e-07	down
gene-FOS	1683.96	-1.37402	0.278796	-4.92841	8.28998e-07	down
gene-GZMM	1794.92	-1.97476	0.400941	-4.92531	8.42249e-07	down
gene-DTX1	2204.93	1.10957	0.225332	4.92417	8.47208e-07	up
gene-LOC112443201	1757.88	1.59001	0.323315	4.91784	8.75058e-07	up
gene-ALAD	1966.59	1.92975	0.392611	4.91517	8.87036e-07	up
gene-SDK1	495.212	1.03685	0.211584	4.90042	9.56318e-07	up
gene-POLE	545.315	1.57595	0.321604	4.90029	9.56974e-07	up
gene-RSU1	2391.8	1.17568	0.240277	4.89302	9.92991e-07	up
gene-HS1BP3	386.257	-1.54434	0.315615	-4.89311	9.92526e-07	down
gene-NOL3	425.357	-2.09015	0.427155	-4.8932	9.92107e-07	down
gene-OAS2	243.181	4.09582	0.838709	4.88349	1.04227e-06	up
gene-DUSP1	8733.95	-1.14301	0.234255	-4.87932	1.06451e-06	down
gene-GZMB	3537.1	-1.47395	0.302687	-4.86955	1.11852e-06	down
gene-AOAH	1268.76	-1.48481	0.305252	-4.8642	1.14923e-06	down
gene-RHOC	319.535	-2.08654	0.430944	-4.84179	1.28672e-06	down
gene-MIR27A	459.933	-1.34451	0.277813	-4.83962	1.30085e-06	down
gene-PIDD1	1306.11	1.14936	0.237768	4.83396	1.33841e-06	up
gene-CA2	1240.11	3.17424	0.658309	4.82181	1.42259e-06	up
gene-PPP1R12B	2528.43	1.2246	0.254272	4.81609	1.46398e-06	up
gene-BAHCC1	599.857	1.43966	0.299673	4.80411	1.55438e-06	up
gene-LOC112445051	129.688	-1.90785	0.397154	-4.80379	1.55688e-06	down
gene-CACNA1H	329.308	1.65938	0.346174	4.79349	1.63905e-06	up
gene-P2RY10	2505.4	-1.1197	0.233838	-4.78838	1.68132e-06	down
gene-TUBB3	547.074	1.28943	0.269483	4.78484	1.71127e-06	up
gene-C29H11orf95	477.559	1.58845	0.332144	4.78242	1.73196e-06	up
gene-CD69	253.448	-2.573	0.539396	-4.77015	1.84086e-06	down
gene-LOC508441	401.967	-2.65373	0.55644	-4.76912	1.8503e-06	down
gene-AHDC1	830.563	1.3225	0.277872	4.7594	1.94174e-06	up
gene-EGLN3	2086.47	1.42947	0.300579	4.75571	1.97748e-06	up
gene-FOXS1	469.945	1.93385	0.407376	4.74708	2.06378e-06	up
gene-GPR15	431.098	-1.91324	0.403268	-4.74435	2.09176e-06	down
gene-LOC112441718	538.679	-1.17889	0.24863	-4.74152	2.1212e-06	down
gene-TGM2	1471.97	1.62239	0.342896	4.73144	2.22935e-06	up
gene-ADORA3	602.366	-2.87004	0.608597	-4.71583	2.40729e-06	down
gene-ADARB1	471.205	1.57788	0.335601	4.70165	2.58073e-06	up
gene-PGA5	3733.31	-1.07393	0.22857	-4.69846	2.62126e-06	down
gene-CEBPE	2736.18	-2.11352	0.450136	-4.6953	2.66211e-06	down
gene-NEURL1	2332.08	1.03562	0.221355	4.67854	2.88919e-06	up
gene-CAVIN1	325.178	-2.64704	0.566482	-4.67277	2.9716e-06	down
gene-BTG2	1182.73	-1.06505	0.228029	-4.67066	3.00227e-06	down
gene-LOC112442062	2199.15	1.76166	0.378554	4.65366	3.26093e-06	up
gene-SIGLEC1	443.688	2.36296	0.509527	4.63756	3.52544e-06	up
gene-PFDN5	13361.1	-1.07675	0.232305	-4.63506	3.56836e-06	down
gene-GPR183	901.777	-1.67566	0.361724	-4.63242	3.61413e-06	down
gene-GP9	5921.39	2.03289	0.438989	4.63085	3.64167e-06	up
gene-LOC107132531	407.616	-1.76263	0.380721	-4.62971	3.6617e-06	down
gene-EMB	870.469	-1.95012	0.421727	-4.62412	3.76187e-06	down
gene-ZNF516	440.301	1.37009	0.296736	4.6172	3.88944e-06	up
gene-DCTPP1	747.558	1.05142	0.227699	4.61757	3.88259e-06	up
gene-ITGB5	472.565	-1.15709	0.251416	-4.60229	4.1788e-06	down
gene-EGFL7	151.767	-4.03717	0.883971	-4.56708	4.94563e-06	down
gene-LOC112442325	68.1409	-6.8476	1.50249	-4.5575	5.17655e-06	down
gene-PLXNB1	354.001	1.54831	0.340645	4.54522	5.48779e-06	up
gene-ROGDI	2390.81	1.06241	0.233891	4.54231	5.56421e-06	up
gene-OTUD1	354.196	-1.12397	0.247705	-4.53753	5.69163e-06	down
gene-DFFB	700.478	1.01658	0.224508	4.52802	5.95401e-06	up
gene-MCM4	910.522	1.10734	0.245042	4.51897	6.21402e-06	up
gene-HERC3	857.784	-1.33903	0.298108	-4.49177	7.06339e-06	down
gene-BLVRB	12907.2	1.32848	0.296478	4.48087	7.43387e-06	up
gene-ME3	90.164	-3.43323	0.768486	-4.46752	7.91308e-06	down
gene-KCTD15	851.327	-2.22391	0.498285	-4.46313	8.07697e-06	down
gene-CASS4	479.875	-1.64146	0.368288	-4.45701	8.31109e-06	down
gene-SHANK3	1575.49	1.39082	0.31233	4.45306	8.4656e-06	up
gene-ANXA7	1045.28	-1.1936	0.268797	-4.44054	8.97318e-06	down
gene-IGFBP6	171.478	-2.79947	0.630738	-4.43841	9.06252e-06	down
gene-HPCA	149.99	-1.38439	0.312793	-4.42591	9.60356e-06	down
gene-TIE1	283.251	2.35018	0.531072	4.42535	9.62873e-06	up
gene-RMRP	296.138	3.85522	0.872752	4.41731	9.99361e-06	up
gene-HES4	2224.03	1.56468	0.35414	4.41825	9.95016e-06	up
gene-CCL4	561.378	-1.68247	0.381547	-4.4096	1.03562e-05	down
gene-DGAT2	29949.6	-1.24783	0.28333	-4.40416	1.06194e-05	down
gene-BASP1	3675.74	-1.51907	0.345366	-4.39843	1.09036e-05	down
gene-CDA	651.912	-1.0318	0.234674	-4.39673	1.09896e-05	down
gene-CD40LG	99.511	-2.1773	0.49578	-4.39167	1.12484e-05	down
gene-SNCB	1092.97	1.93765	0.44157	4.38808	1.14354e-05	up
gene-FKBP8	64685.9	1.19654	0.273047	4.38218	1.17498e-05	up
gene-TLE1	190.86	1.81818	0.415189	4.37916	1.19139e-05	up
gene-TMEM30B	109.827	-2.16489	0.494567	-4.37736	1.20127e-05	down
gene-TEDC1	431.232	1.14011	0.261442	4.36085	1.29559e-05	up
gene-GP6	493.671	1.99672	0.458435	4.35551	1.32758e-05	up
gene-LOC100295883	560.272	-1.4673	0.337086	-4.35291	1.34345e-05	down
gene-PIANP	928.432	-1.21987	0.280687	-4.34601	1.38636e-05	down
gene-SYTL3	940.317	1.30336	0.300315	4.33998	1.42493e-05	up
gene-TYMS	435.171	1.47105	0.340312	4.32265	1.54164e-05	up
gene-LOC509881	203.926	-2.36489	0.547075	-4.32278	1.54074e-05	down
gene-PTI	55093.4	1.00276	0.232529	4.31241	1.61484e-05	up
gene-RAB11FIP1	1787.73	-1.09187	0.253455	-4.30794	1.64781e-05	down
gene-LOC404103	172398	1.43511	0.333171	4.30744	1.65154e-05	up
gene-LOC112444864	912.846	1.54	0.357897	4.30292	1.6856e-05	up
gene-EBF4	242.211	2.23465	0.519456	4.3019	1.69339e-05	up
gene-TUBB1	27276.5	1.49193	0.34819	4.28482	1.82889e-05	up
gene-PRSS23	107.129	-2.56428	0.598991	-4.281	1.86052e-05	down
gene-SYT11	354.416	-1.37066	0.321032	-4.26953	1.95884e-05	down
gene-LOC100297044	16512	-2.60686	0.611875	-4.26045	2.04017e-05	down
gene-DLG4	519.781	1.19517	0.281634	4.2437	2.19862e-05	up
gene-MAPK8IP1	482.474	1.27204	0.300256	4.2365	2.27027e-05	up
gene-DCHS1	514.034	1.63831	0.38728	4.23031	2.33371e-05	up
gene-SRXN1	3116.69	1.11921	0.264867	4.22555	2.38355e-05	up
gene-LOC100847554	435.419	-1.52481	0.360845	-4.22566	2.3824e-05	down
gene-LOC511353	849.01	1.73846	0.411601	4.22365	2.40375e-05	up
gene-PRKAR1B	2437.24	-1.04169	0.246621	-4.22386	2.40155e-05	down
gene-HMBS	2033.96	1.53665	0.364003	4.22153	2.4265e-05	up
gene-TMEM273	214.718	-1.49024	0.354506	-4.2037	2.62581e-05	down
gene-GPR4	786.38	-1.7375	0.413434	-4.20261	2.6385e-05	down
gene-CA5B	258.611	-1.09617	0.260808	-4.20298	2.63426e-05	down
gene-SSPO	1664.77	1.21281	0.288702	4.2009	2.65852e-05	up
gene-ITM2B	10483.3	-1.01967	0.242959	-4.19688	2.70614e-05	down
gene-CENPT	225.991	2.14155	0.510533	4.19474	2.73191e-05	up
gene-RGS2-2	1267.25	-1.61421	0.385437	-4.188	2.8143e-05	down
gene-FBXL5	2170.54	-1.34939	0.322411	-4.18532	2.84763e-05	down
gene-GAPT	1232.22	-1.99591	0.478089	-4.17476	2.983e-05	down
gene-UHRF1	357.098	1.27371	0.305885	4.16403	3.12679e-05	up
gene-LOC101904622	128.786	-3.4543	0.830373	-4.15994	3.18326e-05	down
gene-ADSSL1	210.568	-2.58227	0.621335	-4.156	3.2387e-05	down
gene-LPCAT2	666.271	-1.54594	0.373372	-4.14048	3.46577e-05	down
gene-S100A14	162.104	-3.8738	0.936356	-4.13711	3.51715e-05	down
gene-FAM3B	196.169	2.08787	0.504822	4.13586	3.53625e-05	up
gene-SLC16A11	1404.95	-1.15803	0.280592	-4.12709	3.67384e-05	down
gene-ISG15	26715.3	2.38132	0.577222	4.12549	3.6995e-05	up
gene-AK3	1028.21	-1.5764	0.383393	-4.11171	3.9274e-05	down
gene-RANBP10	926.45	1.19371	0.290853	4.10415	4.05809e-05	up
gene-CD59	3628.67	-1.38058	0.336717	-4.10011	4.12947e-05	down
gene-ABHD2	10057.8	-1.1327	0.27634	-4.09893	4.15062e-05	down
gene-NKD2	465.264	-1.51217	0.369081	-4.09713	4.18299e-05	down
gene-HMG20B	6104.27	1.39806	0.341478	4.09416	4.237e-05	up
gene-TMCC2	2771.41	1.82297	0.445372	4.09315	4.25552e-05	up
gene-IGF2	811.4	-2.37476	0.580935	-4.08782	4.35447e-05	down
gene-SMPD5	312.062	1.59976	0.391375	4.08753	4.35993e-05	up
gene-ENDOD1	2079.29	1.41728	0.346879	4.0858	4.39258e-05	up
gene-TGM3	10328.8	-1.57588	0.385965	-4.08295	4.4467e-05	down
gene-MARCH2	29862.6	1.15308	0.282518	4.08144	4.47573e-05	up
gene-LOC112444847	81087.6	1.40904	0.34591	4.07343	4.63263e-05	up
gene-LOC101904529	500.392	1.05889	0.260679	4.06204	4.86455e-05	up
gene-PYGO1	368.889	-1.97176	0.48566	-4.05995	4.90824e-05	down
gene-GPR146	2681.83	1.07638	0.265511	4.054	5.03502e-05	up
gene-TSPAN9	148.605	1.46105	0.360646	4.05122	5.09514e-05	up
gene-SLC25A43	106.147	-2.09535	0.517925	-4.04567	5.21732e-05	down
gene-EBI3	861.031	-1.18202	0.293532	-4.0269	5.65171e-05	down
gene-SEL1L3	269.017	-2.98444	0.744754	-4.00728	6.14223e-05	down
gene-CCL5	24562.6	-1.29995	0.324688	-4.0037	6.23605e-05	down
gene-NUPR2	2050.15	-1.11271	0.277909	-4.00385	6.23196e-05	down
gene-LOC104972309	80.5035	-4.40368	1.1006	-4.00118	6.30278e-05	down
gene-PLEKHB1	403.702	2.12215	0.530422	4.00088	6.31074e-05	up
gene-MX1	4134.06	1.35569	0.339228	3.99639	6.43166e-05	up
gene-FOXM1	191.708	2.23793	0.560336	3.9939	6.49945e-05	up
gene-SLC24A3	2636.7	1.32668	0.332213	3.99345	6.5119e-05	up
gene-ZDHHC23	186.102	-1.21883	0.306189	-3.98065	6.87276e-05	down
gene-MAOA	386.226	-1.22473	0.308958	-3.96408	7.36804e-05	down
gene-C5AR1	5356.04	-1.31917	0.334183	-3.94745	7.89887e-05	down
gene-LOC101905477	276.448	3.42867	0.868531	3.94767	7.89162e-05	up
gene-AIF1L	70.2877	-4.52338	1.14838	-3.9389	8.18548e-05	down
gene-PCBD1	384.874	-1.30692	0.331878	-3.93797	8.21734e-05	down
gene-CDKN2B	67.7369	-4.03246	1.02797	-3.92273	8.75511e-05	down
gene-FHL1	4090.12	1.33921	0.34158	3.92063	8.83174e-05	up
gene-C1QTNF6	371.219	1.2825	0.328598	3.90294	9.50314e-05	up
gene-LOC112445667	2394.62	1.20024	0.307715	3.9005	9.59924e-05	up
gene-LOC107132793	162.801	-1.42282	0.364777	-3.90052	9.59851e-05	down
gene-LOC104969122	105.644	-2.7243	0.700064	-3.89151	9.96229e-05	down
gene-RIPOR3	399.226	1.72443	0.444157	3.88247	0.0001034	up
gene-HSPB8	151.931	-3.03999	0.783842	-3.87832	0.000105181	down
gene-GJA10	260.396	2.27916	0.587765	3.87768	0.000105457	up
gene-LCP1	24598.2	-1.03662	0.267322	-3.87781	0.000105403	down
gene-PLEKHA6	315.404	-1.35484	0.34951	-3.87641	0.000106009	down
gene-XRCC3	367.16	1.03729	0.268222	3.8673	0.000110049	up
gene-MSC	156.148	-2.42565	0.628376	-3.86019	0.0001133	down
gene-CPD	1983.26	-1.38119	0.358631	-3.8513	0.000117495	down
gene-NME4	310.192	-1.43055	0.371692	-3.84874	0.000118726	down
gene-MPIG6B	22454.2	1.34883	0.350848	3.84448	0.000120807	up
gene-GSTT1	441.542	1.03802	0.269999	3.84454	0.000120779	up
gene-CRISPLD2	2314.14	-1.22275	0.318223	-3.84244	0.000121816	down
gene-LOC505972	672.105	1.50558	0.391967	3.84109	0.000122492	up
gene-LOC101903015	425.243	1.0532	0.274222	3.84069	0.00012269	up
gene-PGLYRP2	716.022	-1.11903	0.291512	-3.83869	0.00012369	down
gene-VNN2	7074	-1.14943	0.299545	-3.83724	0.000124422	down
gene-LOC104975607	424.633	-1.19104	0.310727	-3.83309	0.000126546	down
gene-TMEM145	449.261	-1.22097	0.318999	-3.82751	0.000129444	down
gene-IFI6	2027.27	1.37097	0.358507	3.8241	0.000131251	up
gene-POLR3H	280.859	1.03353	0.27022	3.82476	0.000130902	up
gene-TRIM58	549.669	1.9864	0.52084	3.81383	0.000136829	up
gene-SLC9B2	221.839	-1.38148	0.362309	-3.81299	0.000137294	down
gene-VSIG10	407.504	-1.14993	0.301781	-3.81047	0.000138701	down
gene-TMEM205	1177.48	-1.66435	0.438219	-3.79798	0.000145877	down
gene-CCR8	278.734	-2.06651	0.544818	-3.79303	0.000148818	down
gene-LOC112446454	620.759	-1.08729	0.28694	-3.78928	0.000151086	down
gene-MDK	572.409	1.14126	0.301258	3.78832	0.000151668	up
gene-C6H4orf48	145.916	-1.24865	0.329703	-3.78718	0.000152365	down
gene-LOC112441477	2246.27	-1.23155	0.325602	-3.78239	0.000155327	down
gene-SMOX	2795.19	1.41263	0.373529	3.78184	0.000155676	up
gene-FOXD2	312.378	-1.68865	0.446793	-3.77949	0.000157148	down
gene-IRF7	16690.9	1.14243	0.302452	3.77722	0.00015859	up
gene-FGL2	4253.78	-1.29608	0.343303	-3.77534	0.00015979	down
gene-VASH1	1555.76	1.06302	0.281818	3.77201	0.000161938	up
gene-RNF150	1937.65	-1.26616	0.336064	-3.7676	0.000164823	down
gene-GPBAR1	1791.42	1.26473	0.336256	3.7612	0.000169098	up
gene-S100A1	5803.28	1.14856	0.305417	3.76062	0.000169493	up
gene-IDO1	2610.11	-1.75758	0.467616	-3.7586	0.000170865	down
gene-SIRPB2	1635.03	-1.14237	0.303984	-3.758	0.000171279	down
gene-NCAPD3	449.879	1.04552	0.27846	3.75465	0.000173585	up
gene-PLTP	439.23	-1.41429	0.378408	-3.73748	0.000185872	down
gene-ALCAM	212.3	-1.51071	0.405276	-3.72762	0.000193298	down
gene-GTSE1	181.395	1.32249	0.355726	3.71774	0.000201016	up
gene-GNG11	12093.4	1.26548	0.34073	3.71404	0.000203976	up
gene-LOC100294723	75.4909	-4.10601	1.10675	-3.70997	0.000207284	down
gene-CBLC	1174.25	-1.11223	0.300231	-3.70457	0.000211747	down
gene-TUBA1D	1132.15	1.29315	0.349215	3.70302	0.000213047	up
gene-C1QB	3705.26	-1.53549	0.414893	-3.70094	0.000214806	down
gene-NRIP3	524.591	1.43634	0.38882	3.69411	0.000220657	up
gene-LOC101906441	775.981	-1.55657	0.421634	-3.69177	0.000222703	down
gene-ABCA10	224.904	-1.74861	0.473609	-3.69209	0.000222421	down
gene-ZBTB47	768.199	-1.42051	0.385895	-3.68107	0.000232254	down
gene-C3H1orf162	2143.9	-1.08984	0.296499	-3.67568	0.000237218	down
gene-TSPYL2	540.489	-1.0987	0.299326	-3.67059	0.000241992	down
gene-SLC45A3	707.001	2.36115	0.643744	3.66784	0.000244607	up
gene-AHR	447.523	-1.22083	0.33302	-3.66595	0.000246421	down
gene-CD46	1854.63	-1.20831	0.330287	-3.65835	0.000253847	down
gene-CD276	330.839	1.44897	0.396296	3.65628	0.000255901	up
gene-S100A16	75.0324	-2.99084	0.818168	-3.65553	0.000256647	down
gene-SLC30A1	378.777	-1.17989	0.323086	-3.65195	0.000260258	down
gene-PLAC8-2	1014.88	1.9436	0.532338	3.65107	0.000261152	up
gene-LOC101906281	4883.65	1.34027	0.367389	3.6481	0.000264188	up
gene-LOC618256	251.211	-1.31021	0.35988	-3.64068	0.000271916	down
gene-ITGB3	5849.44	1.1637	0.319676	3.64025	0.000272369	up
gene-CHAF1B	467.735	1.06107	0.291653	3.63813	0.000274622	up
gene-MYO1D	90.3096	-1.85102	0.509645	-3.63199	0.000281249	down
gene-HBM	11069	4.04732	1.11547	3.62836	0.000285231	up
gene-PLEKHF1	753.444	-1.28556	0.354521	-3.62618	0.000287641	down
gene-LOC507247	3323.85	-1.02224	0.282056	-3.62426	0.00028979	down
gene-CEP72	169.008	1.55104	0.427959	3.62427	0.000289783	up
gene-GAS2L1	6474.73	1.15829	0.31969	3.62317	0.000291009	up
gene-SYNGR1	388.605	-1.37318	0.3792	-3.62125	0.000293178	down
gene-C18H19orf48	733.54	1.04963	0.290008	3.61931	0.000295392	up
gene-VNN1	128.354	-1.34225	0.37125	-3.61548	0.000299787	down
gene-LOC504730	1761.62	1.36748	0.379037	3.60777	0.000308845	up
gene-SOX4	244.634	1.5498	0.429716	3.60655	0.000310289	up
gene-CSDC2	231.836	2.93797	0.815371	3.60323	0.00031429	up
gene-GPR25	3216.91	1.09898	0.30517	3.60119	0.000316758	up
gene-STMP1	3013.36	1.11596	0.31079	3.59074	0.000329741	up
gene-LOC100336476	1000.37	-1.47099	0.410122	-3.58672	0.000334859	down
gene-ZNF428	620.968	1.07701	0.300427	3.58492	0.000337182	up
gene-LY6G6C	4137.99	1.15649	0.324181	3.56742	0.000360519	up
gene-CXCR2	5130.34	-1.1383	0.319306	-3.56491	0.000363985	down
gene-GP5	167.56	2.94093	0.826131	3.55989	0.000371013	up
gene-LRRN2	352.191	1.20215	0.337706	3.55975	0.000371212	up
gene-IL9R	672.399	1.11511	0.31331	3.55914	0.000372072	up
gene-LOC100294952	2242.9	1.04191	0.29279	3.55857	0.000372881	up
gene-SLC9A3R2	114.677	-2.42214	0.681092	-3.55625	0.000376179	down
gene-SLC29A1	793.761	1.30834	0.367833	3.55688	0.000375291	up
gene-TMED8	409.107	-1.24317	0.349636	-3.5556	0.000377113	down
gene-UBE2G1	1972.57	-1.22423	0.344598	-3.55263	0.000381398	down
gene-PICALM	2999.45	-1.09947	0.309493	-3.55248	0.000381617	down
gene-CDC42EP3	562.985	-1.17393	0.330906	-3.54764	0.000388704	down
gene-UNC5A	204.14	-1.38297	0.389925	-3.54674	0.000390022	down
gene-CORO2A	1051.34	-1.17215	0.331284	-3.5382	0.00040287	down
gene-ENHO	1239.57	-2.36575	0.66874	-3.53763	0.000403742	down
gene-CRIP2	1733.99	1.18275	0.334755	3.53318	0.000410598	up
gene-STEAP4	1945.51	-1.60161	0.453634	-3.53062	0.000414589	down
gene-SCIMP	938.91	-1.14981	0.326118	-3.52575	0.000422293	down
gene-PRKCA	682.982	1.0484	0.297679	3.52192	0.000428435	up
gene-RFX2	398.289	1.10949	0.315607	3.51541	0.000439075	up
gene-CCL16	5231.28	-1.13695	0.323789	-3.51138	0.000445781	down
gene-MSMO1	554.843	-1.1005	0.313597	-3.50927	0.000449336	down
gene-LGALSL	1610.94	1.25652	0.358722	3.50277	0.00046044	up
gene-USP35	208.243	1.2188	0.348287	3.49942	0.000466268	up
gene-GOLGA7B	425.877	1.21776	0.348323	3.49608	0.000472154	up
gene-PTGES	90.8055	-3.26183	0.934127	-3.49185	0.000479696	down
gene-TMEM154	1273.33	-1.20332	0.344765	-3.49027	0.000482527	down
gene-ACOXL	191.598	2.05659	0.589299	3.48989	0.000483227	up
gene-CHST11	1393.28	-1.07699	0.308921	-3.48629	0.000489773	down
gene-OAS1Y	2885.5	2.01391	0.577699	3.48609	0.000490142	up
gene-LYPD3	796.006	-1.09755	0.315508	-3.47867	0.000503917	down
gene-TGFB1I1	492.142	1.1423	0.328605	3.4762	0.000508567	up
gene-P2RX1	645.809	1.34957	0.388466	3.47409	0.000512582	up
gene-CD300LB	2120.51	-1.02511	0.295412	-3.4701	0.000520263	down
gene-MON2	501.978	-1.14176	0.329659	-3.46347	0.000533248	down
gene-MEFV	343.423	-1.23021	0.356391	-3.45186	0.000556744	down
gene-BOLA-DQA5	2404.75	-1.22014	0.354038	-3.44634	0.000568228	down
gene-CLN5	255.813	-1.16376	0.338261	-3.44042	0.000580808	down
gene-MIR23A	449.231	-1.00843	0.293259	-3.43871	0.000584482	down
gene-RSAD2	382.69	2.74283	0.798156	3.43646	0.000589361	up
gene-OGFRL1	505.439	-1.35393	0.394313	-3.43364	0.00059553	down
gene-NUDT4	433.63	-1.09302	0.318946	-3.42696	0.000610374	down
gene-TJP1	118.625	-1.90253	0.55533	-3.42595	0.00061266	down
gene-LOC107131356	105.021	-1.79365	0.523696	-3.42498	0.00061484	down
gene-LOC100847724	587.929	-2.84337	0.830271	-3.42463	0.000615647	down
gene-ALOX5	2695.75	-2.12385	0.621555	-3.41699	0.000633172	down
gene-BHLHE41	376.419	-1.04404	0.306722	-3.40385	0.000664435	down
gene-NHSL2	1381.78	-1.12449	0.330953	-3.39772	0.000679498	down
gene-LOC104973826	1337.01	-1.04067	0.30676	-3.39245	0.000692704	down
gene-POLA2	328.753	1.15833	0.341576	3.39112	0.000696085	up
gene-CASZ1	226.43	1.10643	0.326559	3.38815	0.000703666	up
gene-IL1R1	960.178	-1.1135	0.329355	-3.38086	0.000722583	down
gene-LOC101903340	159.873	-1.89006	0.559443	-3.37847	0.000728906	down
gene-LTA4H	885.841	-1.20193	0.355978	-3.37642	0.00073437	down
gene-ARHGAP10	204.11	-1.07967	0.319853	-3.37551	0.00073678	down
gene-TNNI1	469.217	-10.2135	3.02627	-3.37496	0.000738254	down
gene-SPAG9	538.254	-1.01189	0.300468	-3.36772	0.000757927	down
gene-AKR1B1	856.153	1.07563	0.319676	3.36475	0.000766119	up
gene-FBXL3	534.729	-1.01801	0.302983	-3.35995	0.000779559	down
gene-MX2	1280.67	1.45579	0.433658	3.357	0.000787934	up
gene-HES2	148.939	-1.41415	0.421658	-3.35379	0.000797139	down
gene-DEFB13	672.933	1.85465	0.553482	3.35088	0.000805544	up
gene-PRF1	10185.8	-1.0076	0.301032	-3.34716	0.000816431	down
gene-PAPSS2	1523.05	-1.02171	0.305826	-3.34081	0.000835333	down
gene-PUSL1	172.013	1.40613	0.421304	3.33758	0.000845126	up
gene-TRIM10	135.008	1.98116	0.594705	3.33133	0.000864306	up
gene-CYGB	246.55	2.59599	0.779468	3.33046	0.000867021	up
gene-APPL1	183.552	-1.32276	0.397258	-3.32973	0.000869289	down
gene-MAPK8IP2	662.187	1.11919	0.336479	3.32618	0.00088046	up
gene-LOC785168	515.048	-1.89033	0.568508	-3.32506	0.000883983	down
gene-THEM6	448.087	1.06495	0.320843	3.31922	0.000902686	up
gene-CFAP46	77.4933	-2.07488	0.626592	-3.31138	0.000928377	down
gene-BHLHA15	539.902	1.34903	0.408123	3.30544	0.00094826	up
gene-SEC14L5	700.976	1.38772	0.420341	3.30141	0.000962015	up
gene-LOC511354	1326.12	1.38763	0.421016	3.2959	0.000981082	up
gene-ADGRG1	4517.42	-1.16747	0.35487	-3.28984	0.00100243	down
gene-KLRG1	70.8529	-4.16564	1.26788	-3.28552	0.00101795	down
gene-LOC789732	229.03	-2.49034	0.760503	-3.27459	0.00105814	down
gene-FAM129A	1419.3	-1.18955	0.363266	-3.2746	0.00105813	down
gene-RTN2	521.731	-1.17037	0.358046	-3.26876	0.0010802	down
gene-KCNH2	493.264	-1.2645	0.387957	-3.25937	0.00111659	down
gene-C1QA	10450	-1.26745	0.389766	-3.25183	0.00114664	down
gene-LOC101903252	180.439	2.56451	0.793931	3.23014	0.0012373	up
gene-EVI2B	2199.22	-1.28487	0.398658	-3.22298	0.00126866	down
gene-TNNC1	500.189	-10.3092	3.19888	-3.22277	0.00126958	down
gene-PTP4A3	396.029	1.2645	0.392587	3.22094	0.00127771	up
gene-FBP1	583.403	-1.69317	0.525729	-3.22062	0.00127914	down
gene-NFIL3	546.553	-1.11583	0.347124	-3.2145	0.00130671	down
gene-LOC112444876	149.253	2.72418	0.847243	3.21534	0.00130289	up
gene-LOC100847495	179.945	2.30837	0.718484	3.21284	0.00131431	up
gene-LOC100337044	814.99	-1.99327	0.621695	-3.20619	0.00134507	down
gene-KLHL25	285.967	1.06437	0.332282	3.20321	0.00135905	up
gene-ARMC12	183.471	1.32196	0.41375	3.19506	0.00139802	up
gene-BRD3OS	154.106	-1.34775	0.421765	-3.1955	0.0013959	down
gene-ABHD16B	142.141	1.43687	0.449933	3.19351	0.00140553	up
gene-GPIHBP1	712.714	1.4791	0.46358	3.19061	0.00141975	up
gene-HPGD	166.17	-3.4123	1.07093	-3.18631	0.00144102	down
gene-ANKRD9	773.949	1.56199	0.490315	3.18568	0.00144414	up
gene-RRAGD	70.4751	-3.31508	1.04068	-3.1855	0.00144506	down
gene-CSDE1	2321.04	-1.0146	0.318813	-3.18242	0.00146052	down
gene-NAT14	277.391	1.35115	0.425455	3.17579	0.0014943	up
gene-RHOD	386.876	-1.13697	0.35797	-3.17615	0.00149243	down
gene-ARHGAP23	274.579	1.10548	0.350174	3.15694	0.00159436	up
gene-HS3ST1	139.697	1.40986	0.446634	3.15663	0.00159605	up
gene-SLC16A12	509.884	-1.77272	0.561939	-3.15464	0.00160694	down
gene-CARD10	900.416	1.71795	0.544807	3.15331	0.00161429	up
gene-LTC4S	6754.89	1.29607	0.413919	3.13123	0.00174079	up
gene-FOSB	882.595	-1.07038	0.342075	-3.12908	0.00175356	down
gene-PHOSPHO1	3677.47	1.05691	0.338028	3.12668	0.00176792	up
gene-WC1	285.267	1.86158	0.595933	3.1238	0.0017853	up
gene-C2	1022.79	1.16087	0.373023	3.11205	0.00185793	up
gene-LOC112442074	194.497	1.64277	0.528518	3.10826	0.00188194	up
gene-LOC788736	203.244	-1.25659	0.404278	-3.10823	0.00188213	down
gene-REEP2	2687.54	1.1272	0.363463	3.10129	0.00192682	up
gene-LOC100138951	2017.6	-1.19962	0.387403	-3.09657	0.00195773	down
gene-IPMK	276.098	-1.2913	0.4189	-3.08259	0.00205208	down
gene-SPDEF	1598.94	1.15037	0.373517	3.07983	0.00207122	up
gene-DIXDC1	1148.09	-1.2203	0.396276	-3.07942	0.00207403	down
gene-MYO1E	335.703	-1.16688	0.3792	-3.07722	0.00208943	down
gene-C3H1orf216	154.283	-1.15047	0.374144	-3.07493	0.00210549	down
gene-IFNGR1	2038.21	-1.02034	0.332193	-3.07152	0.00212969	down
gene-CDH1	129.285	-2.34662	0.764442	-3.06972	0.00214259	down
gene-COBLL1	232.567	-1.54922	0.504887	-3.06845	0.00215173	down
gene-LOC107131330	220.566	1.48019	0.482579	3.06725	0.00216035	up
gene-LOC101902106	161.593	2.04556	0.668512	3.05987	0.00221433	up
gene-DHRS9	193.861	-1.79763	0.587896	-3.05773	0.00223021	down
gene-BOLA-DQA2	9681.97	-1.07329	0.351663	-3.05203	0.00227298	down
gene-GLS	922.709	-1.18301	0.388491	-3.04513	0.0023258	down
gene-KLF1	300.956	3.61991	1.189	3.0445	0.0023307	up
gene-WWP1	500.403	-1.04024	0.342307	-3.0389	0.00237445	down
gene-HIST1H1C	3043.57	-1.67623	0.552333	-3.03482	0.00240678	down
gene-CD96	413.294	-1.20156	0.396683	-3.02903	0.00245342	down
gene-TMEM218	169.42	-1.3657	0.451295	-3.02617	0.00247671	down
gene-LOC100336368	151.187	1.9634	0.649778	3.02165	0.00251398	up
gene-SMPDL3A	230.034	-1.27232	0.421366	-3.01952	0.00253173	down
gene-KLF7	542.138	-1.17214	0.388795	-3.0148	0.0025715	down
gene-ALOX15	3215.29	-1.92552	0.639851	-3.00932	0.00261834	down
gene-IL7R	2242.38	-1.10774	0.368127	-3.00914	0.00261991	down
gene-CUEDC1	1478.43	-1.24457	0.413614	-3.00901	0.00262105	down
gene-SHB	194.088	1.48725	0.496387	2.99615	0.00273408	up
gene-SOD3	157.394	2.5831	0.864268	2.98877	0.00280099	up
gene-ATXN1	530.748	-1.01954	0.341106	-2.98893	0.00279953	down
gene-BOLA-3	316599	-1.23035	0.411798	-2.98774	0.00281048	down
gene-NDFIP2	389.189	-1.63476	0.548534	-2.98023	0.00288029	down
gene-USP32	1054.63	-1.20729	0.405717	-2.97569	0.00292332	down
gene-NR3C1	701.247	-1.50704	0.506826	-2.97348	0.00294441	down
gene-CLINT1	920.031	-1.0178	0.342769	-2.96934	0.00298444	down
gene-JAZF1	102.197	-2.45288	0.829383	-2.95748	0.00310165	down
gene-PLXNB3	405.322	1.79754	0.608446	2.95432	0.00313364	up
gene-P2RY13	310.124	-1.17562	0.397928	-2.95435	0.00313331	down
gene-SSX5	355.2	3.40527	1.15351	2.95209	0.00315629	up
gene-ERBB2	1952.08	1.22781	0.416555	2.94752	0.00320329	up
gene-SYT3	157.939	-1.55667	0.528577	-2.94502	0.00322937	down
gene-LOC100848484	471.329	1.02589	0.348769	2.94147	0.0032666	up
gene-OSBPL1A	321.515	1.00434	0.34213	2.93555	0.0033296	up
gene-CCNG1	1334.97	-1.00159	0.341233	-2.93521	0.00333317	down
gene-STMN3	182.073	2.26167	0.772633	2.92723	0.00341997	up
gene-L1CAM	797.836	1.09527	0.374027	2.92833	0.00340783	up
gene-RBPMS2	262.978	1.63383	0.55843	2.92576	0.00343614	up
gene-LOC781339	104.6	-2.61967	0.895632	-2.92494	0.00344525	down
gene-LOC112444907	200.811	1.59981	0.547386	2.92264	0.00347082	up
gene-WSCD1	292.143	2.23158	0.763693	2.92209	0.00347695	up
gene-BAG4	335.178	-1.05694	0.361992	-2.91977	0.00350288	down
gene-LOC101904902	226.685	-1.2414	0.425215	-2.91945	0.00350647	down
gene-C1QC	6675.96	-1.01862	0.348982	-2.91884	0.00351337	down
gene-MCTP2	624.893	-1.43781	0.493276	-2.91481	0.00355907	down
gene-UCHL1	530.772	1.03134	0.355677	2.89965	0.0037358	up
gene-LILRA4	1539.5	1.55953	0.5388	2.89445	0.00379819	up
gene-LOC112445030	766.152	1.13183	0.391555	2.89062	0.00384486	up
gene-COX8B	994.729	1.97785	0.684809	2.88817	0.0038749	up
gene-RDM1	76.7474	2.09907	0.729177	2.87869	0.00399337	up
gene-KCNIP3	249.696	2.08428	0.724665	2.8762	0.00402494	up
gene-KIF18B	245.076	2.02232	0.707368	2.85893	0.00425066	up
gene-EPAS1	222.643	-1.50197	0.525367	-2.85889	0.00425127	down
gene-KLHL5	343.591	-1.08676	0.380215	-2.85827	0.00425955	down
gene-PRKAA1	477.207	-1.13158	0.39596	-2.85782	0.00426565	down
gene-LYSMD2	170.997	-1.28309	0.44961	-2.8538	0.00432002	down
gene-ENPP5	442.577	-1.37901	0.483292	-2.85336	0.00432601	down
gene-TCF4	375.662	-1.07599	0.377153	-2.85293	0.00433176	down
gene-IFNAR1	1858.54	-1.01713	0.356904	-2.84987	0.00437367	down
gene-CWC22	201.237	-1.39798	0.490782	-2.84848	0.00439292	down
gene-TGFBR3	221.353	-1.01865	0.358286	-2.84311	0.00446754	down
gene-VWA2	95.3771	-2.05569	0.723881	-2.83981	0.00451399	down
gene-SVIP	113.044	-2.2168	0.781004	-2.8384	0.0045341	down
gene-HEATR5A	193.639	-1.25917	0.443637	-2.8383	0.00453551	down
gene-SDC4	217.622	-1.16027	0.408977	-2.83702	0.0045537	down
gene-FXYD1	359.381	-1.40851	0.496581	-2.83642	0.00456222	down
gene-SLC12A2	404.899	-1.13449	0.401402	-2.82632	0.00470857	down
gene-VPS33A	346.934	-1.05907	0.375502	-2.82041	0.0047962	down
gene-NAV2	196.045	1.37815	0.489264	2.81679	0.00485063	up
gene-LOC100847159	129.064	2.96034	1.0521	2.81373	0.00489697	up
gene-SAPCD2	195.318	2.3848	0.847794	2.81295	0.00490898	up
gene-PDE4B	916.99	-1.0052	0.357572	-2.81118	0.00493601	down
gene-LOC104974259	140.479	-1.03119	0.367442	-2.8064	0.0050098	down
gene-TMEM38A	156.453	-1.67599	0.599828	-2.79412	0.00520408	down
gene-MARC1	126.024	-1.68283	0.60247	-2.79321	0.00521877	down
gene-MT1E-2	79.6373	-2.15892	0.773314	-2.79178	0.00524198	down
gene-MPO	691.884	-1.45704	0.522615	-2.78798	0.00530375	down
gene-TARS	2763.86	-1.12381	0.403876	-2.78257	0.00539304	down
gene-HBB	1.30726e+06	3.0163	1.08464	2.78092	0.0054205	up
gene-LOC101906364	106.646	1.50058	0.540644	2.77554	0.00551099	up
gene-CDK3	312.367	1.01869	0.367028	2.77551	0.00551148	up
gene-HBA	571634	3.1845	1.148	2.77394	0.00553813	up
gene-CRYBA4	85.4427	1.91138	0.689311	2.77289	0.00555608	up
gene-HBA1	575283	3.16944	1.14385	2.77086	0.00559086	up
gene-ZBTB46	428.846	1.53739	0.554865	2.77075	0.00559276	up
gene-CD24	709.023	-1.28949	0.465852	-2.76802	0.0056398	down
gene-LOC100847256	117.371	-1.93988	0.701014	-2.76725	0.00565321	down
gene-TLE2	319.038	1.50033	0.54222	2.76702	0.0056572	up
gene-BANK1	789.05	-1.00498	0.363425	-2.7653	0.00568699	down
gene-CDCA3	442.993	1.45491	0.526594	2.76287	0.00572958	up
gene-HACL1	213.71	-1.01817	0.369444	-2.75595	0.00585224	down
gene-ITGA1	156.708	-2.12179	0.772142	-2.74793	0.00599733	down
gene-MAFF	307.137	1.20296	0.437912	2.74703	0.00601372	up
gene-TRNT1	206.99	-1.09135	0.397327	-2.74673	0.00601918	down
gene-SLAMF7	496.04	-1.19415	0.435962	-2.73911	0.0061605	down
gene-SFXN5	336.858	-1.04474	0.381923	-2.73547	0.00622912	down
gene-TDP2	160.675	-1.27969	0.470414	-2.72035	0.00652136	down
gene-IFNAR2	1059.92	-1.11314	0.40958	-2.71777	0.00657243	down
gene-FBXO15	181.971	1.30138	0.479089	2.71637	0.00660012	up
gene-ICAM4	237.304	3.89013	1.43251	2.71561	0.0066154	up
gene-PPBP	1047.47	1.1277	0.415845	2.71182	0.00669155	up
gene-COX6B2	121.996	2.05217	0.756719	2.71193	0.00668928	up
gene-KIF13A	488.93	-1.1925	0.440097	-2.70962	0.00673594	down
gene-GOLM1	196.991	-1.26491	0.467207	-2.70738	0.00678166	down
gene-PARVB	4453.75	1.12025	0.413774	2.70739	0.00678143	up
gene-CAMK2N1	118.943	-1.82611	0.674346	-2.70797	0.00676969	down
gene-DOCK6	113.842	-1.59456	0.589694	-2.70404	0.00685018	down
gene-COL26A1	544.675	1.63292	0.604127	2.70294	0.00687283	up
gene-IL18R1	134.816	-2.25012	0.833005	-2.70121	0.00690871	down
gene-ADGRE3	2970.08	-1.02175	0.378313	-2.70081	0.00691714	down
gene-CDCA8	147.361	1.82833	0.678362	2.69521	0.0070344	up
gene-LOC786796	674.056	2.54063	0.943199	2.69363	0.00706787	up
gene-AMPD3	1099.35	-1.29072	0.479994	-2.68903	0.0071659	down
gene-TOM1L1	229.111	1.1963	0.445092	2.68777	0.00719304	up
gene-OSBPL8	1095.92	-1.08156	0.402922	-2.68428	0.00726866	down
gene-RRAGC	275.918	-1.13516	0.42303	-2.68341	0.00728753	down
gene-WDFY3	1337.95	-1.0833	0.403779	-2.68291	0.0072985	down
gene-LHFPL4	73.6622	-2.13896	0.797747	-2.68126	0.00733462	down
gene-LOC615640	87.1901	3.74498	1.39769	2.67941	0.0073752	up
gene-PPIP5K1	168.13	-1.43289	0.534963	-2.67848	0.0073958	down
gene-SLC22A20P	100.931	1.88606	0.704415	2.67748	0.00741791	up
gene-METTL27	136.464	1.81824	0.6799	2.67428	0.00748904	up
gene-GINS2	383.96	1.06029	0.396536	2.67388	0.00749802	up
gene-CREBRF	603.189	-1.13838	0.426456	-2.66941	0.00759854	down
gene-LOC107133095	125.709	1.04326	0.390982	2.66832	0.00762325	up
gene-G0S2	208.267	-1.23289	0.462779	-2.66411	0.00771926	down
gene-LOC100848815	6828.65	-2.88642	1.08424	-2.66216	0.00776409	down
gene-ALPK2	177.786	-1.26074	0.473996	-2.65981	0.00781859	down
gene-LOC789192	95.9547	-1.03083	0.387726	-2.65865	0.00784543	down
gene-CXCL12	344.006	1.81767	0.683824	2.6581	0.00785823	up
gene-LPIN1	272.743	-1.10694	0.417193	-2.6533	0.00797082	down
gene-GAB3	396.935	-1.13365	0.428342	-2.64661	0.00813041	down
gene-FGD4	295.458	-1.22484	0.4626	-2.64773	0.00810345	down
gene-CPZ	381.474	1.05702	0.39942	2.64639	0.00813551	up
gene-ZFHX2	116.442	1.71679	0.648771	2.64621	0.00813983	up
gene-ZNF614	170.098	-1.4962	0.565063	-2.64786	0.00810043	down
gene-AGRN	300.521	1.44714	0.547438	2.64347	0.00820606	up
gene-CDC42EP1	122.928	-1.47371	0.558222	-2.64001	0.00829045	down
gene-PPP1R14A	884.045	1.07748	0.408261	2.63919	0.00831056	up
gene-LOC104968634	11725.8	-2.81662	1.06829	-2.63657	0.00837481	down
gene-TNKS	304.507	-1.00736	0.382476	-2.63379	0.00844383	down
gene-LOC100300760	202.597	2.00281	0.760521	2.63347	0.00845172	up
gene-DSTN	1006.78	1.86792	0.709566	2.63248	0.00847649	up
gene-S100A5	82.1801	-1.32033	0.503774	-2.62087	0.00877057	down
gene-LOC789148	116.77	-1.31951	0.503643	-2.61993	0.00879469	down
gene-SCN3A	71.6023	-2.74186	1.0467	-2.61952	0.00880532	down
gene-RTN4RL2	135.246	1.84198	0.703566	2.61806	0.00884313	up
gene-DOC2A	96.6659	1.4895	0.569387	2.61598	0.00889729	up
gene-TRIB2	394.779	1.00862	0.385718	2.61491	0.00892499	up
gene-NR4A2	67.0834	-1.65747	0.634701	-2.61141	0.0090169	down
gene-FNDC4	205.608	-1.5922	0.610941	-2.60614	0.00915689	down
gene-LOC112443412	159.475	1.20817	0.463632	2.60589	0.00916355	up
gene-LTBP1	364.455	2.47145	0.949204	2.60371	0.00922219	up
gene-FAIM2	121.844	-3.40571	1.31051	-2.59876	0.00935604	down
gene-IQANK1	150.751	-1.71101	0.658361	-2.59889	0.00935245	down
gene-THBS1	1233.32	-1.08645	0.418303	-2.59729	0.00939616	down
gene-DGKG	134.516	-1.40731	0.542307	-2.59504	0.00945799	down
gene-BEGAIN	498.872	1.08209	0.417097	2.59433	0.00947745	up
gene-SINHCAF	283.993	-1.15197	0.444265	-2.59297	0.00951498	down
gene-WNT10A	132.338	-1.55593	0.601872	-2.58514	0.00973387	down
gene-LOC107132399	141.794	-1.02571	0.397041	-2.58339	0.00978354	down
gene-LOC788541	317.612	-1.22724	0.475743	-2.57963	0.00989069	down
gene-CHAC2	154.765	2.0698	0.802729	2.57845	0.00992451	up
gene-C6H4orf19	66.5468	-3.51922	1.3653	-2.57762	0.00994844	down
gene-CD248	138.023	1.73671	0.674816	2.5736	0.0100647	up
gene-PLVAP	116.434	2.40685	0.937901	2.56621	0.0102816	up
gene-HLF	163.743	-1.11261	0.434179	-2.56256	0.0103903	down
gene-LOC107133315	107.853	-1.83847	0.718701	-2.55805	0.010526	down
gene-FEM1C	420.837	-1.08749	0.42531	-2.55693	0.01056	down
gene-LOC112445089	80.6501	2.78339	1.08972	2.55422	0.0106427	up
gene-LOC782437	287.764	-1.23143	0.483124	-2.54889	0.0108066	down
gene-CPNE5	241.553	-1.05266	0.412996	-2.54884	0.0108082	down
gene-MT1E	216.18	-1.03305	0.405366	-2.54844	0.0108206	down
gene-XCR1	136.114	-1.01537	0.398806	-2.54602	0.0108959	down
gene-DENND5B	197.468	-1.04559	0.411116	-2.5433	0.010981	down
gene-PRDM16	288.977	2.32073	0.913364	2.54086	0.0110579	up
gene-ARHGAP24	93.6022	-1.28815	0.507104	-2.54021	0.0110784	down
gene-PIF1	92.0193	3.19755	1.25993	2.53787	0.0111528	up
gene-SH3BP4	249.717	1.41893	0.559101	2.53788	0.0111526	up
gene-CDC14B	326.064	-1.19709	0.474335	-2.52372	0.011612	down
gene-C4H7orf25	86.8672	-1.1312	0.448207	-2.52384	0.0116082	down
gene-AZU1	70.1129	3.5677	1.41467	2.52194	0.011671	up
gene-BACE2	76.4491	-2.40826	0.95572	-2.51984	0.0117407	down
gene-SNX22	127.096	1.43531	0.570121	2.51756	0.0118173	up
gene-PTGDS	119.404	-2.08297	0.828181	-2.51511	0.0118994	down
gene-FAS	770.093	-1.10357	0.439641	-2.51017	0.0120672	down
gene-DYRK3	260.051	1.40538	0.560959	2.50531	0.0122343	up
gene-C1GALT1C1	177.031	-1.13064	0.45243	-2.49904	0.0124532	down
gene-CPEB3	102.777	-1.8948	0.758909	-2.49674	0.012534	down
gene-BOLA	10357.1	-1.0748	0.431394	-2.49146	0.0127221	down
gene-LOC100848574	126.166	-1.88027	0.755535	-2.48866	0.0128224	down
gene-GTF3C3	172.904	-1.5269	0.615347	-2.48136	0.0130881	down
gene-CAB39L	288.054	-1.36814	0.552096	-2.47808	0.013209	down
gene-LOC100297192	12174.7	-1.37569	0.557384	-2.46812	0.0135824	down
gene-MIER3	293.528	-1.28434	0.521518	-2.46269	0.0137899	down
gene-TGFA	259.82	-1.23506	0.502045	-2.46007	0.0138912	down
gene-MIER1	547.342	-1.08527	0.441505	-2.45812	0.0139667	down
gene-HPSE	225.396	1.403	0.571332	2.45567	0.0140623	up
gene-GALNT3	300.137	-1.2513	0.510391	-2.45164	0.0142205	down
gene-ACOD1	802.352	-1.01972	0.416737	-2.44692	0.0144082	down
gene-LOC101903546	201.917	-1.08153	0.442764	-2.44268	0.0145788	down
gene-DLG3	71.1739	-1.81947	0.745314	-2.44122	0.0146379	down
gene-TMEM86B	189.889	2.3053	0.945078	2.43927	0.0147169	up
gene-VGLL4	481.805	1.23949	0.508327	2.43836	0.0147541	up
gene-FUCA2	318.135	-1.06285	0.436321	-2.43593	0.0148536	down
gene-LIMS2	313.18	1.21559	0.499154	2.43531	0.0148792	up
gene-ANGPT4	136.453	-1.50999	0.621167	-2.43089	0.0150616	down
gene-SUCNR1	263.826	-1.54526	0.639761	-2.41537	0.0157192	down
gene-TRIP4	205.892	-1.05773	0.437829	-2.41585	0.0156984	down
gene-CEP120	304.28	-1.07324	0.444411	-2.41498	0.015736	down
gene-NMD3	192.796	-1.08252	0.449604	-2.40772	0.0160523	down
gene-CEP63	92.5953	-1.71744	0.713275	-2.40783	0.0160478	down
gene-SLC6A4	348.67	1.31291	0.545337	2.40752	0.0160614	up
gene-IL2RA	324.702	-1.06532	0.442739	-2.4062	0.0161196	down
gene-CENPA	117.407	1.64722	0.685151	2.40417	0.0162092	up
gene-MPL	162.924	1.75636	0.731117	2.40229	0.0162926	up
gene-HJURP	111.546	1.99135	0.82902	2.40205	0.0163035	up
gene-CDC5L	541.437	-1.02227	0.426408	-2.39739	0.0165122	down
gene-PURA	346.142	-1.07343	0.447966	-2.39623	0.0165645	down
gene-LY6G6F	3665.11	1.02332	0.43008	2.37937	0.017342	up
gene-IL5RA	245.016	-1.9955	0.839184	-2.3779	0.0174115	down
gene-GPATCH2	143.725	-1.03166	0.433848	-2.37792	0.0174105	down
gene-APOLD1	211.489	1.81585	0.766091	2.37029	0.0177744	up
gene-LOC112448784	119.146	1.49996	0.632947	2.3698	0.0177975	up
gene-BPGM	152.861	1.44639	0.610402	2.36956	0.0178091	up
gene-SPON2	82.4382	-1.94775	0.82345	-2.36535	0.0180131	down
gene-LOC281376	72.5277	1.95792	0.830058	2.35878	0.0183351	up
gene-SMPD3	457.555	-1.6085	0.682226	-2.35772	0.0183877	down
gene-PTGR2	91.0522	-1.07882	0.458432	-2.35328	0.0186087	down
gene-MPZL3	244.676	-1.00415	0.427772	-2.34739	0.0189055	down
gene-FZD8	70.3958	-1.9923	0.85011	-2.34359	0.0190994	down
gene-PCLAF	152.931	1.4688	0.626857	2.34311	0.0191238	up
gene-LOC509118	68.1884	-1.31111	0.559704	-2.3425	0.0191549	down
gene-SULT1C4-2	87.3085	-2.30012	0.982302	-2.34156	0.0192035	down
gene-NEB	73.3217	-1.73252	0.740214	-2.34056	0.0192548	down
gene-FBXL4	112.382	-1.5644	0.669209	-2.33768	0.0194036	down
gene-STAP2	105.249	-1.1606	0.496908	-2.33565	0.0195096	down
gene-FAM83H	302.812	1.19313	0.511218	2.3339	0.019601	up
gene-LOC112443203	1208.28	1.20313	0.515919	2.33202	0.0196996	up
gene-OASL	243.465	-1.61688	0.694537	-2.328	0.0199122	down
gene-CYB5R2	942.673	1.64475	0.707123	2.32598	0.0200197	up
gene-PPM1N	160.002	-1.35465	0.585228	-2.31474	0.020627	down
gene-COL6A1	138.392	-4.58845	1.98629	-2.31006	0.0208847	down
gene-ELL2	742.161	-1.0969	0.475178	-2.30841	0.0209764	down
gene-FASLG	185.897	-1.22953	0.532988	-2.30686	0.0210625	down
gene-MAN1B1-2	79.056	1.61493	0.701129	2.30333	0.0212603	up
gene-LOC107132697	186.734	1.55404	0.675183	2.30165	0.0213548	up
gene-NUP35	133.279	-1.44032	0.626266	-2.29986	0.0214562	down
gene-LOC112446726	76.429	3.28727	1.43315	2.29373	0.0218058	up
gene-SNAP23	422.218	-1.03134	0.449967	-2.29203	0.0219036	down
gene-DAB2IP	94.0509	2.31091	1.0098	2.28848	0.0221095	up
gene-LOC515150	558.349	-1.13301	0.495475	-2.28671	0.0222129	down
gene-ARL4D	117.141	2.04517	0.896204	2.28204	0.0224872	up
gene-BDH1	122.282	1.27685	0.559624	2.28161	0.0225122	up
gene-LOC529196	171.072	-1.44138	0.632215	-2.2799	0.0226139	down
gene-LOC107131247	268.534	-2.07228	0.91034	-2.27638	0.0228233	down
gene-DIRAS2	200.798	-1.13635	0.500354	-2.27109	0.0231414	down
gene-ANKRD2	138.66	-1.37895	0.607525	-2.26978	0.0232206	down
gene-DLGAP3	113.9	-1.37564	0.606181	-2.26935	0.0232471	down
gene-CLEC3B	234.27	-1.78453	0.787988	-2.26466	0.0235336	down
gene-LOC112448823	70.3309	1.02171	0.451188	2.2645	0.0235437	up
gene-LOC104973218	389.227	-1.34289	0.595745	-2.25413	0.024188	down
gene-BIRC5	188.264	1.4221	0.630994	2.25375	0.0242121	up
gene-GP1BA	67.9932	2.63603	1.17051	2.25203	0.0243204	up
gene-RALGAPA1	254.875	-1.00207	0.446208	-2.24576	0.0247197	down
gene-CHDH	238.902	-1.03457	0.460726	-2.24553	0.0247342	down
gene-TPM2	433.534	-1.70853	0.760958	-2.24524	0.0247527	down
gene-ARRDC3	637.28	-1.06835	0.475916	-2.24482	0.0247795	down
gene-JAG2	68.2102	1.90574	0.852298	2.23601	0.0253513	up
gene-NIPAL2	74.9437	-2.68654	1.20319	-2.23285	0.0255588	down
gene-JAK2	506.987	-1.02282	0.458467	-2.23095	0.0256845	down
gene-AFAP1	187.805	1.54116	0.693147	2.22343	0.0261869	up
gene-LOC112444879	268.611	3.72492	1.67896	2.21858	0.026515	up
gene-CCNB2	154.682	2.06034	0.929311	2.21706	0.0266191	up
gene-TYW1	187.329	-1.00962	0.456361	-2.21232	0.0269445	down
gene-CD80	385.005	-1.11694	0.505111	-2.21127	0.0270168	down
gene-LOC107131631	192.813	1.11445	0.504682	2.20823	0.0272282	up
gene-LOC521580	304.243	-1.02032	0.462093	-2.20805	0.0272409	down
gene-AMH	74.9452	1.54281	0.704397	2.19025	0.028506	up
gene-STRADB	86.8703	1.32408	0.604794	2.1893	0.028575	up
gene-AVPI1	128.302	-1.07167	0.489857	-2.18771	0.0286907	down
gene-SLFN14	120.293	1.7041	0.77906	2.18738	0.0287145	up
gene-LRRC32	190.478	1.83951	0.842032	2.18461	0.0289175	up
gene-HRH4	534.201	-1.34046	0.614046	-2.18299	0.0290363	down
gene-MCAM	472.225	-1.02112	0.4679	-2.18235	0.0290837	down
gene-LOC112448540	86.8173	-1.39605	0.640424	-2.17989	0.0292658	down
gene-DMTN	185.343	3.47408	1.59426	2.17912	0.029323	up
gene-SLC26A1	89.4147	1.53985	0.708298	2.17402	0.0297039	up
gene-BREH1	148.013	-1.51381	0.696924	-2.17214	0.0298454	down
gene-IFI44L	195.847	1.4927	0.688134	2.1692	0.0300678	up
gene-LOC100174924	1167.94	1.92835	0.890092	2.16646	0.0302758	up
gene-LOC101903084	131.985	-1.1954	0.55194	-2.16581	0.0303259	down
gene-CCR4	198.683	-1.24733	0.576309	-2.16435	0.0304376	down
gene-KCNJ2	540.877	-1.37224	0.635719	-2.15857	0.0308836	down
gene-PROK2	127.73	-1.34866	0.625892	-2.15478	0.0311788	down
gene-ABCG4	67.5951	-1.80628	0.839801	-2.15084	0.0314889	down
gene-GCSAM	127.317	-1.08698	0.506309	-2.14686	0.0318042	down
gene-FAM107A	190.132	-1.48985	0.694714	-2.14455	0.0319891	down
gene-LOC104973781	723.345	-1.0387	0.485117	-2.14114	0.032263	down
gene-CLYBL	147.884	1.25675	0.588701	2.13479	0.0327781	up
gene-RAB44	410.591	-1.60684	0.753185	-2.1334	0.0328922	down
gene-ADAMDEC1	158.878	-2.4632	1.15553	-2.13165	0.0330356	down
gene-SAG	109.727	-1.74042	0.821835	-2.11773	0.0341981	down
gene-TDRD9	72.3352	2.38154	1.12522	2.11652	0.0343006	up
gene-RAB4A	776.628	1.16315	0.549549	2.11655	0.0342984	up
gene-MYO16	77.8472	1.05867	0.5001	2.11691	0.0342678	up
gene-MFSD14A	569.767	-1.02208	0.483287	-2.11486	0.0344421	down
gene-VAMP7-2	82.9757	-1.62874	0.772808	-2.10756	0.035069	down
gene-KCTD7	188.22	-1.10422	0.52454	-2.10513	0.0352799	down
gene-FARP1	94.9587	1.40243	0.670529	2.09153	0.0364809	up
gene-CCDC170	70.4861	-1.6776	0.803396	-2.08814	0.0367856	down
gene-GNAZ	114.362	1.54731	0.74103	2.08805	0.0367934	up
gene-RABL3	127.372	-1.35081	0.647191	-2.08719	0.0368708	down
gene-IGSF6	527.876	-1.23014	0.5903	-2.08392	0.037167	down
gene-LOC616782	693.892	-1.16458	0.562196	-2.07149	0.0383128	down
gene-RAB3IP	120.617	-1.51909	0.733963	-2.06971	0.0384792	down
gene-LOC786987	794.375	-1.01945	0.492627	-2.06942	0.0385068	down
gene-LOC100848540	385.454	1.22125	0.590622	2.06774	0.0386647	up
gene-DPY19L4	126.311	-1.32841	0.643793	-2.06342	0.0390728	down
gene-GYPB	144.469	4.76602	2.31143	2.06194	0.0392134	up
gene-IL15	198.094	-1.24845	0.606129	-2.05971	0.0394262	down
gene-EMP2	110.346	-1.74151	0.846023	-2.05846	0.0395456	down
gene-MCCC2	187.188	-1.17209	0.569628	-2.05764	0.0396243	down
gene-BST1	217.035	-1.09041	0.531392	-2.05198	0.0401713	down
gene-ACADSB	126.021	-1.20766	0.588823	-2.05098	0.0402692	down
gene-LOC786126	343.681	-2.23777	1.09278	-2.04779	0.0405806	down
gene-CKM	292.76	-5.308	2.59152	-2.04822	0.0405382	down
gene-SLC34A3	87.598	2.2528	1.10163	2.04496	0.0408585	up
gene-DLL1	81.8216	2.19102	1.07233	2.04324	0.0410292	up
gene-LOC618409	383.421	1.0346	0.506824	2.04133	0.0412175	up
gene-SLC41A2	66.9954	-2.51306	1.23285	-2.03842	0.041508	down
gene-KIF1BP	195.635	-1.26787	0.622326	-2.0373	0.0416195	down
gene-CA4	299.612	-1.20631	0.592584	-2.03567	0.0417831	down
gene-TSSK1B	81.1608	1.01473	0.499007	2.0335	0.0420018	up
gene-LOC100848368	475.821	-1.04902	0.518903	-2.0216	0.0432174	down
gene-COMMD6	501.607	1.01319	0.50093	2.02261	0.043113	up
gene-RASL11A	91.0027	-1.01008	0.499442	-2.02241	0.0431341	down
gene-NXT2	96.811	-1.06674	0.527837	-2.02097	0.0432827	down
gene-MYH14	989.496	-1.10611	0.547537	-2.02015	0.0433679	down
gene-C3H1orf54	322.903	-1.11456	0.55175	-2.02004	0.0433795	down
gene-OCRL	121.474	-1.38813	0.687552	-2.01895	0.0434926	down
gene-RGS12	184.674	1.03254	0.51191	2.01703	0.0436924	up
gene-COL1A2	166.094	-2.87477	1.42618	-2.01572	0.0438292	down
gene-C19H17orf53	153.576	1.27709	0.633582	2.01566	0.0438353	up
gene-MFSD4A	72.2626	2.20358	1.09388	2.01447	0.0439604	up
gene-NREP	109.921	1.53079	0.760613	2.01257	0.0441602	up
gene-LOC100848575	108.865	-1.87737	0.933404	-2.01131	0.0442922	down
gene-AFTPH	562.414	-1.04101	0.517608	-2.0112	0.0443048	down
gene-LOC528767	100.22	1.04714	0.521611	2.00751	0.0446954	up
gene-RTP4	121.726	1.17405	0.584915	2.00722	0.0447263	up
gene-BUB1	138.483	1.53981	0.76796	2.00506	0.0449564	up
gene-LATS1	153.003	-1.16714	0.582314	-2.00431	0.0450365	down
gene-COL1A1	296.11	-3.14933	1.5761	-1.99818	0.0456968	down
gene-MIS18A	75.175	1.58693	0.796016	1.99359	0.0461972	up
gene-ENTPD5	84.6911	-1.19193	0.59809	-1.99289	0.0462737	down
gene-GCA	116.756	-1.9001	0.95556	-1.98846	0.0467605	down
gene-HCFC2	113.729	-1.78039	0.896337	-1.9863	0.0470001	down
gene-LOC112447146	209.448	1.43109	0.721023	1.9848	0.0471668	up
gene-WNK4	103.464	1.16571	0.587737	1.98338	0.0473248	up
gene-PLD2	79.5129	-1.18491	0.599901	-1.97517	0.0482488	down
gene-ATP11C	116.438	-1.60892	0.814648	-1.97499	0.0482693	down
gene-GABPB1	145.884	-1.0196	0.517063	-1.97191	0.0486199	down
gene-RTN4RL1	69.2011	1.23719	0.630359	1.96268	0.0496834	up
gene-LOC616364	245.685	-1.24472	0.634993	-1.96021	0.0499713	down
gene-LOC104970491	3.54573	6.02039	2.8905	2.08282	0.0372679	up
gene-LOC104971374	62.4127	2.02146	0.972028	2.07963	0.037559	up
gene-LOC112443132	8.02728	-5.88667	2.6548	-2.21737	0.0265978	down
gene-IFT46	5.43386	6.63652	2.62971	2.52367	0.0116136	up
gene-PATJ	39.3912	-5.78959	1.54217	-3.75417	0.000173916	down
gene-LOC107132867	6.11878	6.81131	2.49094	2.73444	0.00624869	up
gene-C1S	39.9375	-5.83374	1.91014	-3.05409	0.00225746	down
gene-FOLH1B	21.017	-4.25747	1.76809	-2.40795	0.0160425	down
gene-LOC616574	64.4377	3.91227	1.49788	2.61186	0.00900499	up
gene-ALDH1A1	16.6768	-6.94203	2.2208	-3.12591	0.00177254	down
gene-HSPB7	39.1116	-5.57033	1.82789	-3.04741	0.00230823	down
gene-LOC101907913	7.13618	-5.71639	2.70817	-2.11079	0.0347903	down
gene-CRYAB	55.2037	-3.41958	1.62222	-2.10797	0.0350337	down
gene-LOC112449054	10.5665	-6.28308	2.59311	-2.42299	0.0153935	down
gene-DNER	10.5372	-21.4398	3.21504	-6.66858	2.58283e-11	down
gene-LOC112443025	3.75136	6.10712	2.3116	2.64194	0.00824321	up
gene-SMTNL1	43.4796	-23.3681	3.21387	-7.27103	3.56764e-13	down
gene-ANKS1B	4.38608	5.37493	2.47495	2.17173	0.0298758	up
gene-LOC101906569	6.23953	-5.52453	2.71606	-2.03402	0.0419497	down
gene-LOC505183	7.78135	5.63672	2.35367	2.39486	0.0166265	up
gene-FBLN5	22.877	-7.39756	2.22063	-3.33129	0.000864451	down
gene-LOC100336562	15.4475	-3.91873	1.76179	-2.22429	0.026129	down
gene-NTN3	3.88763	6.15725	2.32104	2.6528	0.0079828	up
gene-SPDYC	5.78219	6.72913	2.10155	3.20199	0.00136481	up
gene-LOC506495	34.3165	-3.0029	1.50476	-1.9956	0.0459771	down
gene-SLC39A5	6.06921	6.79962	2.49943	2.72047	0.0065189	up
gene-LOC101905905	3.92464	6.17093	2.80018	2.20377	0.0275409	up
gene-LOC112446445	10.3071	3.53854	1.73345	2.04132	0.0412187	up
gene-HBZ	24.884	8.83244	1.6713	5.28477	1.25864e-07	up
gene-HGFAC	53.9358	2.31511	1.06994	2.16377	0.0304821	up
gene-CDH17	46.5675	-2.76927	0.676801	-4.0917	4.28222e-05	down
gene-CYS1	35.3952	-4.53528	1.49206	-3.03962	0.00236877	down
gene-LOC112443704	4.43007	6.3439	3.15923	2.00805	0.044638	up
gene-NTF3	33.6499	-3.31439	1.6105	-2.05799	0.0395911	down
gene-NEK4	40.6012	-2.90212	1.35594	-2.14029	0.0323311	down
gene-RARRES2	48.9739	-3.2751	1.15588	-2.83343	0.00460508	down
gene-RHBDL3	38.035	-2.14396	0.97277	-2.20398	0.027526	down
gene-LOC104970256	54.8505	-23.6734	3.21379	-7.36619	1.75569e-13	down
gene-PCSK6	32.0121	-4.7584	1.22096	-3.89726	9.72857e-05	down
gene-PLPPR3	40.2295	2.98632	1.37547	2.17113	0.0299214	up
gene-LOC112448014	3.29671	5.91961	2.89614	2.04397	0.040957	up
gene-MIR29C	24.5168	-2.70466	0.768354	-3.52007	0.000431431	down
gene-TARSL2	27.7957	-3.20446	1.43757	-2.22907	0.025809	down
gene-LOC781624	9.38969	6.0646	2.59924	2.33322	0.0196368	up
gene-SLC38A11	35.5697	-5.22877	1.69966	-3.07636	0.00209545	down
gene-KPNA7	8.77431	5.96544	1.96113	3.04183	0.00235144	up
gene-HRC	6.63183	4.65394	2.19463	2.1206	0.0339552	up
gene-KHDC3L	48.3092	-4.6018	1.18402	-3.8866	0.000101657	down
gene-MTUS2	8.54035	-5.97621	2.65545	-2.25055	0.0244141	down
gene-NQO1	21.4236	-4.31646	1.89964	-2.27225	0.0230712	down
gene-TMPRSS2	20.9963	4.35827	1.88225	2.31545	0.020588	up
gene-TMPRSS6	37.4084	-2.56151	1.18595	-2.15988	0.030782	down
gene-HHATL	8.79073	-21.1987	3.21535	-6.59296	4.31133e-11	down
gene-USP50	14.5065	5.41833	2.0199	2.68247	0.00730806	up
gene-HTR1B	34.8569	-8.00516	1.78332	-4.48891	7.1587e-06	down
gene-LOC101903265	60.8564	3.37712	1.6814	2.00851	0.0445887	up
gene-ALS2CL	21.1379	2.77656	1.27103	2.1845	0.0289258	up
gene-LOC112446418	3.70816	6.089	2.82173	2.1579	0.0309357	up
gene-ANKRD37	59.0157	-1.55365	0.736969	-2.10816	0.0350175	down
gene-LOC101902306	5.06225	5.58414	2.44576	2.2832	0.0224188	up
gene-KEL	15.4997	6.55988	2.12918	3.08095	0.00206342	up
gene-MASP2	7.35808	7.07738	3.15748	2.24146	0.0249962	up
gene-KRT17	51.4506	-23.5843	3.21381	-7.33841	2.16142e-13	down
gene-LOC112444763	4.23336	4.55278	2.22341	2.04766	0.0405932	up
gene-LOC534181	56.3829	-1.50574	0.697899	-2.15754	0.0309638	down
gene-CPB2	4.2211	6.27641	3.15945	1.98655	0.0469719	up
gene-LOC101901945	6.22761	-5.52183	2.46839	-2.23701	0.0252854	down
gene-TWIST1	15.655	-6.8516	2.25296	-3.04116	0.00235669	down
gene-NCKAP1	45.9837	-2.93161	1.47391	-1.989	0.0467009	down
gene-PRRX2	41.98	-5.49438	1.42606	-3.85284	0.000116754	down
gene-SYT17	7.82974	5.19408	2.05863	2.52307	0.0116335	up
gene-CXHXorf36	9.70085	-6.15985	2.94324	-2.09288	0.0363598	down
gene-ROR2	56.0247	1.95104	0.973668	2.00381	0.0450909	up
gene-MID1	4.26624	6.29131	2.71752	2.31509	0.0206081	up
gene-MYO5B	54.0325	-5.36779	1.15345	-4.65369	3.2604e-06	down
gene-CCDC80	12.395	-6.51494	2.26556	-2.87564	0.00403207	down
gene-LAMC3	19.0764	-4.73818	1.71699	-2.75959	0.00578744	down
gene-LAMC2	11.4939	7.72055	2.19402	3.51891	0.000433325	up
gene-BAMBI	43.8662	-3.21839	1.45399	-2.21348	0.0268642	down
gene-SLC4A3	44.8591	1.89131	0.952793	1.98502	0.0471424	up
gene-ABCC8	9.45981	-6.12301	2.62214	-2.33512	0.0195374	down
gene-LOC101905239	35.9925	-5.43924	1.6774	-3.24265	0.00118422	down
gene-MND1	6.2047	4.86595	2.14057	2.2732	0.0230139	up
gene-LOC282685	6.40054	6.87485	2.5113	2.73757	0.00618953	up
gene-RASSF6	13.8409	5.2281	1.51716	3.44599	0.000568982	up
gene-MYL3	63.9798	-1.76326	0.865324	-2.03769	0.0415814	down
gene-MYL2	28.8102	-22.8069	3.21406	-7.09598	1.28435e-12	down
gene-UBE2QL1	16.9398	5.73979	1.70155	3.37327	0.000742824	up
gene-ENO2	6.33964	-5.54742	2.73664	-2.02709	0.042653	down
gene-LOC101907577	21.3577	-4.26644	1.90057	-2.24482	0.0247799	down
gene-TPO	7.58516	7.12168	2.37487	2.99877	0.00271074	up
gene-ODF3L2	32.2294	4.20138	1.41392	2.97145	0.002964	up
gene-HS3ST2	27.3475	7.19192	3.14595	2.28609	0.0222492	up
gene-LOC100848921	13.3066	4.92656	1.84785	2.6661	0.00767364	up
gene-OSR1	21.2713	-7.29256	2.47875	-2.94203	0.00326063	down
gene-LOC112448847	14.5689	-6.74718	2.03403	-3.31715	0.000909403	down
gene-RNF183	6.54511	-5.59259	2.71651	-2.05874	0.0395192	down
gene-PEG3	5.07281	6.53717	3.15868	2.06959	0.0384909	up
gene-LOC101903574	7.12015	-5.71376	2.78792	-2.04947	0.040416	down
gene-GALNT16	28.2692	-6.73658	2.11248	-3.18895	0.00142791	down
gene-LOC112449311	8.22849	-5.92463	2.63742	-2.24637	0.0246802	down
gene-LOC112447408	12.2295	7.12613	1.71408	4.15742	3.21867e-05	up
gene-MYH7B	41.6235	-8.26099	1.37051	-6.02768	1.6633e-09	down
gene-C19H17orf100	3.96259	6.18503	2.75886	2.24188	0.0249692	up
gene-PROSER2	26.8963	2.53303	1.28229	1.9754	0.0482233	up
gene-CNKSR1	31.6045	-2.21746	1.11575	-1.98742	0.0468763	down
gene-LOC100300003	8.08453	-5.89722	2.3599	-2.49893	0.012457	down
gene-RND1	21.3845	-3.53491	1.6026	-2.20573	0.0274028	down
gene-PDE4C	49.3696	-2.5276	0.827869	-3.05314	0.00226462	down
gene-SSTR1-2	14.8477	-6.77467	2.01843	-3.35641	0.000789615	down
gene-SH3GL3	11.6009	-6.41957	1.85829	-3.45455	0.000551203	down
gene-PTGIS	18.2615	-7.07172	1.81803	-3.88978	0.000100334	down
gene-LOC112442643	5.28043	6.59671	3.13442	2.10461	0.0353256	up
gene-COL2A1	20.633	5.53875	1.67267	3.31132	0.000928576	up
gene-EPHB3	7.41458	7.08833	1.98605	3.56906	0.000358268	up
gene-CCL14	50.162	-3.04445	1.35414	-2.24825	0.02456	down
gene-ENOX1	6.96827	6.99899	2.4044	2.9109	0.00360384	up
gene-IL12B	45.5669	-2.52276	1.11485	-2.26287	0.023644	down
gene-LOC112448525	4.80869	6.4603	3.15889	2.04511	0.0408437	up
gene-DSB	32.1294	-3.24071	1.17914	-2.74836	0.00598947	down
gene-SEMA6B	63.1661	3.12369	1.4371	2.17361	0.0297343	up
gene-OLIG1	59.9034	-4.73994	1.2151	-3.90085	9.58553e-05	down
gene-ENKUR	10.1485	-6.22588	2.92446	-2.1289	0.0332625	down
gene-LOC615277	15.6236	-5.16744	1.76642	-2.92538	0.00344032	down
gene-TAGLN	63.9933	-4.53644	1.1545	-3.92936	8.51726e-05	down
gene-TCF24	13.8731	-4.48936	1.94679	-2.30603	0.0211091	down
gene-LOC505658	4.66507	6.41701	3.15902	2.03133	0.0422215	up
gene-MEIS3	47.9874	-2.34922	0.905653	-2.59395	0.00948806	down
gene-FAM174B	7.65767	-5.81855	2.67735	-2.17325	0.0297615	down
gene-DACH1	59.1759	-1.8223	0.728207	-2.50245	0.0123336	down
gene-GAL3ST3	42.0392	2.69739	1.27299	2.11894	0.0340953	up
gene-GAL3ST4	65.6652	1.72966	0.864741	2.00021	0.0454776	up
gene-LOC104971270	5.62923	6.69137	3.08157	2.17142	0.0298996	up
gene-ADGRA1	54.4391	2.89538	1.26167	2.29488	0.0217402	up
gene-SCN9A	9.51206	-6.13266	2.9412	-2.08509	0.0370615	down
gene-LOC112446116	37.2011	4.68076	1.72199	2.71823	0.00656331	up
gene-ZNF548	31.6311	-3.03261	1.35835	-2.23256	0.0255778	down
gene-WC1-8	22.9763	4.34643	1.74905	2.48503	0.0129541	up
gene-MUSTN1	15.4151	-6.82861	2.31636	-2.94799	0.00319848	down
gene-LOC101904714	40.6101	-2.05249	1.03569	-1.98176	0.0475064	down
gene-ARSH	7.30307	7.06673	2.87579	2.45731	0.013998	up
gene-CATHL5	61.2036	2.92694	1.20041	2.43829	0.014757	up
gene-CCL26	30.2804	-7.80217	2.0165	-3.86916	0.00010921	down
gene-ADGRV1	8.46501	7.27903	1.93557	3.76066	0.000169467	up
gene-KRT80	11.3435	-6.38522	2.32495	-2.74639	0.00602545	down
gene-PAX2	12.8038	-4.01303	2.01991	-1.98673	0.0469522	down
gene-SGCE	4.31784	6.30858	2.70878	2.32893	0.0198626	up
gene-EDAR	23.9655	-4.75958	1.6111	-2.95425	0.00313434	down
gene-NAA80	6.63562	6.92846	3.15777	2.1941	0.0282284	up
gene-IGFBP5	18.435	-22.204	2.76948	-8.01738	1.08022e-15	down
gene-GPC2	21.9411	2.99811	1.3893	2.158	0.0309274	up
gene-CORO2B	17.6935	-4.53396	1.98643	-2.28247	0.0224618	down
gene-LOC112444285	3.34046	5.93911	2.91985	2.03404	0.0419472	up
gene-NGP	21.791	4.54805	1.8722	2.42925	0.0151301	up
gene-CASQ1	25.504	-22.6334	2.79838	-8.08803	6.0635e-16	down
gene-LINGO2	23.5537	-3.05085	1.46921	-2.07653	0.0378454	down
gene-CHGA	35.8467	3.68451	1.61756	2.27782	0.022737	up
gene-LOC104973153	10.4041	-6.26125	2.92487	-2.14069	0.0322989	down
gene-LOXL4	50.2047	-3.01422	1.40268	-2.14891	0.0316416	down
gene-IGSF9B	53.8965	2.86446	1.0773	2.65893	0.00783889	up
gene-EGFR	7.08146	-5.70625	2.71152	-2.10445	0.0353393	down
gene-ARHGEF25	10.3954	-6.26075	2.06674	-3.02929	0.00245129	down
gene-ZC3H6	47.9717	-2.90149	1.23307	-2.35306	0.0186197	down
gene-BMPR1A	23.2342	-2.91938	1.4457	-2.01935	0.0434506	down
gene-LOC101904722	4.78593	6.45305	3.15891	2.04281	0.0410716	up
gene-LOC112442011	7.88884	7.17462	2.43531	2.94608	0.0032183	up
gene-LOC112447851	4.31998	6.30988	2.70785	2.33022	0.0197947	up
gene-CELA2A	46.7265	-8.42817	1.98775	-4.24005	2.23469e-05	down
gene-SHISA7	26.6608	4.09894	1.75668	2.33335	0.0196299	up
gene-LOC616819	4.99715	6.51563	3.15874	2.06273	0.0391382	up
gene-LOC101902037	37.6105	2.04809	0.702941	2.91361	0.0035728	up
gene-LOC112447389	3.59418	6.04433	2.82619	2.13868	0.0324614	up
gene-BOLA-DQB	30.574	-22.8835	3.21403	-7.11989	1.08012e-12	down
gene-TLL2	11.7322	5.02103	2.12429	2.36362	0.0180973	up
gene-LAMB3	14.6169	-4.9001	1.97425	-2.482	0.0130647	down
gene-FAM110C	8.25267	-5.92667	2.99744	-1.97724	0.048014	down
gene-TP53BP2	32.892	-4.40253	1.23853	-3.55463	0.000378505	down
gene-IGF2BP2	6.50801	6.90036	2.44026	2.82772	0.00468806	up
gene-RGS16	55.1405	-3.51203	0.884007	-3.97286	7.10157e-05	down
gene-ATP12A	15.9709	-6.87911	2.03401	-3.38204	0.000719487	down
gene-PPP1R3C	31.3896	-7.85448	2.14356	-3.66422	0.000248094	down
gene-SNPH	49.6286	-3.14444	1.03764	-3.03036	0.00244262	down
gene-LOC112448153	7.68616	5.41633	2.36193	2.29318	0.0218374	up
gene-WNT5A	21.0862	5.8901	1.89179	3.1135	0.0018488	up
gene-LOC104974385	15.6772	-6.85208	2.04146	-3.35646	0.000789459	down
gene-IGFBP2	17.8335	-5.23482	2.62365	-1.99525	0.0460161	down
gene-SFRP4	19.9094	-7.19791	2.31123	-3.11432	0.00184368	down
gene-EPHA10	19.5332	-7.16955	2.031	-3.53006	0.000415467	down
gene-LOC112441610	31.5564	-6.00906	1.40841	-4.26656	1.98511e-05	down
gene-LOC104973105	35.0726	-2.58638	1.30837	-1.97679	0.0480655	down
gene-SLC16A2	32.0013	-4.23926	1.74171	-2.43396	0.0149347	down
gene-SCARA5	36.4118	-8.06861	1.95436	-4.12852	3.65113e-05	down
gene-FOXC1	14.7383	-5.08541	1.83445	-2.77217	0.0055684	down
gene-PTPRK	24.8509	-7.51745	2.16253	-3.47623	0.000508519	down
gene-LOC112443215	10.975	4.82029	2.38972	2.01709	0.0436861	up
gene-LOC112449353	23.0374	-3.41006	1.46872	-2.3218	0.0202438	down
gene-LOC107131254	10.2386	6.11553	1.56564	3.9061	9.37974e-05	up
gene-LOC783399	18.4868	-22.2063	2.77727	-7.99575	1.28788e-15	down
gene-TFAP2C	17.8237	-7.03731	2.27037	-3.09963	0.00193762	down
gene-LOC100337053	21.341	-22.403	2.77517	-8.07265	6.87873e-16	down
gene-PRELP	27.9746	-7.68775	2.20528	-3.48607	0.00049018	down
gene-HIST1H2AH	4.73865	6.44141	2.17438	2.96242	0.00305234	up
gene-PYY	58.8838	-1.30304	0.638737	-2.04003	0.0413474	down
gene-LOC104973965	5.09541	6.54479	3.15866	2.07201	0.0382644	up
gene-EFEMP1	18.7292	-7.10952	2.46841	-2.8802	0.00397421	down
gene-MICALL2	14.2321	-6.71247	2.55195	-2.63033	0.00853024	down
gene-MIR2440	5.0513	4.36134	1.54537	2.82219	0.00476968	up
gene-IGFN1	10.0645	7.52931	2.2384	3.3637	0.000769061	up
gene-FILIP1	6.33046	-5.54281	2.73441	-2.02706	0.042656	down
gene-LOC112449286	13.0895	7.9081	2.5464	3.1056	0.00189896	up
gene-CPE	13.1736	-6.6013	2.55658	-2.58208	0.00982059	down
gene-MYO1A	4.45666	6.35366	3.15921	2.01116	0.0443087	up
gene-MFAP4	22.1428	-7.3508	2.03041	-3.62036	0.000294197	down
gene-MFAP5	10.7994	-21.4784	3.215	-6.68068	2.37844e-11	down
gene-BOLA-DYB	30.6678	-6.12914	1.43914	-4.25888	2.05455e-05	down
gene-MAB21L1	34.266	-2.30084	1.12548	-2.04431	0.0409226	down
gene-LOC112449565	45.3867	3.29197	1.22707	2.6828	0.00730095	up
gene-ZNF157	5.60876	6.68463	2.60718	2.56393	0.0103495	up
gene-LOC525286	4.08208	6.22791	2.74241	2.27097	0.0231491	up
gene-PCOLCE2	60.0888	-8.79091	1.66692	-5.27375	1.33665e-07	down
gene-CAMKMT	41.3799	-2.03983	0.832438	-2.45042	0.0142688	down
gene-LOC783195	8.40779	-5.95405	2.65561	-2.24207	0.024957	down
gene-NFIB	7.29059	-5.74695	2.4434	-2.35203	0.0186715	down
gene-NFIA	62.6625	-2.51707	1.21132	-2.07796	0.0377128	down
gene-SLC6A12	62.477	-2.29857	1.09288	-2.10322	0.0354464	down
gene-CPXM1	14.891	-19.4011	2.82217	-6.87451	6.22053e-12	down
gene-LOC101904784	16.0268	-5.03646	2.35348	-2.14	0.0323545	down
gene-CCDC92B	5.09709	-5.23135	2.4861	-2.10424	0.0353578	down
gene-LOC107132078	4.99437	-5.20114	2.48029	-2.09698	0.035995	down
gene-EDARADD	10.6173	-4.41663	1.98684	-2.22294	0.0262198	down
gene-NRG2	45.3426	-8.38474	1.21764	-6.88607	5.73568e-12	down
gene-LOC104975830	13.7133	-6.65889	2.5475	-2.61389	0.00895168	down
gene-FMOD	58.5238	-2.29618	1.08195	-2.12225	0.0338164	down
gene-KRT14	21.7622	-22.428	3.21424	-6.97771	3.00039e-12	down
gene-LOC101903531	8.63427	-5.99218	2.6754	-2.23973	0.0251082	down
gene-LOC101905365	4.05935	6.21685	3.15964	1.96758	0.0491162	up
gene-LOC104973468	52.8427	4.37122	1.82314	2.39763	0.0165015	up
gene-OOEP	9.61145	-6.14655	2.9467	-2.08591	0.0369866	down
gene-LOC112444520	4.18942	6.26569	2.73595	2.29014	0.0220134	up
gene-TNFSF4	12.1473	-6.48574	2.87298	-2.2575	0.023977	down
gene-MIR101-1	39.3337	-2.37367	0.494578	-4.79939	1.5915e-06	down
gene-TCF7L1	19.3569	-5.29667	2.09672	-2.52617	0.0115315	down
gene-IL20RB	51.1054	-2.2157	1.03704	-2.13656	0.0326335	down
gene-LOC112448335	35.157	5.74836	1.76178	3.26282	0.0011031	up
gene-LOC112443849	8.49134	4.42744	2.15722	2.05238	0.040133	up
gene-ZBED3	10.1359	-6.22329	2.61246	-2.38215	0.0172117	down
gene-LOC527388	41.5686	3.05788	1.55066	1.97198	0.0486115	up
gene-LOC112449070	5.89508	5.0616	2.13503	2.37074	0.0177523	up
gene-LOC112442810	50.0218	2.02915	0.622155	3.26149	0.00110828	up
gene-FOXE3	55.4909	4.21131	1.44288	2.91869	0.00351506	up
gene-ACTL8	63.1442	3.81142	1.62758	2.34177	0.0191926	up
gene-LOC104971814	5.44522	6.64339	3.13637	2.11818	0.0341599	up
gene-SPTA1	10.6027	7.60143	2.28317	3.32934	0.000870531	up
gene-AGBL2	24.5836	-2.94507	1.22745	-2.39934	0.0164247	down
gene-LOC786948	53.2205	-3.8504	1.29155	-2.98122	0.00287106	down
gene-RSPH14	14.4503	3.76831	1.64263	2.29407	0.0217864	up
gene-LOC104973829	59.7111	-3.14044	1.00829	-3.11462	0.00184181	down
gene-PLPP4	15.2077	-6.81004	1.67652	-4.06201	4.86515e-05	down
gene-CAV1	41.2741	-2.60161	1.08871	-2.38962	0.0168659	down
gene-CLCN1	26.2128	-3.72518	1.32198	-2.81788	0.00483419	down
gene-EDA	46.7612	-2.54525	1.03849	-2.45093	0.0142489	down
gene-LOC112445033	10.4183	-6.26283	2.92382	-2.142	0.0321934	down
gene-ZNF462	49.041	3.49806	1.6464	2.12467	0.0336139	up
gene-PARD6G	6.26491	-5.52974	2.77299	-1.99414	0.0461363	down
gene-CABP2	41.6114	3.83762	1.43409	2.676	0.00745064	up
gene-DHRS7C	10.342	-21.4149	3.21507	-6.66079	2.72357e-11	down
gene-LOC112449104	4.6821	6.42103	2.73166	2.35059	0.0187435	up
gene-CRABP2	9.1531	-6.07588	2.67889	-2.26806	0.0233253	down
gene-LOC104975774	24.7237	-4.37386	1.8704	-2.33846	0.0193635	down
gene-CD300E	36.2556	-3.72775	1.48747	-2.5061	0.0122071	down
