# Supplementary material for: Candidate Genes and Gene Networks Change with Age in Japanese Black Cattle by Blood Transcriptome Analysis
Source: Genes (Basel). 2023 Feb 16;14(2):504. doi: 10.3390/genes14020504 (PMC9956108; doi:10.3390/genes14020504)
Supplement: Supplementary file 1 [file genes-14-00504-s001.zip › Supplementary Table S6.xlsx]

## Sheet: brown
Category	Term	Count	%	PValue	Genes	List Total	Pop Hits	Pop Total	Fold Enrichment	Bonferroni	Benjamini	FDR
GOTERM_BP_DIRECT	cell adhesion	11	4.97738	0.000222001	SELP, AOC3, MAG, VWF, ITGA2B, PRKCA, GP1BA, IGFBP7, PARVB, F11R, VCL	145	291	16659	4.34291	0.126471	0.0675994	0.0675994
GOTERM_BP_DIRECT	platelet activation	6	2.71493	2.55791e-06	TREML1, VWF, P2RX1, P2RY1, PPBP, PF4	145	26	16659	26.513	0.00155656	0.00155777	0.00155777
GOTERM_BP_DIRECT	regulation of cell shape	6	2.71493	0.00460606	STRIP2, GNA12, P2RY1, PLXNB3, PLXNB2, F11R	145	125	16659	5.5147	0.93989	0.93503	0.93503
GOTERM_BP_DIRECT	angiogenesis	6	2.71493	0.00927598	RAMP3, CALD1, CXCR3, PRKCA, VASH1, APOLD1	145	148	16659	4.65769	0.996571	1	1
GOTERM_BP_DIRECT	inflammatory response	6	2.71493	0.04807	SELP, ECM1, FUT7, CXCR3, PPBP, PF4	145	228	16659	3.02341	1	1	1
GOTERM_BP_DIRECT	regulation of apoptotic process	5	2.26244	0.0203398	CARD10, RASSF6, CLU, BCL2L1, TGM2	145	120	16659	4.78707	0.999996	1	1
GOTERM_BP_DIRECT	blood coagulation	4	1.80995	0.0102622	MPIG6B, VWF, GP1BA, F2RL3	145	52	16659	8.83767	0.99813	1	1
GOTERM_BP_DIRECT	integrin-mediated signaling pathway	4	1.80995	0.0281205	LAMA5, MPIG6B, ITGB3, ITGA2B	145	76	16659	6.04682	1	1	1
GOTERM_BP_DIRECT	negative regulation of endopeptidase activity	4	1.80995	0.0396178	LOC404103, LOC281376, TIMP1, SERPINB8	145	87	16659	5.28228	1	1	1
GOTERM_BP_DIRECT	negative regulation of GTPase activity	3	1.35747	0.0139927	PLXNB3, SH3BP4, F11R	145	21	16659	16.4128	0.999813	1	1
GOTERM_BP_DIRECT	positive regulation of release of sequestered calcium ion into cytosol	3	1.35747	0.0139927	CEMIP, CXCR3, F2RL3	145	21	16659	16.4128	0.999813	1	1
GOTERM_BP_DIRECT	microtubule-based process	3	1.35747	0.0166694	TUBA1D, TUBB1, TUBA4A	145	23	16659	14.9856	0.999964	1	1
GOTERM_BP_DIRECT	positive regulation of cell adhesion	3	1.35747	0.0328936	FUT7, PRKCA, TGM2	145	33	16659	10.4445	1	1	1
GOTERM_BP_DIRECT	positive regulation of ion transport	2	0.904977	0.0341332	P2RX1, P2RY1	145	4	16659	57.4448	1	1	1
GOTERM_BP_DIRECT	protein localization to microtubule plus-end	2	0.904977	0.0424841	MAPRE3, GAS2L1	145	5	16659	45.9559	1	1	1
Category	Term	Count	%	PValue	Genes	List Total	Pop Hits	Pop Total	Fold Enrichment	Bonferroni	Benjamini	FDR
GOTERM_CC_DIRECT	extracellular space	20	9.04977	0.00925874	AOC3, LAMA5, ECM1, PTI, VWF, LOC281376, PPBP, VASH1, SERPINB8, SOD3, CLU, SELP, LOC404103, IGFBP7, MASP2, TIMP1, CKB, PLTP, PF4, TGM2	162	1350	20599	1.88377	0.799957	0.40044	0.398126
GOTERM_CC_DIRECT	integral component of plasma membrane	17	7.69231	0.00135806	RNF43, ADGRV1, SLC24A3, SLC16A11, SELP, CHRND, MAG, SCNN1D, TRPV4, P2RX1, TSPAN17, P2RY1, PLXNB3, ESYT3, PLXNB2, MFSD2B, F2RL3	162	872	20599	2.47893	0.209512	0.117193	0.116516
GOTERM_CC_DIRECT	endoplasmic reticulum	11	4.97738	0.0430155	AOC3, BACE2, CEMIP, MPIG6B, VWF, REEP2, ESYT3, PRKCA, VASH1, LTC4S, TGM2	162	685	20599	2.04189	0.999503	0.826854	0.822074
GOTERM_CC_DIRECT	cytoskeleton	8	3.61991	0.0119049	PDLIM1, DYRK3, TGFB1I1, PARVB, GAS2L1, PTPN14, SYN1, VCL	162	314	20599	3.2396	0.874054	0.411909	0.409528
GOTERM_CC_DIRECT	external side of plasma membrane	8	3.61991	0.0171868	SELP, MPIG6B, P2RX1, ITGB3, CXCR3, ITGA2B, WC1-8, WC1-10	162	338	20599	3.00957	0.950172	0.495554	0.49269
GOTERM_CC_DIRECT	focal adhesion	7	3.16742	0.00121556	ITGB3, SYNPO2, TGFB1I1, ITGA2B, RSU1, PARVB, VCL	162	151	20599	5.89457	0.189756	0.117193	0.116516
GOTERM_CC_DIRECT	actin cytoskeleton	7	3.16742	0.00203225	NOTCH3, CALD1, SYNPO2, DENND2A, DSTN, PARVB, VCL	162	167	20599	5.32982	0.296676	0.117193	0.116516
GOTERM_CC_DIRECT	Z disc	4	1.80995	0.0335914	PDLIM1, SYNPO2, HRC, MYL9	162	90	20599	5.6513	0.997291	0.731313	0.727086
GOTERM_CC_DIRECT	heterotrimeric G-protein complex	3	1.35747	0.033818	GNAZ, GNA12, GNG11	162	37	20599	10.3098	0.997399	0.731313	0.727086
Category	Term	Count	%	PValue	Genes	List Total	Pop Hits	Pop Total	Fold Enrichment	Bonferroni	Benjamini	FDR
GOTERM_MF_DIRECT	calcium ion binding	12	5.42986	0.0160972	SELP, NOTCH3, ADGRV1, PTI, S100A1, HRC, CBLC, ESYT3, MASP2, LTBP1, MYL9, TGM2	149	647	18305	2.27856	0.989368	1	1
GOTERM_MF_DIRECT	GTPase activity	8	3.61991	0.0169025	TUBA1D, ARL4D, GNAZ, RAB4A, GNA12, TUBB1, AGAP1, TUBA4A	149	326	18305	3.01478	0.991546	1	1
GOTERM_MF_DIRECT	protein kinase binding	8	3.61991	0.0276033	TOM1L1, MAP2, CAMK2N1, TRPV4, CSPG4, MAPRE3, SYN1, TUBA4A	149	361	18305	2.72249	0.999605	1	1
GOTERM_MF_DIRECT	GTP binding	8	3.61991	0.0421922	TUBA1D, ARL4D, GNAZ, RAB4A, TUBB1, AGAP1, TUBA4A, TGM2	149	396	18305	2.48187	0.999994	1	1
GOTERM_MF_DIRECT	actin binding	7	3.16742	0.0110928	PDLIM1, CALD1, SYNPO2, DSTN, VASH1, PARVB, SYN1	149	230	18305	3.73898	0.95599	1	1
GOTERM_MF_DIRECT	kinase activity	5	2.26244	0.00421626	FN3K, PRKAR1B, PLXNB3, PLXNB2, CKB	149	81	18305	7.58348	0.693656	1	1
GOTERM_MF_DIRECT	heparin binding	5	2.26244	0.022918	SELP, PTPRS, PPBP, NAV2, PF4	149	133	18305	4.61851	0.998484	1	1

## Sheet: yellow
Category	Term	Count	%	PValue	Genes	List Total	Pop Hits	Pop Total	Fold Enrichment	Bonferroni	Benjamini	FDR
GOTERM_BP_DIRECT	muscle contraction	5	2.95858	0.000305826	TNNT1, TPM2, TNNI1, CACNA1S, CLCN1	130	42	16659	15.2555	0.17325	0.0911219	0.0911219
GOTERM_BP_DIRECT	actin cytoskeleton organization	5	2.95858	0.0145403	ABLIM2, LDB3, CORO2B, PDLIM4, SMTNL1	130	121	16659	5.2953	0.999889	0.9813	0.9813
GOTERM_BP_DIRECT	heart development	5	2.95858	0.0157765	MYL2, OSR1, HSPB7, LDB3, PDLIM4	130	124	16659	5.16718	0.999949	0.9813	0.9813
GOTERM_BP_DIRECT	skeletal muscle contraction	4	2.36686	0.000284921	TNNT1, TNNC1, TNNC2, TNNI1	130	17	16659	30.152	0.162426	0.0911219	0.0911219
GOTERM_BP_DIRECT	ventricular cardiac muscle tissue morphogenesis	4	2.36686	0.000469618	MYL2, TNNC1, MYL3, TNNI1	130	20	16659	25.6292	0.253359	0.0911219	0.0911219
GOTERM_BP_DIRECT	sarcomere organization	4	2.36686	0.00158065	TNNT1, LDB3, CASQ1, MYOZ1	130	30	16659	17.0862	0.626166	0.16752	0.16752
GOTERM_BP_DIRECT	regulation of muscle contraction	3	1.77515	0.000585993	TNNT1, TNNC1, TNNC2	130	5	16659	76.8877	0.305522	0.0911219	0.0911219
GOTERM_BP_DIRECT	transition between fast and slow fiber	3	1.77515	0.00161595	TNNT1, TNNC1, TNNI1	130	8	16659	48.0548	0.634296	0.16752	0.16752
GOTERM_BP_DIRECT	negative regulation of smooth muscle cell proliferation	3	1.77515	0.0113481	IGFBP5, APOD, APOE	130	21	16659	18.3066	0.999174	0.965673	0.965673
GOTERM_BP_DIRECT	cardiac muscle contraction	3	1.77515	0.0124202	TNNC1, MYL3, TNNI1	130	22	16659	17.4745	0.999579	0.965673	0.965673
GOTERM_BP_DIRECT	tissue development	3	1.77515	0.0268643	LAMB3, LAMB2, HSPG2	130	33	16659	11.6497	1	1	1
GOTERM_BP_DIRECT	chondrocyte differentiation	3	1.77515	0.0299721	MUSTN1, NFIB, OSR1	130	35	16659	10.984	1	1	1
GOTERM_BP_DIRECT	metanephric epithelium development	2	1.18343	0.0230526	OSR1, PAX2	130	3	16659	85.4308	0.999999	1	1
GOTERM_BP_DIRECT	regulation of ATPase activity	2	1.18343	0.0306191	TPM2, TNNC1	130	4	16659	64.0731	1	1	1
GOTERM_BP_DIRECT	positive regulation of establishment of protein localization	2	1.18343	0.0455779	PTP4A3, CORO2B	130	6	16659	42.7154	1	1	1
Category	Term	Count	%	PValue	Genes	List Total	Pop Hits	Pop Total	Fold Enrichment	Bonferroni	Benjamini	FDR
GOTERM_CC_DIRECT	extracellular space	26	15.3846	2.74667e-06	C1S, PRELP, FBLN5, LOC786948, CLEC3B, LOC785756, S100A16, LOC783399, SPOCK1, APOD, CPXM1, S100A14, IGFBP6, APOE, AMH, PTGDS, CKM, RARRES2, IGFBP2, IGF2, DCN, MFAP4, COL5A2, COL6A1, BDA20, CCL26	138	1350	20599	2.87479	0.000417408	0.000139165	0.000130009
GOTERM_CC_DIRECT	extracellular region	21	12.426	5.08481e-07	SPON2, EGFL7, WFIKKN1, LOC100847724, PCOLCE2, RARRES2, IGFBP2, PRELP, HSPG2, LOC104970193, DCN, MFAP5, LOC104970284, DHRS7C, MFAP2, SPOCK1, CPXM1, IGFBP6, BDA20, PTGDS, CRYAB	138	820	20599	3.82272	7.72861e-05	3.86445e-05	3.61021e-05
GOTERM_CC_DIRECT	Z disc	9	5.32544	1.52724e-07	RTN2, DES, JUP, LDB3, NEB, CASQ1, MYOZ1, CRYAB, PDLIM4	138	90	20599	14.9268	2.32138e-05	2.3214e-05	2.16868e-05
GOTERM_CC_DIRECT	perinuclear region of cytoplasm	8	4.73373	0.0306937	HHATL, PDE4C, RAC3, APOD, S100A14, PTGDS, PDLIM4, PTGES	138	449	20599	2.65957	0.991249	0.29159	0.272407
GOTERM_CC_DIRECT	actin cytoskeleton	6	3.5503	0.00521927	ABLIM2, TPM2, MYL2, HSPB7, FILIP1, MYOZ1	138	167	20599	5.36293	0.548603	0.0721209	0.0673761
GOTERM_CC_DIRECT	intermediate filament	5	2.95858	0.000562841	RTN2, DES, JUP, KRT17, KRT14	138	57	20599	13.0937	0.0820166	0.0142586	0.0133206
GOTERM_CC_DIRECT	troponin complex	4	2.36686	1.57286e-05	TNNT1, TNNC1, TNNC2, TNNI1	138	8	20599	74.6341	0.00238791	0.000597687	0.000558366
GOTERM_CC_DIRECT	T-tubule	4	2.36686	0.00030199	RTN2, FXYD1, CACNG1, CACNA1S	138	20	20599	29.8536	0.0448715	0.0091805	0.00857652
GOTERM_CC_DIRECT	filamentous actin	4	2.36686	0.000668941	RAC3, LDB3, PDLIM4, SMTNL1	138	26	20599	22.9643	0.0967113	0.0145256	0.0135699
GOTERM_CC_DIRECT	neuromuscular junction	4	2.36686	0.00680068	DES, LAMB2, SPOCK1, RAPSN	138	58	20599	10.2944	0.645566	0.0861419	0.0804747
GOTERM_CC_DIRECT	sarcolemma	4	2.36686	0.0105275	DES, FXYD1, CACNG1, CLCN1	138	68	20599	8.78048	0.799845	0.123091	0.114993
GOTERM_CC_DIRECT	keratin filament	4	2.36686	0.0222153	FAM83H, KRT80, KRT1, KRT14	138	90	20599	6.63414	0.967117	0.225115	0.210305
GOTERM_CC_DIRECT	cardiac myofibril	3	1.77515	0.00119771	DES, MYL2, TNNC1	138	8	20599	55.9755	0.166532	0.0227564	0.0212593
GOTERM_CC_DIRECT	I band	3	1.77515	0.00190815	MYL3, CACNA1S, SMTNL1	138	10	20599	44.7804	0.251973	0.0322266	0.0301064
GOTERM_CC_DIRECT	microfibril	3	1.77515	0.00232204	MFAP5, MFAP4, MFAP2	138	11	20599	40.7095	0.297676	0.035295	0.032973
GOTERM_CC_DIRECT	intercalated disc	3	1.77515	0.0119184	DES, JUP, FXYD1	138	25	20599	17.9122	0.838374	0.129399	0.120886
GOTERM_CC_DIRECT	sarcoplasm	2	1.18343	0.0328178	SPOCK1, NOL3	138	5	20599	59.7072	0.99373	0.29343	0.274125
Category	Term	Count	%	PValue	Genes	List Total	Pop Hits	Pop Total	Fold Enrichment	Bonferroni	Benjamini	FDR
GOTERM_MF_DIRECT	calcium ion binding	17	10.0592	1.0545e-05	EGFL7, C1S, TNNC1, TNNC2, PCDH12, NOL3, HSPG2, SYT8, FBLN5, AIF1L, CLEC3B, S100A16, MYL2, MYL3, SPOCK1, S100A14, CASQ1	128	647	18305	3.75755	0.00222254	0.002225	0.00219337
GOTERM_MF_DIRECT	protein homodimerization activity	13	7.69231	0.000654111	JUP, TNNC1, HSPB8, TPM2, CIDEA, UPB1, CLCN1, FBLN5, DCN, S100A16, APOE, CRYAB, PDLIM4	128	574	18305	3.23885	0.128956	0.0345044	0.0340138
GOTERM_MF_DIRECT	actin filament binding	8	4.73373	0.000438781	TAGLN, ABLIM2, TPM2, TNNC1, TNNC2, NEB, CORO2B, AIF1L	128	196	18305	5.83705	0.0884447	0.0308609	0.0304221
GOTERM_MF_DIRECT	protein binding	7	4.14201	0.0029415	MFAP5, JUP, FXYD1, MFAP2, PTGDS, CRYAB, DCN	128	203	18305	4.9313	0.4629	0.103443	0.101972
GOTERM_MF_DIRECT	calcium-dependent protein binding	6	3.5503	8.79241e-05	S100A16, TNNC1, TNNC2, RAC3, S100A14, SYT8	128	65	18305	13.2007	0.0183818	0.00927599	0.00914411
GOTERM_MF_DIRECT	extracellular matrix structural constituent	4	2.36686	0.00762264	LAMB3, LAMB2, COL5A2, PRELP	128	58	18305	9.86261	0.801017	0.229768	0.226501
GOTERM_MF_DIRECT	insulin-like growth factor I binding	3	1.77515	0.00252129	IGFBP5, IGFBP2, IGFBP6	128	11	18305	39.0021	0.412961	0.103443	0.101972
GOTERM_MF_DIRECT	small molecule binding	3	1.77515	0.0171573	LOC783399, BDA20, PTGDS	128	29	18305	14.7939	0.97405	0.436159	0.429957
GOTERM_MF_DIRECT	troponin T binding	2	1.18343	0.020671	TNNT1, TNNC1	128	3	18305	95.3385	0.987812	0.436159	0.429957
GOTERM_MF_DIRECT	prostaglandin-D synthase activity	2	1.18343	0.020671	PTGDS, PTGES	128	3	18305	95.3385	0.987812	0.436159	0.429957
GOTERM_MF_DIRECT	insulin-like growth factor II binding	2	1.18343	0.0409181	IGFBP2, IGFBP6	128	6	18305	47.6693	0.999852	0.719476	0.709247
GOTERM_MF_DIRECT	keratin filament binding	2	1.18343	0.0409181	FAM83H, KRT14	128	6	18305	47.6693	0.999852	0.719476	0.709247

## Sheet: blue
Category	Term	Count	%	PValue	Genes	List Total	Pop Hits	Pop Total	Fold Enrichment	Bonferroni	Benjamini	FDR
GOTERM_BP_DIRECT	negative regulation of transcription from RNA polymerase II promoter	17	5.16717	0.00507058	CBX7, UHRF1, TMPRSS6, PLK1, DAB2IP, AEBP1, FOXM1, AURKB, SALL2, PPP1R13L, BHLHE40, NSD2, E2F1, ID3, NUPR2, APBB1, PHF19	239	542	16659	2.18625	0.996864	0.508142	0.507694
GOTERM_BP_DIRECT	cell cycle	12	3.64742	6.93466e-05	CCNB2, CDT1, CHAF1A, UHRF1, CDCA5, CCNF, MCM4, NUPR2, MCM5, MKI67, SPC24, MCM2	239	184	16659	4.54584	0.075629	0.0786391	0.0785697
GOTERM_BP_DIRECT	cell division	11	3.34347	0.000348795	CCNB2, CDT1, CCND2, CDCA3, PTTG1, UBE2C, CDCA5, CCNF, CDCA8, BIRC5, SPC24	239	186	16659	4.12222	0.326726	0.131845	0.131728
GOTERM_BP_DIRECT	positive regulation of cell proliferation	11	3.34347	0.0150394	CCND2, SAPCD2, BAMBI, S100A13, CD248, LAMC2, EMP2, MEIS3, FOXM1, DLL1, SOX4	239	314	16659	2.44182	1	0.947481	0.946646
GOTERM_BP_DIRECT	cell migration	10	3.03951	0.00199472	ITGB5, SRC, BAMBI, FSCN1, GPC2, CD248, EMP2, L1CAM, RHOD, EPHB3	239	195	16659	3.57451	0.896095	0.323145	0.32286
GOTERM_BP_DIRECT	mitotic cell cycle	6	1.82371	0.00981417	CENPT, CDT1, TUBB3, PLK1, MYBL2, POLE	239	91	16659	4.5958	0.999986	0.856098	0.855343
GOTERM_BP_DIRECT	axon guidance	6	1.82371	0.0445018	CXCL12, TUBB3, WNT5A, VSTM2L, L1CAM, EPHB3	239	135	16659	3.09791	1	1	1
GOTERM_BP_DIRECT	cell chemotaxis	5	1.51976	0.0360272	CXCL12, CCR8, DEFB13, CXCR6, AZU1	239	87	16659	4.00592	1	1	1
GOTERM_BP_DIRECT	positive regulation of synapse maturation	4	1.21581	0.000152928	CDC20, NEURL1, DAB2IP, ADGRL1	239	8	16659	34.8515	0.159227	0.0867102	0.0866338
GOTERM_BP_DIRECT	double-strand break repair via break-induced replication	4	1.21581	0.000575867	GINS2, MCM4, MCM5, MCM2	239	12	16659	23.2343	0.479633	0.163258	0.163114
GOTERM_BP_DIRECT	DNA replication initiation	4	1.21581	0.00274257	POLA2, MCM4, MCM5, MCM2	239	20	16659	13.9406	0.955593	0.38876	0.388417
GOTERM_BP_DIRECT	mitotic sister chromatid segregation	4	1.21581	0.0041284	KIF18B, ESPL1, PLK1, CDCA8	239	23	16659	12.1222	0.990825	0.468161	0.467748
GOTERM_BP_DIRECT	positive regulation of cell adhesion	4	1.21581	0.0114556	ADGRG1, CXCL12, AZU1, RHOD	239	33	16659	8.44884	0.999998	0.881263	0.880486
GOTERM_BP_DIRECT	mitotic metaphase plate congression	4	1.21581	0.0124341	KIFC1, CDCA5, CDCA8, KIF22	239	34	16659	8.20034	0.999999	0.881263	0.880486
GOTERM_BP_DIRECT	negative regulation of BMP signaling pathway	4	1.21581	0.0205971	TMPRSS6, BAMBI, WNT5A, HTRA1	239	41	16659	6.80029	1	1	1
GOTERM_BP_DIRECT	chemokine-mediated signaling pathway	4	1.21581	0.0248079	CXCL12, CCL5, CCL4, XCL2	239	44	16659	6.33663	1	1	1
GOTERM_BP_DIRECT	T cell mediated cytotoxicity	3	0.911854	0.00197562	GZMM, PRF1, EMP2	239	5	16659	41.8218	0.893814	0.323145	0.32286
GOTERM_BP_DIRECT	positive regulation of exit from mitosis	3	0.911854	0.00197562	UBE2C, CDCA5, BIRC5	239	5	16659	41.8218	0.893814	0.323145	0.32286
GOTERM_BP_DIRECT	homologous chromosome segregation	3	0.911854	0.00407111	ESPL1, PTTG1, PLK1	239	7	16659	29.8727	0.990207	0.468161	0.467748
GOTERM_BP_DIRECT	pre-replicative complex assembly involved in nuclear cell cycle DNA replication	3	0.911854	0.00537716	MCM4, MCM5, MCM2	239	8	16659	26.1386	0.997789	0.508142	0.507694
GOTERM_BP_DIRECT	cellular potassium ion homeostasis	3	0.911854	0.0122066	ATP4B, ATP12A, KCTD7	239	12	16659	17.4257	0.999999	0.881263	0.880486
GOTERM_BP_DIRECT	positive regulation of T cell chemotaxis	3	0.911854	0.0142914	CCL5, WNT5A, XCL2	239	13	16659	16.0853	1	0.947481	0.946646
GOTERM_BP_DIRECT	odontogenesis	3	0.911854	0.0296234	SRC, ID3, AXIN2	239	19	16659	11.0057	1	1	1
GOTERM_BP_DIRECT	mitotic spindle assembly checkpoint	3	0.911854	0.0389177	PLK1, BIRC5, AURKB	239	22	16659	9.50494	1	1	1
GOTERM_BP_DIRECT	positive regulation of peptidyl-threonine phosphorylation	3	0.911854	0.042231	PLK1, WNT5A, AZU1	239	23	16659	9.09169	1	1	1
GOTERM_BP_DIRECT	gamma-delta T cell differentiation	2	0.607903	0.0283699	JAG2, SOX13	239	2	16659	69.7029	1	1	1
Category	Term	Count	%	PValue	Genes	List Total	Pop Hits	Pop Total	Fold Enrichment	Bonferroni	Benjamini	FDR
GOTERM_CC_DIRECT	nucleus	69	20.9726	0.00299093	FOXE3, CCNF, CHTF18, MKI67, FOXM1, PIDD1, CHAF1A, CCND2, PTTG1, SALL2, MYBL2, SOX4, TCF19, FOXD2, TLE2, TLE1, SOX13, EMP2, AXIN2, KIF22, EBF4, ESPL1, ZNF516, MCM4, BIRC5, NUPR2, MCM5, DCTPP1, MCM2, MT1E, PIF1, CASZ1, DTYMK, NXN, ZBTB46, CDCA5, TYMS, PKMYT1, CENPA, AURKB, RECQL4, CCNB2, PCBP3, PRDM16, MVB12B, NSD2, IGF2BP3, APBB1, ZNF462, CDT1, CENPV, UBE2C, KCNIP3, SNAI3, PLK1, XRCC3, TDRD9, MEIS…	257	3993	20599	1.38504	0.515622	0.0937915	0.0914661
GOTERM_CC_DIRECT	cytoplasm	59	17.9331	0.0481987	CCNF, STMN3, ARHGAP39, PIDD1, SMPD5, CCND2, PTTG1, TUBB3, GTSE1, SOX4, SOX13, VSTM2L, EMP2, AXIN2, KIF22, KCTD7, COL2A1, ESPL1, FSCN1, BIRC5, PPP1R12B, LOC404051, MCM2, MT1E, DTYMK, HPCA, WNK4, DTX1, GSTT1, TYMS, AURKB, CCNB2, ALS2CL, PCBP3, TERT, CCL5, E2F1, LOC786126, LOC617313, MYH14, IGF2BP3, APBB1, SNCB, S1PR5, CCDC184, KLHL25, PLK1, XRCC3, HTR1B, BATF, SBK1, BAMBI, BHLHE40, NEURL1, ID3, CD2…	257	3789	20599	1.24807	0.999994	0.65603	0.639764
GOTERM_CC_DIRECT	extracellular space	27	8.20669	0.0176919	COL18A1, CPZ, PODNL1, CCL5, C1QTNF6, CCL4, S100A13, BOLA, HGFAC, LINGO2, CHGA, ANGPT4, LRRN2, WNT5A, DEFB13, RTN4RL2, AZU1, NRG2, PDIA4, COL2A1, CXCL12, XCL2, SERPING1, SSPO, ZP3, FMOD, LOC404051	257	1350	20599	1.60304	0.986697	0.329342	0.321176
GOTERM_CC_DIRECT	extracellular region	19	5.77508	0.0144061	CHGA, C1QB, ANGPT4, C1QA, LAG3, CD163L1, PRF1, HTRA1, VSTM2L, NRG2, AEBP1, NTN3, ADGRG1, COL2A1, MDK, C1QTNF6, ADM2, ZP3, C1QC	257	820	20599	1.85717	0.970152	0.316935	0.309077
GOTERM_CC_DIRECT	membrane	19	5.77508	0.0173185	PIANP, WC1.3, SLC45A3, WC1, CD163L1, WSCD1, TIE1, ENTPD8, LOC101907335, LAMC2, ABHD16B, OASL, SYT17, CCND2, ADGRL1, EPPK1, WC-7, XKR5	257	837	20599	1.81945	0.985416	0.329342	0.321176
GOTERM_CC_DIRECT	external side of plasma membrane	14	4.25532	0.00033596	LAG3, CD163L1, LOC786796, EBI3, LOC101907335, CXCR6, SLC4A3, ENOX1, CXCL12, CCR8, CD248, BOLA, WC-7, CD276	257	338	20599	3.3199	0.0780976	0.0406512	0.0396433
GOTERM_CC_DIRECT	chromatin	11	3.34347	0.00130849	CBX7, CASZ1, CHAF1A, CCND2, UHRF1, PLK1, NSD2, E2F1, HR, KIF22, MCM2	257	253	20599	3.48486	0.271568	0.0791636	0.0772008
GOTERM_CC_DIRECT	extracellular matrix	10	3.03951	0.000954968	LINGO2, COL18A1, COL26A1, COL2A1, LRRN2, WNT5A, SSPO, RTN4RL2, ZP3, EMID1	257	201	20599	3.98765	0.206429	0.077034	0.0751241
GOTERM_CC_DIRECT	cell surface	10	3.03951	0.0439287	ITGB5, LOC512464, WNT5A, GPC2, EMP2, RTN4RL2, LRRC32, L1CAM, PDIA4, LOC618737	257	373	20599	2.14884	0.999981	0.65603	0.639764
GOTERM_CC_DIRECT	growth cone	7	2.12766	0.000155399	TUBB3, FSCN1, ADGRL1, STMN3, MYH14, APBB1, DBN1	257	65	20599	8.63173	0.0369109	0.0376065	0.0366741
GOTERM_CC_DIRECT	kinetochore	7	2.12766	0.00242217	CENPT, CDT1, CENPV, PLK1, BIRC5, CENPA, AURKB	257	109	20599	5.14736	0.443938	0.0937915	0.0914661
GOTERM_CC_DIRECT	postsynapse	5	1.51976	0.00919482	C1QB, C1QA, WNT5A, DRD4, C1QC	257	66	20599	6.0721	0.893055	0.222515	0.216998
GOTERM_CC_DIRECT	spindle midzone	4	1.21581	0.00279522	CENPV, PLK1, CDCA8, AURKB	257	23	20599	13.9394	0.492059	0.0937915	0.0914661
GOTERM_CC_DIRECT	collagen trimer	4	1.21581	0.032453	C1QB, C1QA, COL18A1, COL2A1	257	56	20599	5.72513	0.999659	0.560973	0.547065
GOTERM_CC_DIRECT	chromosome passenger complex	3	0.911854	0.00310055	CDCA8, BIRC5, AURKB	257	7	20599	34.3508	0.52834	0.0937915	0.0914661
GOTERM_CC_DIRECT	MCM complex	3	0.911854	0.00785841	MCM4, MCM5, MCM2	257	11	20599	21.8596	0.851808	0.211304	0.206065
GOTERM_CC_DIRECT	replication fork	3	0.911854	0.0354801	PIF1, UHRF1, XRCC3	257	24	20599	10.019	0.99984	0.572413	0.558221
GOTERM_CC_DIRECT	cerebellar mossy fiber	2	0.607903	0.0487956	DLG4, DAB2IP	257	4	20599	40.0759	0.999994	0.65603	0.639764
Category	Term	Count	%	PValue	Genes	List Total	Pop Hits	Pop Total	Fold Enrichment	Bonferroni	Benjamini	FDR
GOTERM_MF_DIRECT	ATP binding	28	8.51064	0.0317049	BLK, PIF1, DTYMK, SRC, WNK4, ATP12A, CHTF18, PKMYT1, AURKB, RECQL4, MYH14, EPHB3, MYH7B, UBE2C, TIE1, PLK1, XRCC3, TDRD9, ENTPD8, KIF22, KIF18B, SBK1, KIFC1, MCM4, PLXNB1, MCM5, ABCG4, MCM2	237	1440	18305	1.50182	0.999987	1	1
GOTERM_MF_DIRECT	calcium ion binding	15	4.55927	0.0413784	CHGA, JAG2, CGREF1, KCNIP3, HPCA, PRF1, CABP2, DLL1, SYT17, S100A13, TLL2, CD248, DCHS1, SNCB, CD320	237	647	18305	1.79064	1	1	1
GOTERM_MF_DIRECT	protein kinase binding	11	3.34347	0.0190236	FAM83F, CCND2, CAMK2N2, PLK1, DOK7, EMP2, PPP1R12B, FOXM1, RHOD, LIMS2, MAPK8IP1	237	361	18305	2.35346	0.998796	1	1
GOTERM_MF_DIRECT	scavenger receptor activity	7	2.12766	0.000476166	WC1.3, WC1, CD163L1, LOC786796, LOC101907335, WC-7	237	77	18305	7.02148	0.153545	0.166658	0.166658
GOTERM_MF_DIRECT	serine-type endopeptidase activity	7	2.12766	0.0428837	GZMM, TMPRSS6, HTRA1, LOC786126, LOC617313, AZU1, HGFAC	237	197	18305	2.74444	1	1	1
GOTERM_MF_DIRECT	integrin binding	5	1.51976	0.0483708	CXCL12, ITGB5, SRC, EMP2, ICAM1	237	106	18305	3.64322	1	1	1
GOTERM_MF_DIRECT	chemokine activity	4	1.21581	0.0201732	CXCL12, CCL5, CCL4, XCL2	237	45	18305	6.86545	0.999202	1	1
GOTERM_MF_DIRECT	scaffold protein binding	4	1.21581	0.02138	SRC, DLG4, DLL1, CACNA1H	237	46	18305	6.7162	0.999481	1	1
GOTERM_MF_DIRECT	DNA helicase activity	4	1.21581	0.02138	RECQL4, MCM4, MCM5, MCM2	237	46	18305	6.7162	0.999481	1	1
GOTERM_MF_DIRECT	DNA replication origin binding	3	0.911854	0.0295882	MCM4, MCM5, MCM2	237	21	18305	11.0338	0.999973	1	1
GOTERM_MF_DIRECT	Notch binding	3	0.911854	0.0322752	JAG2, DTX1, DLL1	237	22	18305	10.5322	0.99999	1	1
GOTERM_MF_DIRECT	CCR chemokine receptor binding	3	0.911854	0.0439146	CCL5, CCL4, XCL2	237	26	18305	8.91188	1	1	1
