# Supplementary material for: Candidate Genes and Gene Networks Change with Age in Japanese Black Cattle by Blood Transcriptome Analysis
Source: Genes (Basel). 2023 Feb 16;14(2):504. doi: 10.3390/genes14020504 (PMC9956108; doi:10.3390/genes14020504)
Supplement: Supplementary file 1 [file genes-14-00504-s001.zip › Supplementary Table S7.xlsx]

## Sheet: brown
Term	Database	ID	Input number	Background number	P-Value	Corrected P-Value	Input
Metabolic pathways	KEGG PATHWAY	bta01100	17	1468	0.0108687	0.126668	HPSE|NPL|AOC3|NDUFA12|CHST10|SMOX|PCBD1|FUT7|LTC4S|COX8B|ME3|COX7A1|CKB|CHDH|ALDOC|GMPR|BDH1
Platelet activation	KEGG PATHWAY	bta04611	10	121	9.60421e-09	1.48865e-06	ITGB3|ITGA2B|GP1BA|F2RL3|GP9|P2RX1|GP5|VWF|P2RY1|GP6
Pathways in cancer	KEGG PATHWAY	bta05200	9	539	0.00730118	0.113168	EGLN3|BCL2L1|LAMA5|PRKCA|ITGA2B|GNG11|NOTCH3|GNA12|F2RL3
ECM-receptor interaction	KEGG PATHWAY	bta04512	8	87	1.40431e-07	1.08834e-05	ITGB3|LAMA5|ITGA2B|GP1BA|GP9|GP5|VWF|GP6
Focal adhesion	KEGG PATHWAY	bta04510	8	198	4.52809e-05	0.00233951	ITGB3|LAMA5|PRKCA|ITGA2B|VCL|PARVB|VWF|MYL9
PI3K-Akt signaling pathway	KEGG PATHWAY	bta04151	7	373	0.00965325	0.124688	BCL2L1|ITGB3|LAMA5|PRKCA|ITGA2B|GNG11|VWF
Vascular smooth muscle contraction	KEGG PATHWAY	bta04270	6	133	0.000233844	0.00906145	PRKCA|RAMP3|GNA12|MYL9|CALD1|PPP1R14A
Hematopoietic cell lineage	KEGG PATHWAY	bta04640	5	110	0.000757569	0.0234846	ITGA2B|ITGB3|GP1BA|GP9|GP5
Huntington disease	KEGG PATHWAY	bta05016	5	198	0.00874891	0.12328	COX7A1|TGM2|COX8B|NDUFA12|CLTB
Regulation of actin cytoskeleton	KEGG PATHWAY	bta04810	5	212	0.011441	0.126668	ITGA2B|ITGB3|VCL|GNA12|MYL9
Rap1 signaling pathway	KEGG PATHWAY	bta04015	5	216	0.0123032	0.127133	PRKCA|ITGA2B|ITGB3|P2RY1|F2RL3
Complement and coagulation cascades	KEGG PATHWAY	bta04610	4	87	0.0024856	0.0619061	F2RL3|CLU|VWF|MASP2
Gap junction	KEGG PATHWAY	bta04540	4	90	0.00279576	0.0619061	PRKCA|TUBA4A|TUBB1|TUBA1D
HIF-1 signaling pathway	KEGG PATHWAY	bta04066	4	110	0.00556225	0.104924	PRKCA|EGLN3|ALDOC|TIMP1
Leukocyte transendothelial migration	KEGG PATHWAY	bta04670	4	113	0.00609238	0.104924	PRKCA|VCL|F11R|MYL9
Phagosome	KEGG PATHWAY	bta04145	4	170	0.0231675	0.171724	TUBA4A|ITGB3|TUBB1|TUBA1D
Tight junction	KEGG PATHWAY	bta04530	4	178	0.0267523	0.171724	TUBA4A|TUBA1D|F11R|MYL9
Axon guidance	KEGG PATHWAY	bta04360	4	180	0.0276975	0.171724	PRKCA|PLXNB2|PLXNB3|MYL9
Alzheimer disease	KEGG PATHWAY	bta05010	4	180	0.0276975	0.171724	COX7A1|BACE2|COX8B|NDUFA12
Chemokine signaling pathway	KEGG PATHWAY	bta04062	4	189	0.0321961	0.184829	CXCR3|PPBP|GNG11|PF4
Cardiac muscle contraction	KEGG PATHWAY	bta04260	3	90	0.0200971	0.171724	COX7A1|COX8B|HRC
Small cell lung cancer	KEGG PATHWAY	bta05222	3	94	0.0224317	0.171724	BCL2L1|ITGA2B|LAMA5
Viral protein interaction with cytokine and cytokine receptor	KEGG PATHWAY	bta04061	3	95	0.0230375	0.171724	CXCR3|PPBP|PF4
Amoebiasis	KEGG PATHWAY	bta05146	3	100	0.026199	0.171724	PRKCA|VCL|LAMA5
Glutamatergic synapse	KEGG PATHWAY	bta04724	3	113	0.0354481	0.190333	PRKCA|SHANK3|GNG11
Thyroid hormone signaling pathway	KEGG PATHWAY	bta04919	3	118	0.0393969	0.196985	PRKCA|ITGB3|NOTCH3
beta-Alanine metabolism	KEGG PATHWAY	bta00410	2	36	0.0230999	0.171724	AOC3|SMOX
Aldosterone-regulated sodium reabsorption	KEGG PATHWAY	bta04960	2	37	0.024251	0.171724	PRKCA|FXYD4
Glycine, serine and threonine metabolism	KEGG PATHWAY	bta00260	2	43	0.0316309	0.184829	CHDH|AOC3
Endocrine and other factor-regulated calcium reabsorption	KEGG PATHWAY	bta04961	2	46	0.0356107	0.190333	PRKCA|CLTB
Arginine and proline metabolism	KEGG PATHWAY	bta00330	2	48	0.0383656	0.196985	SMOX|CKB
Amino sugar and nucleotide sugar metabolism	KEGG PATHWAY	bta00520	2	50	0.041199	0.199558	NPL|CYB5R2

## Sheet: yellow
Term	Database	ID	Input number	Background number	P-Value	Corrected P-Value	Input
Metabolic pathways	KEGG PATHWAY	bta01100	16	1468	0.00305836	0.050463	GALNT16|PTGS1|CKM|AK1|NMRK2|NQO1|GPT|B3GAT1|ENO3|ADH1C|ADSSL1|UPB1|PTGDS|PTGES|PDE4C|ALDH1A1
Hypertrophic cardiomyopathy (HCM)	KEGG PATHWAY	bta05410	7	92	6.72769e-07	7.06076e-05	DES|TPM2|MYL2|MYL3|CACNG1|CACNA1S|TNNC1
Dilated cardiomyopathy (DCM)	KEGG PATHWAY	bta05414	7	99	1.06981e-06	7.06076e-05	DES|TPM2|MYL2|MYL3|CACNG1|CACNA1S|TNNC1
Adrenergic signaling in cardiomyocytes	KEGG PATHWAY	bta04261	7	150	1.44767e-05	0.00047773	PPP1R1A|TPM2|MYL2|MYL3|CACNG1|CACNA1S|TNNC1
Cardiac muscle contraction	KEGG PATHWAY	bta04260	6	90	8.88265e-06	0.000390837	TPM2|MYL2|MYL3|CACNG1|CACNA1S|TNNC1
Focal adhesion	KEGG PATHWAY	bta04510	6	198	0.000573795	0.0151482	RAC3|MYL2|MYLPF|COL6A1|LAMB3|LAMB2
cAMP signaling pathway	KEGG PATHWAY	bta04024	5	228	0.00636581	0.0840286	PDE4C|AMH|CACNA1S|RAC3|FXYD1
Arrhythmogenic right ventricular cardiomyopathy (ARVC)	KEGG PATHWAY	bta05412	4	76	0.000699254	0.0153836	CACNG1|JUP|DES|CACNA1S
ECM-receptor interaction	KEGG PATHWAY	bta04512	4	87	0.00113274	0.0213602	COL6A1|LAMB3|HSPG2|LAMB2
Calcium signaling pathway	KEGG PATHWAY	bta04020	4	203	0.0202534	0.192739	CACNA1S|CASQ1|TNNC1|TNNC2
Retinol metabolism	KEGG PATHWAY	bta00830	3	64	0.00460805	0.0675847	ADH1C|ALDH1A1|PNPLA4
Arachidonic acid metabolism	KEGG PATHWAY	bta00590	3	83	0.00919182	0.110302	PTGDS|PTGS1|PTGES
Toxoplasmosis	KEGG PATHWAY	bta05145	3	113	0.020442	0.192739	LAMB3|BOLA-DQA5|LAMB2
Purine metabolism	KEGG PATHWAY	bta00230	3	135	0.0319555	0.281208	AK1|PDE4C|ADSSL1
Alanine, aspartate and glutamate metabolism	KEGG PATHWAY	bta00250	2	37	0.0162193	0.178412	GPT|ADSSL1
Glycolysis / Gluconeogenesis	KEGG PATHWAY	bta00010	2	64	0.0430418	0.355094	ENO3|ADH1C

## Sheet: blue
Term	Database	ID	Input number	Background number	P-Value	Corrected P-Value	Input
Cell cycle	KEGG PATHWAY	bta04110	12	123	9.02221e-09	1.67813e-06	CCNB2|CDKN2A|E2F1|PLK1|CCND2|PKMYT1|CDC20|MCM5|MCM4|ESPL1|MCM2|PTTG1
Pathways in cancer	KEGG PATHWAY	bta05200	12	539	0.00811198	0.0932438	CDKN2A|AXIN2|GSTT1|E2F1|BIRC5|CCND2|DLL1|JAG2|WNT5A|CXCL12|LAMC2|TERT
Human T-cell leukemia virus 1 infection	KEGG PATHWAY	bta05166	10	234	0.00014976	0.0092851	BOLA|CCNB2|CDKN2A|E2F1|CCND2|CDC20|ESPL1|ICAM1|PTTG1|TERT
Human papillomavirus infection	KEGG PATHWAY	bta05165	10	345	0.00265027	0.0454155	BOLA|ITGB5|AXIN2|E2F1|CCND2|OASL|LAMC2|WNT5A|TERT|COL2A1
Axon guidance	KEGG PATHWAY	bta04360	8	180	0.000532776	0.016516	EPHB3|PLXNB1|SRC|NTN3|L1CAM|WNT5A|CXCL12|RHOD
Cytokine-cytokine receptor interaction	KEGG PATHWAY	bta04060	8	323	0.0162046	0.120563	IL9R|CD70|CCL4|CCL5|XCL2|CXCR6|CCR8|CXCL12
Cellular senescence	KEGG PATHWAY	bta04218	7	166	0.00157486	0.0325471	BOLA|CCNB2|CDKN2A|E2F1|CCND2|FOXM1|MYBL2
Chemokine signaling pathway	KEGG PATHWAY	bta04062	7	189	0.0031742	0.0454155	SRC|CCL4|CCL5|XCL2|CXCR6|CCR8|CXCL12
Viral carcinogenesis	KEGG PATHWAY	bta05203	7	241	0.0110654	0.105866	BOLA|SRC|CDKN2A|CCND2|CDC20|CCR8|HIST1H2BJ
Human cytomegalovirus infection	KEGG PATHWAY	bta05163	7	245	0.0120003	0.105866	BOLA|SRC|CDKN2A|E2F1|CCL4|CCL5|CXCL12
Oocyte meiosis	KEGG PATHWAY	bta04114	6	119	0.00142886	0.0325471	CCNB2|PLK1|PKMYT1|CDC20|ESPL1|PTTG1
Hepatocellular carcinoma	KEGG PATHWAY	bta05225	6	174	0.00852228	0.0932438	CDKN2A|GSTT1|E2F1|WNT5A|TERT|AXIN2
Focal adhesion	KEGG PATHWAY	bta04510	6	198	0.0150793	0.116865	SRC|ITGB5|CCND2|PPP1R12B|LAMC2|COL2A1
DNA replication	KEGG PATHWAY	bta03030	5	36	4.71428e-05	0.00438428	POLE|MCM5|MCM4|MCM2|POLA2
Pyrimidine metabolism	KEGG PATHWAY	bta00240	5	56	0.000319458	0.0148548	NME4|TYMS|DTYMK|DCTPP1|ENTPD8
p53 signaling pathway	KEGG PATHWAY	bta04115	5	77	0.00124177	0.0325471	GTSE1|CCNB2|CDKN2A|CCND2|PIDD1
Endocrine resistance	KEGG PATHWAY	bta01522	5	94	0.00284876	0.0454155	JAG2|DLL1|CDKN2A|E2F1|SRC
Viral protein interaction with cytokine and cytokine receptor	KEGG PATHWAY	bta04061	5	95	0.00297532	0.0454155	CCR8|XCL2|CXCL12|CCL4|CCL5
Breast cancer	KEGG PATHWAY	bta05224	5	150	0.0180056	0.127161	JAG2|DLL1|WNT5A|AXIN2|E2F1
Hippo signaling pathway	KEGG PATHWAY	bta04390	5	151	0.0184589	0.127161	WNT5A|CCND2|DLG4|BIRC5|AXIN2
Cushing syndrome	KEGG PATHWAY	bta04934	5	156	0.0208382	0.133652	CACNA1H|WNT5A|CDKN2A|AXIN2|E2F1
Cell adhesion molecules (CAMs)	KEGG PATHWAY	bta04514	5	159	0.0223576	0.138617	BOLA|CD276|SIGLEC1|ICAM1|L1CAM
Prion diseases	KEGG PATHWAY	bta05020	4	32	0.00040298	0.0149909	C1QC|C1QB|C1QA|CCL5
Staphylococcus aureus infection	KEGG PATHWAY	bta05150	4	75	0.00742282	0.0932438	C1QA|C1QC|C1QB|ICAM1
Pertussis	KEGG PATHWAY	bta05133	4	77	0.0080968	0.0932438	SERPING1|C1QC|C1QB|C1QA
Complement and coagulation cascades	KEGG PATHWAY	bta04610	4	87	0.0120674	0.105866	SERPING1|C1QC|C1QB|C1QA
Progesterone-mediated oocyte maturation	KEGG PATHWAY	bta04914	4	88	0.0125218	0.105866	PLK1|CCNB2|PKMYT1|KIF22
NF-kappa B signaling pathway	KEGG PATHWAY	bta04064	4	102	0.0200538	0.133215	CXCL12|CCL4|ICAM1|PIDD1
Chagas disease (American trypanosomiasis)	KEGG PATHWAY	bta05142	4	116	0.0298873	0.17372	C1QC|C1QB|C1QA|CCL5
Bladder cancer	KEGG PATHWAY	bta05219	3	43	0.0101366	0.104745	SRC|CDKN2A|E2F1
Notch signaling pathway	KEGG PATHWAY	bta04330	3	48	0.0134221	0.108544	JAG2|DLL1|DTX1
Glutathione metabolism	KEGG PATHWAY	bta00480	3	60	0.0235172	0.141103	GGT7|GSTT1|SRM
Cytosolic DNA-sensing pathway	KEGG PATHWAY	bta04623	3	67	0.0308632	0.173956	CCL4|POLR3H|CCL5
Viral myocarditis	KEGG PATHWAY	bta05416	3	76	0.0418678	0.229042	BOLA|PRF1|ICAM1
Platinum drug resistance	KEGG PATHWAY	bta01524	3	78	0.0445469	0.236735	BIRC5|CDKN2A|GSTT1
