# Supplementary material for: Candidate Genes and Gene Networks Change with Age in Japanese Black Cattle by Blood Transcriptome Analysis
Source: Genes (Basel). 2023 Feb 16;14(2):504. doi: 10.3390/genes14020504 (PMC9956108; doi:10.3390/genes14020504)
Supplement: Supplementary file 1 [file genes-14-00504-s001.zip › Supplementary Table S8.xlsx]

## Sheet: Sheet1
Supplementary Table S8. Number of EWSS mapped genes in different periods.
calf VS. adult	calf VS. old	adult VS. old
Gene_name	Gene_name	Gene_name
SCAF4	PCYT1A	LOC102184002
SOD1	IL1RAP	PCYT1A
LOC102184002	ABCC5	ABCC5
ADCY5	PRDM15	CBS
PCYT1A	CBS	DNMT3L
PIGZ	HSF2BP	FAM207A
DLG1	DNMT3L	EPHB2
ATP13A3	FAM207A	SESTD1
IL1RAP	RFTN1	FSIP2
KNG1	EIF4G3	LOC102186637
DGKG	SCN9A	KIF1A
ABCC5	SCN7A	NGEF
PARL	CCDC141	BMP8B
PXYLP1	PDE1A	SLFNL1
FAIM	SAP130	SCMH1
PRDM15	TUBGCP5	GUCA2B
CBS	LOC102186637	HECTD3
U2AF1	KIF1A	PIK3R3
SIK1	INPP5D	ZFYVE9
LOC108636378	NGEF	ZCCHC11
LRRC3	GIGYF2	HSPB11
TSPEAR	EFHD1	PIGK
LOC108636556	ZSCAN20	SLC22A15
ITGB2	NFYC	MRPS21
PCNT	KCNQ4	LOC102168221
COL6A6	CTPS1	COPA
HACL1	SLFNL1	RSBN1L
RFTN1	SCMH1	PHTF2
TBC1D5	HIVEP3	MAGI2
LOC108637086	PPCS	PCLO
EIF4G3	KIF2C	NXPH1
TCEB3	EIF2B3	ASNS
CLASP1	HECTD3	LOC102175547
NCKAP5	MAST2	UPP1
LRP1B	PIK3R3	ABCA13
FMNL2	LOC102172683	TXN2
SCN9A	ZCCHC11	LOC102175560
SCN7A	HSPB11	ANO2
TTN	USP24	ERC1
CCDC141	POLR3C	DMC1
SESTD1	MRPS21	CBX7
ITGA4	LYSMD1	RPL3
CERKL	TMOD4	A4GALT
PPP1R1C	SNX27	SMC1B
PDE1A	NPR1	FBLN1
NCKAP1	LOC102175818	MCTP1
ZNF804A	PRCC	ATP10B
FSIP2	CD84	SGCD
ITGAV	CD247	MRPL22
CALCRL	CNTNAP2	GEMIN5
COL3A1	ADCY1	SPINK1
NEMP2	ZNF804B	DPYSL3
MAP3K2	ADAM22	PPP2R2B
PROC	PTPN12	DNM2
SAP130	MAGI2	UNC13B
TUBGCP5	PCLO	FAM221B
LOC102186637	NXPH1	TMEM8B
PASK	SDHAF3	HRCT1
KIF1A	CDK14	DLST
ANKMY1	LOC102175547	SMOC1
KLHL30	SUN3	GALNT16
INPP5D	UPP1	DCAF5
GIGYF2	ABCA13	SAMD4A
KCNJ13	SP1	ATP8B4
EFHD1	SCN8A	TCF12
GRIK3	LOC102190935	CHD8
LOC102169353	LOC102182479	NEO1
HEYL	SRGAP1	CORO2B
BMP8B	RIMKLB	ITGA11
LOC102191520	LOC102175560	PIAS1
TRIT1	CD9	DENND4A
MYCL	VWF	DPP8
NFYC	ANO2	SNRNP200
KCNQ4	ERC1	NCAPH
CTPS1	DCP1B	CREG2
SLFNL1	MICAL3	RFX8
SCMH1	DMC1	SLC4A5
FOXO6	LOC102184324	ARHGEF33
HIVEP3	CBX7	KCNG3
PPCS	ENTHD1	LOC102184629
KIF2C	TNRC6B	ALK
EIF2B3	MEI1	BRE
ZSWIM5	A4GALT	OST4
TESK2	ARFGAP3	ASXL2
MAST2	PACSIN2	GRHL1
PIK3R3	MCAT	MAPKAP1
LOC102172683	EFCAB6	NUP188
LOC106501971	KIAA1644	ASS1
RAB3B	FBLN1	ADAMTSL2
ZFYVE9	COL25A1	VAV2
ZCCHC11	FRAS1	LOC102179751
USP24	KIAA0232	LECT1
NFIA	ABLIM2	LOC102181052
BCAS2	SH3TC1	CREM
SLC22A15	RGS12	PARD3
POLR3C	SLBP	MALRD1
NUDT17	TMEM129	ARMC3
ANKRD35	WHSC1	SEC23B
OTUD7B	LOC108636241	RALGAPA2
CIART	HTT	C13H20orf196
MRPS21	LOC102187580	ATRN
SNX27	CPLX1	SNRPB
LOC106501763	PCGF3	LOC102175312
NPR1	LOC106502375	UCKL1
INTS3	LOC106502376	MRGBP
LOC102175818	FBXL17	NTSR1
PRCC	PCSK1	OSBPL2
ETV3L	LOC102184247	MTG2
LOC102168221	ELL2	TAF4
LOC102191387	MCTP1	CDH4
CD84	ADGRV1	TPX2
C3H1orf226	EBF1	SUN5
UHMK1	SGCD	SLC13A3
TMCO1	MRPL22	NFATC2
FAM78B	PPP2R2B	PAAF1
DCAF6	DNM2	PFKFB2
GPR161	MSRA	FMO1
TIPRL	LOC102180040	KIF1B
PRKAG2	LOC108636568	TMEM82
LOC102181752	GABBR2	SLC25A34
CADPS2	PPP3CC	KAZN
ADCY1	NFX1	LOC102184834
ZNF804B	FANCC	RGL1
ADAM22	SHC3	LRBA
FOXP2	CNTRL	SH3D19
ASZ1	RAB14	FHDC1
CTTNBP2	SLC22A3	TLL1
PTPN12	DLST	ZNF423
RSBN1L	TTC9	NFATC3
PHTF2	MED6	PRMT7
MAGI2	ADAM21	ZNF829
NXPH1	LOC108636944	LOC108638066
SDHAF3	SMOC1	LOC108638067
CDK14	SAMD4A	AXL
LOC102175547	MYO5A	TRNAE-UUC-73
C4H7orf57	ARPP19	LYPD3
UPP1	TCF12	XRCC1
ABCA13	GPR176	LOC102183358
CBX5	CHD8	ZNF283
LOC102178515	NEO1	LOC102189237
LOC102177792	PIAS1	CEACAM19
SCN8A	PARP16	CLPTM1
LOC102190935	DCP2	CLASRP
NCKAP5L	SNRNP200	ZNF296
TMBIM6	NCAPH	PPP1R37
LALBA	TMEM131	NKPD1
SRGAP1	DCTN1	BLOC1S3
MYO1A	RAB11FIP5	LOC102169696
TIMELESS	SRD5A2	LOC108638001
PYM1	KCNG3	BHMG1
LOC102170952	LOC102180231	ARHGAP35
LOC102181272	LOC102184629	NPAS1
LOC102175369	ANTXR1	BBC3
TXN2	BRE	LIG1
C1QTNF6	ABHD1	TMEM143
RIMKLB	OST4	LOC102168713
LOC102175560	KCNK3	LOC102189337
CD9	GRHL1	LOC102191549
VWF	MAPKAP1	MSI2
ANO2	PBX3	SLFN11
NTF3	GLE1	SLFN12
ERC1	LOC106502663	RTN4RL1
WNT5B	NUP188	ATP2A3
DCP1B	SH3GLB2	CISD3
MICAL3	MIGA2	THRA
PLA2G6	C11H9orf50	NR1D1
DMC1	PRRX2	ERN1
LOC102184324	PTGES	TEX2
CBX7	ASS1	CSNK1D
PDGFB	CFAP77	SLC16A3
SYNGR1	NACC2	GRIN2C
CACNA1I	NOTCH1	TMEM104
TNRC6B	ADAMTSL2	CEP112
ADSL	FAM163B	CACNG4
L3MBTL2	CACNA1B	ERGIC1
MEI1	FARP1	ITGA1
SERHL2	UGGT2	TPPP
A4GALT	GPC6	ACAN
ARFGAP3	LOC108637293	HAPLN3
PACSIN2	LECT1	HOMER2
MCAT	LOC102181052	CCDC33
SCUBE1	APBB1IP	STXBP6
EFCAB6	PARD3	RIN3
PNPLA5	MALRD1	MIR376C
PARVB	FAM171A1	MIR376D
SMC1B	SEC23B	MIR376B
FBLN1	LOC102188299	CDC42BPB
TBC1D22A	C13H20orf196	TDRD9
COL25A1	SNRPB	LOC102190176
HADH	LOC102175312	FLNB
BDH2	LOC108637402	PFKFB4
FAM13A	OSBPL2	SCAP
PKD2	CDH4	FYCO1
SMIM14	LOC102191534	SLC6A6
CEP135	SUN5	CDKAL1
CENPC	ITCH	RIPK1
SHROOM3	NCOA6	CARMIL1
PAQR3	CPNE1	SCGN
LOC102172613	DLGAP4	PKHD1
SLC2A9	RPN2	TFAP2D
C1QTNF7	STK4	OPN5
LOC102188844	LOC102188515	LOC108633443
LOC102173830	SLC12A5	ADGRF1
KIAA0232	SLC13A3	ADGRF5
ABLIM2	B4GALT5	ANKRD66
SH3TC1	SNTB1	ZNF76
RGS12	MTBP	MBP
SLBP	LOC106502858	ZNF236
LOC108636241	COL14A1	SMCHD1
SH3BP2	ENPP2	PIEZO2
HTT	IMPA1	MAPK4
LOC102187580	ZFAND1	CLCN7
CPLX1	STK3	TSC2
PCGF3	ELP4	KCTD5
LOC106502375	MPPED2	PRSS27
LOC106502376	CHRDL2	DNAJA3
MAN2A1	POLD3	SEPT12
FER	PAAF1	LOC102170015
FBXL17	MRPL48	GTF3C1
EFNA5	STIM1	KIAA0556
LOC108636334	SPON1	BCL7C
RGMB	SOX6	AHSP
LNPEP	GRIK4	GTF2I
LOC102184247	TRIM29	LOC102181832
ELL2	MPZL3	KDELR2
RHOBTB3	TRPC6	SDK1
TTC37	YAP1	GNA12
FAM81B	MMP20	CCDC172
MCTP1	GRIA4	F11
LOC108636336	KBTBD3	ASB5
KIAA0825	ZC3H11A	NRG3
FAM172A	MAPKAPK2	C28H10orf107
ADGRV1	ENAH	ANK3
LYSMD3	SMYD3	RYR2
LOC108636338	FMO1	DCPS
ATP10B	VPS13D	ARHGAP32
EBF1	KIF1B	HRASLS5
SGCD	PARK7	SYT12
GEMIN5	TMEM82	LOC108634219
ABLIM3	SLC25A34	KDM2A
DPYSL3	KAZN	GRK2
PPP2R2B	KIAA0040	EPS8L2
RBM27	TDRD5	SHANK2
SPOCK1	LOC102184834	SLC22A18
DNM2	RGSL1
INSR	SART3
SAP30	MAML3
SCRG1	NR3C2
LOC102174841	DCLK2
DOCK8	LRBA
LOC102180040	SH3D19
LOC108636568	KLHL2
GABBR2	LOC102178616
DPYSL2	CDH13
EPHX2	CDH5
NFX1	NFATC3
KIF24	PRMT7
NUDT2	KIAA0355
DNAI1	PDCD2L
WNK2	UBA2
DIRAS2	ZNF599
TMEFF1	ZNF829
TNFSF8	LOC106501765
LOC102178728	LOC102172474
LOC102183692	YIF1B
CNTRL	SUPT5H
RAB14	LOC106503122
DCDC2C	MAP3K10
ADI1	TTC9B
SH3YL1	AKT2
SOBP	PRX
ASCC3	SNRPA
REPS1	AXL
ZDHHC14	TGFB1
SLC22A3	LYPD3
TMEM63C	XRCC1
GPATCH2L	CEACAM19
PGF	CLPTM1
DLST	LOC102169696
TTC9	LOC108638001
MED6	FBXO46
ADAM21	TULP2
SUSD6	NUCB1
SLC39A9	MYH14
ERH	POLD1
GALNT16	LOC102188077
DCAF5	LOC102188624
MAX	LOC108638038
LOC108636958	LOC102185862
SYNE2	ZNF845
SOCS4	LOC102174824
WDHD1	LOC106503154
SAMD4A	LOC102189337
CGRRF1	ZNF331
AP4E1	LOC102169326
MYO5A	LOC102174328
TCF12	LOC102174869
ADAM10	MSI2
UBR1	AP2B1
GPR176	SLFN14
DPH6	SLFN11
CHD8	FAM222B
TOX4	FLOT2
NEO1	SPNS2
CORO2B	MYH10
ITGA11	NTN1
PIAS1	RAI1
MAP2K5	GPR179
DIS3L	CACNB1
MEGF11	THRA
DPP8	NR1D1
PARP16	FAM134C
DCP2	LOC102171189
ACOXL	PTGES3L
SNRNP200	BRCA1
NCAPH	NBR1
FER1L5	WNT3
LMAN2L	NSF
TMEM131	ERN1
MGAT4A	TEX2
TBC1D8	LOC106503235
CREG2	AATK
IL1R2	BAIAP2
DCTN1	RPTOR
LOC102183607	ENDOV
SLC4A5	RNF213
RAB11FIP5	RBFOX3
SRD5A2	SEPT9
THADA	RHBDF2
RTN4	CDR2L
CCDC88A	FADS6
LOC106502619	KIF19
LOC102180231	SDK2
PSD4	CEP112
LOC102184629	PRKCA
GGCX	DOCK2
TCF7L1	BASP1
ANTXR1	DAP
PLB1	AGBL1
BRE	ALPK3
LOC108637155	KIAA1024
DPYSL5	TRPM1
KCNK3	LOC102183271
ASXL2	ARID3B
KLHL29	LOC102173131
MAPKAP1	CCDC33
PBX3	STXBP6
COQ4	BTBD7
URM1	UNC79
GLE1	MIR376C
ZDHHC12	MIR376D
LOC106502663	MIR376B
LRRC8A	TDRD9
NUP188	CRTAP
SH3GLB2	GOLGA4
MIGA2	MTMR14
C11H9orf50	LOC106503430
PRRX2	FLNB
HMCN2	MAP4
ASS1	LOC102179713
MED27	FYCO1
CFAP77	SLC6A6
NACC2	NUP210
NOTCH1	ACAD9
ABO	EFCC1
STKLD1	CNBP
TMEM8C	RAB7A
ADAMTSL2	SIRT5
FAM163B	CAP2
DBH	CDKAL1
SARDH	RIPK1
VAV2	F13A1
WDR5	SCGN
LOC108637176	PKHD1
CACNA1B	TFAP2D
PNPLA7	LOC102188988
EXD3	OPN5
NDOR1	ADGRF2
TMEM203	LOC108633443
ANAPC2	ADGRF1
TMEM210	ADGRF5
GRIN1	ANKRD66
LOC106501835	LOC102183469
FUT7	RUNX2
ABCA2	GTPBP2
FARP1	C23H6orf132
LOC102179751	ZNF76
GPC6	UHRF1BP1
NDFIP2	BRD2
LECT1	DST
ITIH2	KHDRBS2
DHTKD1	MBP
PARD3	LAMA3
MALRD1	SMCHD1
MRC1	PIEZO2
SLC24A3	ZNF532
LOC102176340	CLCN7
LOC102188299	IFT140
LOC102186942	TMEM204
ZMYND11	CRAMP1
C13H20orf196	TSC2
ATRN	PKD1
C13H20orf194	ABCA3
STK35	LOC102183842
LOC102175312	LOC108633841
SAMD10	TRNAK-CUU-19
LOC108637400	TRNAP-AGG-11
UCKL1	TRNAK-CUU-24
OGFR	TRNAP-AGG-13
NTSR1	LOC102185624
LOC108637402	MEFV
OSBPL2	DNASE1
MTG2	DNAJA3
CDH4	HMOX2
LOC102191534	C25H16orf96
RSPO4	SEPT12
SCRT2	LOC102170015
TPX2	CLEC16A
LOC108637412	ZC3H7A
ITCH	SHISA9
LOC108637419	IL4R
CEP250	GTF3C1
ERGIC3	KIAA0556
PHF20	CORO1A
KIAA1755	MAPK3
PLCG1	ALDOA
STK4	LOC108633851
LOC102188515	KCTD13
SLC12A5	C25H16orf54
SLC13A3	QPRT
EYA2	SPN
ZMYND8	C25H16orf58
SULF2	WBSCR27
DDX27	HIP1
B4GALT5	LOC102181832
PTPN1	LOC102184306
NFATC2	CUX1
MTBP	LOC108633903
LOC106502858	ZCWPW1
COL14A1	LOC102190927
DEPTOR	ZSCAN21
TAF2	ZNF789
ENPP2	ZKSCAN5
IMPA1	SMURF1
ZFAND1	CCZ1
RIPK2	USP42
ZFPM2	CYTH3
FER1L6	KDELR2
ELP4	SDK1
MPPED2	GNA12
UVRAG	SNX8
CHRDL2	SORCS1
C2CD3	DNMBP
DNAJB13	EXOSC1
PAAF1	A1CF
LOC102183710	PRKG1
NUP98	IPMK
STIM1	F11
SPON1	C28H10orf107
SOX6	ANK3
PLEKHA7	LOC102191110
TBCEL	SYTL2
GRIK4	CLNS1A
ARHGEF12	DCPS
TRIM29	KIRREL3
LOC108637639	LOC108634237
MPZL3	PAG-8
SIK3	SYT7
TRPC6	INCENP
MMP20	ASRGL1
DYNC2H1	AHNAK
KBTBD3	LOC102189740
ZC3H11A	MARK2
MAPKAPK2	RCOR2
CFH	PLCB3
ENAH	BAD
SRP9	NRXN2
AHCTF1	LOC106503754
SMYD3	RASGRP2
VPS13D	MAJIN
UBIAD1	MRPL49
PEX14	POLA2
KIF1B	TIGD3
UBE4B	FRMD8
PARK7	MUS81
CAMTA1	LOC102180829
GABRD	PC
CFAP74	SYT12
AGMAT	KDM2A
LOC102174414	OSBPL5
KAZN	SLC22A18
PAPPA2	LOC102176306
TDRD5	CTSD
LOC102184834	LOC108634234
FAM129A	MOB2
KCNH1
SART3
LOC108637890
NAA15
MAML3
INPP4B
NR3C2
DCLK2
LRBA
KLHL2
CPE
NPY2R
LOC102178616
ST3GAL2
MAF
CDH13
NECAB2
JPH3
CA5A
PAPD5
ZNF423
OGFOD1
AMFR
GNAO1
NLRC5
CDH5
BEAN1
CMTM4
ATP6V0D1
CARMIL2
ACD
PRMT7
KIAA0355
PDCD2L
ZNF599
ZNF793
LOC106501765
LOC102172474
SIPA1L3
YIF1B
RASGRP4
CAPN12
LOC102181711
ACP7
PLEKHG2
SUPT5H
LOC106503122
MAP3K10
AKT2
ITPKC
C18H19orf54
SNRPA
LOC102168381
LOC108638071
AXL
TGFB1
B9D2
MEGF8
PRR19
LOC108637992
PHLDB3
LOC102183358
ZNF235
ZNF180
CBLC
CLPTM1
CLASRP
ZNF296
PPP1R37
NKPD1
LOC102169696
LOC108638001
OPA3
EML2
FBXO46
BHMG1
DMPK
CCDC61
PPP5C
STRN4
NPAS1
BBC3
SLC8A2
GLTSCR1
LIG1
C18H19orf68
LOC102174688
CCDC114
TMEM143
GRWD1
LMTK3
SULT2B1
TULP2
NUCB1
GYS1
RUVBL2
MYH14
KLK11
LOC102188030
LOC102188077
LOC102188624
LOC108638038
LOC102185862
ZNF845
LOC102174824
LOC106503154
ZNF331
LOC102191549
LOC102169326
LOC102183956
LOC108638130
MSI2
RAD51C
INTS2
AP2B1
UNC45B
PHF12
SEZ6
PIPOX
NUFIP2
SSH2
DOC2B
SLC43A2
SERPINF1
SMYD4
RTN4RL1
SMG6
SRR
ANKFY1
PITPNM3
PELP1
ARRB2
ZBTB4
TNFSF12
FXR2
WRAP53
DNAH2
CHD3
CTC1
MYH10
NTN1
LOC102188626
SLC5A10
FAM83G
ALKBH5
RAI1
MPRIP
TMEM11
MAP2K3
UTP18
MBTD1
DLX3
FAM117A
TBKBP1
KPNB1
NPEPPS
ARHGAP23
MLLT6
CISD3
CACNB1
FBXL20
STARD3
PGAP3
NR1D1
TNS4
CCR7
LOC108638291
LOC108638296
LOC102185866
ATP6V0A1
EZH1
G6PC
BRCA1
NBR1
GPATCH8
ADAM11
MAP3K14
GOSR2
WNT3
ERN1
TEX2
FOXK2
LOC102176915
CSNK1D
SLC16A3
CCDC57
NPLOC4
LOC106503235
ACTG1
SLC38A10
AATK
BAIAP2
RPTOR
ENDOV
RNF213
RBFOX3
TIMP2
SEPT9
RHBDF2
RNF157
GALK1
TMEM94
GRB2
SLC25A19
SLC16A5
CDR2L
FADS6
LOC108638217
KIF19
TTYH2
SDK2
CEP112
PRKCA
CACNG4
DOCK2
FBXW11
ERGIC1
ITGA1
BASP1
DAP
CCT5
PAPD7
SLC6A3
SLC12A7
TPPP
CEP72
AGBL1
ACAN
ABHD2
IDH2
BLM
SEC11A
ZNF592
ALPK3
RPS17
HOMER2
ARNT2
TRPM1
HMG20A
EDC3
ARID3B
CCDC33
PML
STXBP6
FBLN5
BTBD7
UNC79
SERPINA5
LOC102174166
TRAF3
TDRD9
LOC102190176
LOC108633309
NEK10
CRTAP
SUSD5
GOLGA4
CCR8
EMC3
BRPF1
MTMR14
SETD5
LOC106503430
FLNB
DCP1A
DNAH1
TWF2
POC1A
DCAF1
MAPKAPK3
CACNA2D2
UBA7
DAG1
RHOA
USP4
CCDC36
LOC102183372
USP19
PRKAR2A
IP6K2
NCKIPSD
COL7A1
PFKFB4
MAP4
SETD2
CCDC12
LOC102179713
ZDHHC3
MKRN2
SLC6A6
ACAD9
EFCC1
CNBP
CHCHD6
GFOD1
SIRT5
RANBP9
MCUR1
CAP2
KIF13A
KDM1B
RNF144B
CDKAL1
RIPK1
F13A1
FAM65B
SCGN
LOC102188988
OPN5
ADGRF2
TNFRSF21
LOC108633443
ADGRF1
ADGRF5
ANKRD66
RUNX2
GTPBP2
TAF8
LRFN2
ZNF76
UHRF1BP1
DST
KHDRBS2
ATP9B
MBP
TSHZ1
LAMA3
SMCHD1
ANKRD12
PIEZO2
MAPK4
ZNF532
FAM234A
TMEM8A
NME4
RAB40C
FBXL16
CLCN7
IFT140
TMEM204
CRAMP1
HAGH
PKD1
TRAF7
CASKIN1
LOC108633898
ABCA3
LOC102183842
PDPK1
KCTD5
LOC108633841
LOC108633926
LOC108633902
TRNAK-CUU-19
TRNAP-UGG-7
TRNAK-CUU-23
TRNAP-UGG-8
TRNAP-AGG-11
TRNAK-CUU-24
LOC102185624
MEFV
DNASE1
CREBBP
DNAJA3
CDIP1
LOC108633883
C25H16orf96
SEPT12
PPL
LOC102170015
CLEC16A
LOC102173909
ZC3H7A
LOC108633914
SNX29
CPPED1
SHISA9
EARS2
IL4R
IL21R
GTF3C1
KIAA0556
LOC102182187
CLN3
SGF29
CORO1A
MAPK3
ALDOA
LOC108633851
SEZ6L2
MAZ
C25H16orf54
QPRT
SPN
SEPT1
LOC102172682
FBRS
PHKG2
CCDC189
BCL7C
CTF1
LOC102169932
SETD1A
PRSS53
ITGAM
ARMC5
TGFB1I1
C25H16orf58
AHSP
GBAS
GUSB
TPST1
WBSCR27
LOC108633927
HIP1
LOC108633893
LOC102181832
LOC102184306
SH2B2
CUX1
COL26A1
LOC108633903
TSC22D4
C25H7orf61
ZCWPW1
LOC102190927
ZKSCAN5
SMURF1
CCZ1
EIF2AK1
ANKRD61
USP42
CYTH3
GRID2IP
SDK1
GNA12
SNX8
CCDC172
VTI1A
ADD3
SORCS1
DNMBP
HPSE2
ZDHHC16
EXOSC1
A1CF
PRKG1
IPMK
ZNF385D
INTS10
UNC5D
F11
CSMD1
NRG3
LOC108634154
C28H10orf107
TMEM26
ANK3
RYR2
LOC102191110
DLG2
CLNS1A
TMEM225
KIRREL3
ARHGAP32
MS4A8
LOC102171766
LOC108634237
PAG-8
SYT7
DAGLA
INCENP
ASRGL1
AHNAK
LOC102189740
RTN3
MARK2
RCOR2
PLCB3
NRXN2
LOC106503754
MAJIN
MRPL49
SYVN1
POLA2
LTBP3
MUS81
PACS1
LOC106503757
LOC102180829
PC
SYT12
KDM2A
HRAS
LOC108633253
TMEM134
LRP5
ANO1
PPFIA1
SHANK2
OSBPL5
CARS
PHLDA2
SLC22A18
KCNQ1
IGF2
MRPL23
LOC102176306
LSP1
CTSD
LOC108634234
MOB2
